# Supplementary material for: 3D cultured human medium spiny neurons functionally integrate and rescue motor deficits in Huntington’s disease mice
Source: J Clin Invest. 2025 Oct 15;135(20):e187941. doi: 10.1172/JCI187941 (PMC12520685; doi:10.1172/JCI187941)
Supplement: Supplemental table 1 [file jci-135-187941-s150.xlsx]

## Sheet: Supplemental Table 1
Supplemental Table 1:DEGs among major cell types of scRNA seq data in vitro.
	p_val	avg_log2FC	pct.1	pct.2	p_val_adj	cluster	gene
PIF1	0	5.86496	0.445	0.01	0	RGC1	PIF1
UBE2C	0	4.89501	0.955	0.12	0	RGC1	UBE2C
CENPA	0	4.81609	0.57	0.026	0	RGC1	CENPA
CDCA3	0	4.80698	0.725	0.04	0	RGC1	CDCA3
TOP2A	0	4.68453	0.964	0.115	0	RGC1	TOP2A
HIST1H3B	0	4.53462	0.482	0.025	0	RGC1	HIST1H3B
CDCA2	0	4.50427	0.433	0.021	0	RGC1	CDCA2
HIST1H2AI	0	4.47606	0.116	0.005	0	RGC1	HIST1H2AI
AURKA	0	4.45764	0.572	0.037	0	RGC1	AURKA
HIST1H2AJ	0	4.44552	0.148	0.007	0	RGC1	HIST1H2AJ
HIST1H3J	0	4.44446	0.097	0.005	0	RGC1	HIST1H3J
NDC80	0	4.44222	0.646	0.037	0	RGC1	NDC80
CKAP2L	0	4.43493	0.556	0.028	0	RGC1	CKAP2L
DEPDC1	0	4.39444	0.476	0.026	0	RGC1	DEPDC1
CDK1	0	4.36724	0.877	0.083	0	RGC1	CDK1
HJURP	0	4.36341	0.516	0.027	0	RGC1	HJURP
FAM72D	0	4.344	0.088	0.003	0	RGC1	FAM72D
KIF20A	0	4.34395	0.272	0.011	0	RGC1	KIF20A
CDC25C	0	4.33453	0.403	0.02	0	RGC1	CDC25C
PLK1	0	4.3231	0.55	0.036	0	RGC1	PLK1
TTK	0	4.3142	0.628	0.038	0	RGC1	TTK
HIST1H2AB	0	4.26172	0.101	0.005	0	RGC1	HIST1H2AB
HIST1H3D	0	4.25435	0.43	0.032	0	RGC1	HIST1H3D
HIST1H3G	0	4.23905	0.344	0.019	0	RGC1	HIST1H3G
CDCA8	0	4.23896	0.645	0.04	0	RGC1	CDCA8
MKI67	0	4.23505	0.883	0.078	0	RGC1	MKI67
KIF14	0	4.22425	0.479	0.028	0	RGC1	KIF14
KIF23	0	4.22252	0.618	0.04	0	RGC1	KIF23
HIST1H1B	0	4.22009	0.544	0.042	0	RGC1	HIST1H1B
KIF18B	0	4.21713	0.242	0.012	0	RGC1	KIF18B
FAM83D	0	4.18929	0.35	0.019	0	RGC1	FAM83D
ASPM	0	4.189	0.804	0.083	0	RGC1	ASPM
KIFC1	0	4.17871	0.637	0.04	0	RGC1	KIFC1
DLGAP5	0	4.17477	0.81	0.064	0	RGC1	DLGAP5
NEK2	0	4.16726	0.511	0.033	0	RGC1	NEK2
AURKB	0	4.13925	0.797	0.056	0	RGC1	AURKB
KIF2C	0	4.12176	0.625	0.04	0	RGC1	KIF2C
GTSE1	0	4.11096	0.713	0.054	0	RGC1	GTSE1
HIST1H2AL	0	4.08749	0.11	0.006	0	RGC1	HIST1H2AL
MXD3	0	4.07547	0.623	0.047	0	RGC1	MXD3
CEP55	0	4.07337	0.377	0.022	0	RGC1	CEP55
HIST1H3F	0	4.05029	0.207	0.012	0	RGC1	HIST1H3F
SPC25	0	4.02737	0.75	0.056	0	RGC1	SPC25
BUB1	0	3.99511	0.522	0.034	0	RGC1	BUB1
CCNA2	0	3.9875	0.746	0.063	0	RGC1	CCNA2
KNL1	0	3.978	0.556	0.04	0	RGC1	KNL1
KIF18A	0	3.96743	0.473	0.033	0	RGC1	KIF18A
SGO2	0	3.95003	0.706	0.07	0	RGC1	SGO2
TPX2	0	3.93283	0.852	0.096	0	RGC1	TPX2
NUSAP1	0	3.91358	0.949	0.127	0	RGC1	NUSAP1
IQGAP3	0	3.88544	0.191	0.011	0	RGC1	IQGAP3
NUF2	0	3.86022	0.789	0.072	0	RGC1	NUF2
PIMREG	0	3.85831	0.766	0.071	0	RGC1	PIMREG
CDKN2C	0	3.84523	0.168	0.01	0	RGC1	CDKN2C
CENPF	0	3.83245	0.958	0.181	0	RGC1	CENPF
APOLD1	0	3.83061	0.166	0.009	0	RGC1	APOLD1
ARHGAP11A	0	3.82706	0.45	0.034	0	RGC1	ARHGAP11A
ARHGEF39	0	3.81994	0.267	0.016	0	RGC1	ARHGEF39
HIST2H2BF	0	3.81026	0.249	0.019	0	RGC1	HIST2H2BF
ESPL1	0	3.8086	0.167	0.009	0	RGC1	ESPL1
KIF11	0	3.80059	0.761	0.071	0	RGC1	KIF11
NEIL3	0	3.79935	0.308	0.021	0	RGC1	NEIL3
NCAPG	0	3.78827	0.614	0.052	0	RGC1	NCAPG
PSRC1	0	3.78143	0.638	0.071	0	RGC1	PSRC1
PBK	0	3.76297	0.801	0.07	0	RGC1	PBK
CENPE	0	3.7284	0.583	0.063	0	RGC1	CENPE
CCNB1	0	3.7228	0.816	0.131	0	RGC1	CCNB1
SKA1	0	3.72151	0.311	0.022	0	RGC1	SKA1
FOXM1	0	3.71632	0.548	0.04	0	RGC1	FOXM1
SAPCD2	0	3.70996	0.248	0.015	0	RGC1	SAPCD2
CDC20	0	3.70767	0.671	0.063	0	RGC1	CDC20
AC091057.6	0	3.69571	0.069	0.004	0	RGC1	AC091057.6
HIST2H2AB	0	3.68725	0.096	0.006	0	RGC1	HIST2H2AB
HIST1H2AH	0	3.63856	0.201	0.015	0	RGC1	HIST1H2AH
HMMR	0	3.63532	0.608	0.064	0	RGC1	HMMR
SPC24	0	3.62652	0.495	0.039	0	RGC1	SPC24
PRC1	0	3.62456	0.729	0.087	0	RGC1	PRC1
SGO1	0	3.61578	0.659	0.062	0	RGC1	SGO1
NCAPH	0	3.58904	0.392	0.03	0	RGC1	NCAPH
ANLN	0	3.55705	0.42	0.036	0	RGC1	ANLN
SHCBP1	0	3.537	0.267	0.021	0	RGC1	SHCBP1
MTFR2	0	3.50265	0.142	0.011	0	RGC1	MTFR2
HIST1H4C	0	3.46363	0.868	0.414	0	RGC1	HIST1H4C
SKA3	0	3.45349	0.346	0.029	0	RGC1	SKA3
HIST1H2AG	0	3.44696	0.321	0.032	0	RGC1	HIST1H2AG
HIST1H4H	0	3.41833	0.297	0.028	0	RGC1	HIST1H4H
BORA	0	3.40641	0.266	0.021	0	RGC1	BORA
ESCO2	0	3.40091	0.518	0.047	0	RGC1	ESCO2
TICRR	0	3.399	0.207	0.018	0	RGC1	TICRR
PRR11	0	3.38811	0.44	0.039	0	RGC1	PRR11
KIF4A	0	3.37617	0.528	0.05	0	RGC1	KIF4A
SPAG5	0	3.36834	0.374	0.033	0	RGC1	SPAG5
TROAP	0	3.36779	0.428	0.038	0	RGC1	TROAP
BIRC5	0	3.36748	0.926	0.128	0	RGC1	BIRC5
KIF15	0	3.35613	0.604	0.062	0	RGC1	KIF15
RACGAP1	0	3.35317	0.534	0.056	0	RGC1	RACGAP1
ECT2	0	3.34673	0.71	0.09	0	RGC1	ECT2
HIST1H4D	0	3.32536	0.094	0.008	0	RGC1	HIST1H4D
MELK	0	3.30993	0.401	0.037	0	RGC1	MELK
DEPDC1B	0	3.27995	0.595	0.065	0	RGC1	DEPDC1B
ERCC6L	0	3.26199	0.2	0.018	0	RGC1	ERCC6L
RTKN2	0	3.24955	0.662	0.079	0	RGC1	RTKN2
CDKN3	0	3.2124	0.721	0.119	0	RGC1	CDKN3
MIS18BP1	0	3.20708	0.802	0.125	0	RGC1	MIS18BP1
INCENP	0	3.19328	0.365	0.038	0	RGC1	INCENP
HIST1H2BC	0	3.18779	0.202	0.023	0	RGC1	HIST1H2BC
CDCA5	0	3.1831	0.498	0.052	0	RGC1	CDCA5
OIP5	0	3.17243	0.467	0.049	0	RGC1	OIP5
CCNB2	0	3.15079	0.83	0.147	0	RGC1	CCNB2
H2AFX	0	3.13411	0.961	0.255	0	RGC1	H2AFX
TACC3	0	3.11784	0.653	0.086	0	RGC1	TACC3
WDR62	0	3.07727	0.154	0.015	0	RGC1	WDR62
E2F8	0	3.07633	0.159	0.017	0	RGC1	E2F8
HIST1H2BH	0	3.03706	0.355	0.042	0	RGC1	HIST1H2BH
STIL	0	3.03619	0.207	0.022	0	RGC1	STIL
HMGB2	0	3.03439	0.992	0.514	0	RGC1	HMGB2
CHEK2	0	3.00869	0.28	0.03	0	RGC1	CHEK2
DDIAS	0	2.9922	0.164	0.018	0	RGC1	DDIAS
KIF20B	0	2.99078	0.747	0.131	0	RGC1	KIF20B
SMC4	0	2.97721	0.923	0.209	0	RGC1	SMC4
BUB1B	0	2.97245	0.59	0.086	0	RGC1	BUB1B
POLQ	0	2.9575	0.185	0.02	0	RGC1	POLQ
DIAPH3	0	2.93141	0.393	0.049	0	RGC1	DIAPH3
RRM2	0	2.88398	0.717	0.081	0	RGC1	RRM2
HIST1H1D	0	2.88052	0.462	0.084	0	RGC1	HIST1H1D
NCAPD2	0	2.8674	0.582	0.084	0	RGC1	NCAPD2
CKS1B	0	2.86507	0.988	0.39	0	RGC1	CKS1B
CENPI	0	2.84106	0.182	0.021	0	RGC1	CENPI
CIP2A	0	2.83651	0.465	0.066	0	RGC1	CIP2A
GAS2L3	0	2.83608	0.262	0.028	0	RGC1	GAS2L3
CENPN	0	2.82193	0.7	0.104	0	RGC1	CENPN
HIST1H3H	0	2.82101	0.117	0.013	0	RGC1	HIST1H3H
PARPBP	0	2.8203	0.406	0.054	0	RGC1	PARPBP
POC1A	0	2.80725	0.383	0.051	0	RGC1	POC1A
MAD2L1	0	2.80026	0.962	0.248	0	RGC1	MAD2L1
FANCD2	0	2.79602	0.448	0.058	0	RGC1	FANCD2
PTTG1	0	2.78802	0.96	0.311	0	RGC1	PTTG1
TUBA1C	0	2.78627	0.42	0.101	0	RGC1	TUBA1C
AC092718.4	0	2.77858	0.12	0.014	0	RGC1	AC092718.4
RAD51AP1	0	2.74639	0.738	0.115	0	RGC1	RAD51AP1
CCDC18	0	2.74111	0.348	0.048	0	RGC1	CCDC18
HIST2H2AC	0	2.7215	0.394	0.064	0	RGC1	HIST2H2AC
CIT	0	2.71268	0.415	0.056	0	RGC1	CIT
ASF1B	0	2.70402	0.384	0.05	0	RGC1	ASF1B
PLK4	0	2.69747	0.365	0.049	0	RGC1	PLK4
CKS2	0	2.68748	0.979	0.473	0	RGC1	CKS2
CCNF	0	2.68475	0.326	0.048	0	RGC1	CCNF
C21orf58	0	2.68339	0.544	0.094	0	RGC1	C21orf58
KPNA2	0	2.679	0.974	0.578	0	RGC1	KPNA2
RDM1	0	2.67103	0.12	0.015	0	RGC1	RDM1
CCDC150	0	2.66069	0.19	0.024	0	RGC1	CCDC150
TRAIP	0	2.6394	0.261	0.035	0	RGC1	TRAIP
AC026401.3	0	2.62629	0.12	0.014	0	RGC1	AC026401.3
TK1	0	2.61818	0.517	0.069	0	RGC1	TK1
TRIM59	0	2.61739	0.584	0.113	0	RGC1	TRIM59
CENPM	0	2.60746	0.576	0.091	0	RGC1	CENPM
NDE1	0	2.58892	0.256	0.036	0	RGC1	NDE1
C5orf34	0	2.58869	0.206	0.028	0	RGC1	C5orf34
MND1	0	2.5628	0.594	0.093	0	RGC1	MND1
KIF24	0	2.55371	0.173	0.025	0	RGC1	KIF24
CKAP2	0	2.52963	0.817	0.228	0	RGC1	CKAP2
FBXO5	0	2.52012	0.662	0.133	0	RGC1	FBXO5
IFIT1	0	2.50558	0.139	0.019	0	RGC1	IFIT1
PHF19	0	2.49722	0.43	0.074	0	RGC1	PHF19
EME1	0	2.49158	0.2	0.027	0	RGC1	EME1
ZWINT	0	2.48687	0.819	0.154	0	RGC1	ZWINT
CENPL	0	2.48207	0.264	0.04	0	RGC1	CENPL
FANCI	0	2.47657	0.581	0.099	0	RGC1	FANCI
TUBB4B	0	2.4615	0.98	0.615	0	RGC1	TUBB4B
ARHGAP19	0	2.45464	0.298	0.047	0	RGC1	ARHGAP19
REEP4	0	2.45073	0.248	0.039	0	RGC1	REEP4
CENPW	0	2.44061	0.731	0.152	0	RGC1	CENPW
HELLPAR	0	2.42885	0.143	0.022	0	RGC1	HELLPAR
KIF22	0	2.40166	0.723	0.165	0	RGC1	KIF22
PKN3	0	2.40111	0.131	0.019	0	RGC1	PKN3
PLIN5	0	2.39732	0.236	0.035	0	RGC1	PLIN5
HIST1H1C	0	2.39075	0.599	0.167	0	RGC1	HIST1H1C
TRIP13	0	2.38254	0.325	0.054	0	RGC1	TRIP13
BLM	0	2.34766	0.384	0.065	0	RGC1	BLM
HIST1H4E	0	2.34707	0.185	0.032	0	RGC1	HIST1H4E
E2F7	0	2.34094	0.318	0.055	0	RGC1	E2F7
CDCA4	0	2.33922	0.633	0.127	0	RGC1	CDCA4
STK17B	0	2.33122	0.166	0.026	0	RGC1	STK17B
MYBL2	0	2.3051	0.408	0.068	0	RGC1	MYBL2
TUBB6	0	2.27309	0.318	0.056	0	RGC1	TUBB6
PCLAF	0	2.23643	0.922	0.201	0	RGC1	PCLAF
SMC2	0	2.23636	0.822	0.213	0	RGC1	SMC2
BRIP1	0	2.22679	0.341	0.061	0	RGC1	BRIP1
CENPK	0	2.21196	0.742	0.154	0	RGC1	CENPK
NCAPG2	0	2.20328	0.323	0.059	0	RGC1	NCAPG2
FAM122B	0	2.19462	0.322	0.066	0	RGC1	FAM122B
DBF4	0	2.18442	0.729	0.193	0	RGC1	DBF4
CEP152	0	2.17698	0.189	0.036	0	RGC1	CEP152
XRCC2	0	2.17576	0.375	0.07	0	RGC1	XRCC2
DLEU2	0	2.16106	0.329	0.061	0	RGC1	DLEU2
DBF4B	0	2.1574	0.149	0.025	0	RGC1	DBF4B
CENPU	0	2.14645	0.786	0.166	0	RGC1	CENPU
COL9A1	0	2.12914	0.323	0.061	0	RGC1	COL9A1
FANCB	0	2.12861	0.298	0.056	0	RGC1	FANCB
BRCA2	0	2.12751	0.352	0.067	0	RGC1	BRCA2
HIST1H1E	0	2.10806	0.572	0.173	0	RGC1	HIST1H1E
MASTL	0	2.10227	0.29	0.057	0	RGC1	MASTL
GEN1	0	2.10121	0.254	0.049	0	RGC1	GEN1
NEMP1	0	2.08816	0.238	0.045	0	RGC1	NEMP1
TTF2	0	2.08424	0.318	0.066	0	RGC1	TTF2
C18orf54	0	2.07985	0.288	0.055	0	RGC1	C18orf54
BRCA1	0	2.07025	0.491	0.099	0	RGC1	BRCA1
LRR1	0	2.06765	0.534	0.117	0	RGC1	LRR1
UACA	0	2.06472	0.315	0.065	0	RGC1	UACA
BCL2L12	0	2.05283	0.538	0.115	0	RGC1	BCL2L12
ATAD2	0	2.05113	0.498	0.102	0	RGC1	ATAD2
CEP135	0	2.04224	0.45	0.1	0	RGC1	CEP135
BUB3	0	2.03969	0.89	0.398	0	RGC1	BUB3
TYMS	0	2.03378	0.929	0.275	0	RGC1	TYMS
GPSM2	0	2.02878	0.417	0.093	0	RGC1	GPSM2
PKMYT1	0	2.02367	0.168	0.033	0	RGC1	PKMYT1
KNSTRN	0	2.02092	0.613	0.204	0	RGC1	KNSTRN
MGME1	0	2.00165	0.606	0.148	0	RGC1	MGME1
DSCC1	0	1.99361	0.298	0.059	0	RGC1	DSCC1
TYMSOS	0	1.98117	0.321	0.071	0	RGC1	TYMSOS
HAUS8	0	1.98017	0.313	0.063	0	RGC1	HAUS8
CEP128	0	1.95681	0.256	0.056	0	RGC1	CEP128
TIMELESS	0	1.95635	0.566	0.13	0	RGC1	TIMELESS
CHTF18	0	1.94784	0.211	0.044	0	RGC1	CHTF18
WEE1	0	1.91024	0.594	0.153	0	RGC1	WEE1
CENPH	0	1.90907	0.92	0.302	0	RGC1	CENPH
SPDL1	0	1.90713	0.419	0.1	0	RGC1	SPDL1
DTYMK	0	1.89006	0.913	0.381	0	RGC1	DTYMK
ANP32E	0	1.87627	0.982	0.507	0	RGC1	ANP32E
RNF26	0	1.87127	0.264	0.059	0	RGC1	RNF26
UBE2T	0	1.86514	0.808	0.272	0	RGC1	UBE2T
ORC6	0	1.85646	0.865	0.255	0	RGC1	ORC6
ZGRF1	0	1.85369	0.289	0.066	0	RGC1	ZGRF1
CDC45	0	1.84809	0.244	0.055	0	RGC1	CDC45
NDC1	0	1.83967	0.232	0.051	0	RGC1	NDC1
TUBA1B	0	1.83745	1	0.93	0	RGC1	TUBA1B
GINS1	0	1.81959	0.399	0.094	0	RGC1	GINS1
CENPO	0	1.81816	0.216	0.049	0	RGC1	CENPO
GINS4	0	1.79636	0.426	0.101	0	RGC1	GINS4
TMPO-AS1	0	1.79272	0.277	0.063	0	RGC1	TMPO-AS1
MCM10	0	1.78835	0.372	0.081	0	RGC1	MCM10
ACBD7	0	1.78409	0.21	0.044	0	RGC1	ACBD7
LMNB1	0	1.77885	0.872	0.344	0	RGC1	LMNB1
RCC1	0	1.76566	0.402	0.099	0	RGC1	RCC1
ADD3	0	1.76048	0.495	0.135	0	RGC1	ADD3
C1orf112	0	1.75798	0.206	0.047	0	RGC1	C1orf112
POLA2	0	1.75795	0.22	0.054	0	RGC1	POLA2
GMNN	0	1.72591	0.787	0.237	0	RGC1	GMNN
PTN	0	1.72564	0.835	0.328	0	RGC1	PTN
MMS22L	0	1.71141	0.46	0.118	0	RGC1	MMS22L
BARD1	0	1.71068	0.556	0.144	0	RGC1	BARD1
NET1	0	1.70561	0.305	0.075	0	RGC1	NET1
TGIF1	0	1.69786	0.645	0.181	0	RGC1	TGIF1
TEDC1	0	1.69374	0.327	0.083	0	RGC1	TEDC1
NUP62CL	0	1.68997	0.3	0.077	0	RGC1	NUP62CL
DSN1	0	1.68831	0.414	0.106	0	RGC1	DSN1
NOTCH3	0	1.67857	0.364	0.09	0	RGC1	NOTCH3
DNA2	0	1.67717	0.305	0.077	0	RGC1	DNA2
CENPQ	0	1.67311	0.327	0.081	0	RGC1	CENPQ
EMP2	0	1.65307	0.44	0.114	0	RGC1	EMP2
MCM8	0	1.65042	0.241	0.064	0	RGC1	MCM8
HMGA2	0	1.64907	0.775	0.24	0	RGC1	HMGA2
HMGN2	0	1.64575	0.999	0.971	0	RGC1	HMGN2
FANCA	0	1.64246	0.279	0.073	0	RGC1	FANCA
NEDD1	0	1.64036	0.339	0.088	0	RGC1	NEDD1
CD82	0	1.63269	0.416	0.112	0	RGC1	CD82
CDC25B	0	1.62696	0.274	0.076	0	RGC1	CDC25B
TMPO	0	1.62123	0.959	0.545	0	RGC1	TMPO
VRK1	0	1.62104	0.738	0.245	0	RGC1	VRK1
CDT1	0	1.61968	0.321	0.084	0	RGC1	CDT1
FANCG	0	1.60911	0.311	0.086	0	RGC1	FANCG
CCDC34	0	1.60133	0.684	0.233	0	RGC1	CCDC34
RFC5	0	1.58987	0.548	0.156	0	RGC1	RFC5
AC006450.3	0	1.58403	0.309	0.079	0	RGC1	AC006450.3
FZD7	0	1.57804	0.325	0.086	0	RGC1	FZD7
ATAD5	0	1.5756	0.559	0.165	0	RGC1	ATAD5
CHAF1A	0	1.57521	0.462	0.127	0	RGC1	CHAF1A
CLSPN	0	1.56578	0.543	0.14	0	RGC1	CLSPN
UBL7-AS1	0	1.56103	0.38	0.105	0	RGC1	UBL7-AS1
CENPC	0	1.55536	0.522	0.169	0	RGC1	CENPC
MIS18A	0	1.54929	0.754	0.264	0	RGC1	MIS18A
SEPTIN10	0	1.54687	0.658	0.213	0	RGC1	SEPTIN10
NUP37	0	1.54202	0.488	0.149	0	RGC1	NUP37
CDK5RAP2	0	1.54114	0.561	0.189	0	RGC1	CDK5RAP2
NCAPD3	0	1.53852	0.385	0.116	0	RGC1	NCAPD3
RMI2	0	1.53088	0.406	0.107	0	RGC1	RMI2
EZR	0	1.5301	0.649	0.209	0	RGC1	EZR
G2E3	0	1.52952	0.47	0.164	0	RGC1	G2E3
KNTC1	0	1.52859	0.324	0.09	0	RGC1	KNTC1
NUCKS1	0	1.52614	0.998	0.89	0	RGC1	NUCKS1
NOTCH2	0	1.5232	0.37	0.101	0	RGC1	NOTCH2
POLD1	0	1.51595	0.333	0.092	0	RGC1	POLD1
RFC3	0	1.51542	0.431	0.124	0	RGC1	RFC3
CRNDE	0	1.50667	0.461	0.138	0	RGC1	CRNDE
NRARP	0	1.49414	0.69	0.22	0	RGC1	NRARP
NOG	0	1.49381	0.292	0.083	0	RGC1	NOG
MDC1	0	1.49272	0.37	0.112	0	RGC1	MDC1
GLI2	0	1.49039	0.293	0.078	0	RGC1	GLI2
NR2E1	0	1.48805	0.351	0.09	0	RGC1	NR2E1
GPC6	0	1.47846	0.313	0.088	0	RGC1	GPC6
SOX3	0	1.47769	0.897	0.324	0	RGC1	SOX3
ITGA2	0	1.47185	0.354	0.096	0	RGC1	ITGA2
DTL	0	1.46802	0.305	0.08	0	RGC1	DTL
CDK2	0	1.4676	0.31	0.087	0	RGC1	CDK2
PLIN3	0	1.46517	0.494	0.157	0	RGC1	PLIN3
TCF7L2	0	1.46145	0.646	0.199	0	RGC1	TCF7L2
RRM1	0	1.45822	0.794	0.313	0	RGC1	RRM1
DEK	0	1.45818	0.987	0.613	0	RGC1	DEK
EPB41L2	0	1.45735	0.369	0.11	0	RGC1	EPB41L2
DHFR	0	1.4543	0.684	0.239	0	RGC1	DHFR
IQGAP2	0	1.4538	0.352	0.1	0	RGC1	IQGAP2
HMGN5	0	1.45146	0.487	0.149	0	RGC1	HMGN5
LINC01224	0	1.4491	0.357	0.106	0	RGC1	LINC01224
S1PR1	0	1.44754	0.4	0.11	0	RGC1	S1PR1
USP1	0	1.44742	0.755	0.286	0	RGC1	USP1
H2AFV	0	1.44399	0.992	0.694	0	RGC1	H2AFV
LINC01159	0	1.43657	0.43	0.125	0	RGC1	LINC01159
ITGB3BP	0	1.4284	0.602	0.213	0	RGC1	ITGB3BP
TCF7L1	0	1.41815	0.633	0.198	0	RGC1	TCF7L1
GPC3	0	1.41743	0.391	0.111	0	RGC1	GPC3
SASS6	0	1.41407	0.371	0.114	0	RGC1	SASS6
TRIOBP	0	1.40793	0.538	0.189	0	RGC1	TRIOBP
H2AFZ	0	1.40598	1	0.985	0	RGC1	H2AFZ
WDHD1	0	1.39535	0.371	0.109	0	RGC1	WDHD1
ARL6IP1	0	1.39438	0.955	0.791	0	RGC1	ARL6IP1
LHX2	0	1.39291	0.973	0.458	0	RGC1	LHX2
LMNB2	0	1.39116	0.524	0.183	0	RGC1	LMNB2
LIX1	0	1.38909	0.916	0.345	0	RGC1	LIX1
SKP2	0	1.38682	0.409	0.125	0	RGC1	SKP2
PHGDH	0	1.3868	0.885	0.38	0	RGC1	PHGDH
LIG1	0	1.38661	0.453	0.155	0	RGC1	LIG1
VEPH1	0	1.38573	0.72	0.235	0	RGC1	VEPH1
FZD2	0	1.38392	0.858	0.324	0	RGC1	FZD2
SOX2	0	1.37137	0.975	0.462	0	RGC1	SOX2
GPX8	0	1.36884	0.421	0.12	0	RGC1	GPX8
LBR	0	1.35808	0.861	0.457	0	RGC1	LBR
MRE11	0	1.35261	0.471	0.152	0	RGC1	MRE11
SFRP2	0	1.35221	0.966	0.402	0	RGC1	SFRP2
FEN1	0	1.34553	0.654	0.243	0	RGC1	FEN1
EMX2	0	1.34517	0.764	0.269	0	RGC1	EMX2
UBE2S	0	1.3429	0.978	0.768	0	RGC1	UBE2S
CENPJ	0	1.34209	0.419	0.139	0	RGC1	CENPJ
TMEM255A	0	1.32766	0.334	0.098	0	RGC1	TMEM255A
PREX2	0	1.32437	0.318	0.095	0	RGC1	PREX2
AC240274.1	0	1.31954	0.376	0.127	0	RGC1	AC240274.1
MCUB	0	1.3132	0.617	0.213	0	RGC1	MCUB
FRZB	0	1.31176	0.951	0.389	0	RGC1	FRZB
HAUS4	0	1.30866	0.401	0.129	0	RGC1	HAUS4
SOX21	0	1.3086	0.576	0.179	0	RGC1	SOX21
IKBIP	0	1.30623	0.447	0.161	0	RGC1	IKBIP
COL2A1	0	1.30442	0.844	0.308	0	RGC1	COL2A1
TSPAN12	0	1.29875	0.364	0.113	0	RGC1	TSPAN12
AASS	0	1.29658	0.632	0.232	0	RGC1	AASS
HELLS	0	1.29405	0.764	0.282	0	RGC1	HELLS
JADE1	0	1.29282	0.513	0.185	0	RGC1	JADE1
HMGB1	0	1.28995	1	0.988	0	RGC1	HMGB1
BOC	0	1.28353	0.466	0.143	0	RGC1	BOC
COL4A6	0	1.27619	0.614	0.212	0	RGC1	COL4A6
PSMC3IP	0	1.2755	0.405	0.139	0	RGC1	PSMC3IP
GAS1	0	1.27437	0.719	0.255	0	RGC1	GAS1
PTBP1	0	1.27044	0.695	0.268	0	RGC1	PTBP1
SAP30	0	1.27018	0.841	0.406	0	RGC1	SAP30
YAP1	0	1.26951	0.468	0.149	0	RGC1	YAP1
ACTL6A	0	1.26545	0.761	0.31	0	RGC1	ACTL6A
SAE1	0	1.26351	0.783	0.356	0	RGC1	SAE1
PRIM2	0	1.26337	0.404	0.133	0	RGC1	PRIM2
DCT	0	1.25949	0.385	0.118	0	RGC1	DCT
CNTRL	0	1.25337	0.442	0.161	0	RGC1	CNTRL
RPA1	0	1.25227	0.475	0.172	0	RGC1	RPA1
PTX3	0	1.25053	0.431	0.138	0	RGC1	PTX3
FEZF1-AS1	0	1.2492	0.833	0.325	0	RGC1	FEZF1-AS1
GABPB1	0	1.24534	0.362	0.125	0	RGC1	GABPB1
CHRAC1	0	1.24149	0.459	0.164	0	RGC1	CHRAC1
ZFP36L1	0	1.23896	0.928	0.36	0	RGC1	ZFP36L1
EFNA4	0	1.23862	0.339	0.105	0	RGC1	EFNA4
IMPA2	0	1.22755	0.505	0.162	0	RGC1	IMPA2
LFNG	0	1.22742	0.416	0.126	0	RGC1	LFNG
CEP192	0	1.2265	0.369	0.129	0	RGC1	CEP192
DCP2	0	1.22445	0.625	0.26	0	RGC1	DCP2
EZH2	0	1.22141	0.756	0.328	0	RGC1	EZH2
NUDCD2	0	1.21717	0.838	0.5	0	RGC1	NUDCD2
ALYREF	0	1.2155	0.887	0.468	0	RGC1	ALYREF
SALL1	0	1.21375	0.37	0.128	0	RGC1	SALL1
CDC7	0	1.20877	0.383	0.134	0	RGC1	CDC7
SFRP1	0	1.20247	0.987	0.61	0	RGC1	SFRP1
DDX39A	0	1.19989	0.699	0.322	0	RGC1	DDX39A
TGIF2	0	1.19905	0.537	0.183	0	RGC1	TGIF2
HES1	0	1.1959	0.451	0.151	0	RGC1	HES1
ALG8	0	1.18786	0.368	0.127	0	RGC1	ALG8
NUDT15	0	1.18518	0.523	0.198	0	RGC1	NUDT15
UCP2	0	1.18367	0.428	0.147	0	RGC1	UCP2
ANP32B	0	1.18309	0.981	0.645	0	RGC1	ANP32B
GJC1	0	1.17964	0.397	0.142	0	RGC1	GJC1
SALL4	0	1.17722	0.563	0.193	0	RGC1	SALL4
HSDL2	0	1.17496	0.413	0.154	0	RGC1	HSDL2
PRDM16	0	1.17353	0.385	0.128	0	RGC1	PRDM16
SMC1A	0	1.1735	0.77	0.383	0	RGC1	SMC1A
RDH10	0	1.17218	0.41	0.137	0	RGC1	RDH10
SHROOM3	0	1.1719	0.483	0.17	0	RGC1	SHROOM3
ZBTB16	0	1.17093	0.512	0.179	0	RGC1	ZBTB16
COL4A5	0	1.16939	0.534	0.186	0	RGC1	COL4A5
AIF1L	0	1.16754	0.596	0.209	0	RGC1	AIF1L
NSMCE4A	0	1.16721	0.799	0.372	0	RGC1	NSMCE4A
FABP7	0	1.16687	0.981	0.578	0	RGC1	FABP7
HMG20B	0	1.16399	0.518	0.211	0	RGC1	HMG20B
SPARC	0	1.16357	0.845	0.306	0	RGC1	SPARC
CBX2	0	1.16248	0.47	0.169	0	RGC1	CBX2
NUP107	0	1.15968	0.533	0.199	0	RGC1	NUP107
REST	0	1.15955	0.461	0.162	0	RGC1	REST
FEZF2	0	1.15895	0.318	0.095	0	RGC1	FEZF2
OTX2	0	1.15796	0.639	0.229	0	RGC1	OTX2
GNG5	0	1.15709	0.99	0.528	0	RGC1	GNG5
ITGAV	0	1.15357	0.442	0.162	0	RGC1	ITGAV
FEZF1	0	1.15292	0.6	0.206	0	RGC1	FEZF1
NOTCH1	0	1.15247	0.521	0.177	0	RGC1	NOTCH1
MOXD1	0	1.15093	0.372	0.128	0	RGC1	MOXD1
HAUS6	0	1.15017	0.567	0.223	0	RGC1	HAUS6
SHISA2	0	1.14979	0.667	0.249	0	RGC1	SHISA2
MID1	0	1.14591	0.468	0.17	0	RGC1	MID1
POLD3	0	1.14313	0.532	0.204	0	RGC1	POLD3
MOB3B	0	1.14301	0.479	0.162	0	RGC1	MOB3B
YBX3	0	1.14259	0.602	0.209	0	RGC1	YBX3
PSAT1	0	1.13826	0.87	0.408	0	RGC1	PSAT1
EDNRB	0	1.13461	0.422	0.144	0	RGC1	EDNRB
TXNDC12	0	1.13315	0.782	0.374	0	RGC1	TXNDC12
HMGB3	0	1.12816	0.983	0.825	0	RGC1	HMGB3
SOX1	0	1.12599	0.818	0.383	0	RGC1	SOX1
C19orf48	0	1.12541	0.597	0.232	0	RGC1	C19orf48
CDH11	0	1.12528	0.409	0.145	0	RGC1	CDH11
MPHOSPH9	0	1.12234	0.433	0.167	0	RGC1	MPHOSPH9
MCM7	0	1.12159	0.818	0.337	0	RGC1	MCM7
CAPN6	0	1.11995	0.526	0.18	0	RGC1	CAPN6
TTYH1	0	1.11592	0.983	0.628	0	RGC1	TTYH1
ANXA5	0	1.10417	0.757	0.306	0	RGC1	ANXA5
GLI3	0	1.09612	0.807	0.303	0	RGC1	GLI3
CKAP5	0	1.09214	0.7	0.357	0	RGC1	CKAP5
RAB13	0	1.09179	0.798	0.327	0	RGC1	RAB13
TSPAN18	0	1.09097	0.548	0.211	0	RGC1	TSPAN18
FZD8	0	1.07963	0.502	0.184	0	RGC1	FZD8
GNG11	0	1.07425	0.395	0.137	0	RGC1	GNG11
CHEK1	0	1.07258	0.61	0.258	0	RGC1	CHEK1
POU3F2	0	1.06994	0.596	0.25	0	RGC1	POU3F2
CMTM3	0	1.0699	0.41	0.146	0	RGC1	CMTM3
RPA3	0	1.06798	0.862	0.438	0	RGC1	RPA3
JPT2	0	1.05928	0.588	0.255	0	RGC1	JPT2
CD99	0	1.05656	0.901	0.396	0	RGC1	CD99
SIVA1	0	1.05618	0.965	0.624	0	RGC1	SIVA1
GINS2	0	1.0557	0.736	0.268	0	RGC1	GINS2
HAT1	0	1.05217	0.829	0.399	0	RGC1	HAT1
EFNB1	0	1.04918	0.688	0.295	0	RGC1	EFNB1
RAI14	0	1.0482	0.588	0.227	0	RGC1	RAI14
GULP1	0	1.04458	0.462	0.163	0	RGC1	GULP1
H1FX	0	1.03747	0.994	0.915	0	RGC1	H1FX
ECI2	0	1.03741	0.747	0.361	0	RGC1	ECI2
FGFBP3	0	1.03121	0.861	0.449	0	RGC1	FGFBP3
E2F5	0	1.01807	0.506	0.209	0	RGC1	E2F5
DNAJC9	0	1.01789	0.758	0.362	0	RGC1	DNAJC9
PCNA	0	1.01756	0.781	0.352	0	RGC1	PCNA
VIM	0	1.01382	0.997	0.74	0	RGC1	VIM
TEAD2	0	1.0135	0.583	0.223	0	RGC1	TEAD2
CREB5	0	1.00807	0.772	0.303	0	RGC1	CREB5
SNRPB	0	1.00754	0.995	0.786	0	RGC1	SNRPB
RNASEH2C	0	1.00655	0.75	0.379	0	RGC1	RNASEH2C
SEPHS1	0	1.00558	0.774	0.404	0	RGC1	SEPHS1
PLCH1	0	1.00403	0.468	0.181	0	RGC1	PLCH1
SOX9	0	1.00262	0.826	0.347	0	RGC1	SOX9
SKA2	0	1.00171	0.941	0.634	0	RGC1	SKA2
SUV39H2	0	0.996954	0.563	0.237	0	RGC1	SUV39H2
SRSF2	0	0.993394	0.993	0.796	0	RGC1	SRSF2
RPS27L	0	0.992997	0.984	0.662	0	RGC1	RPS27L
B2M	0	0.992201	0.804	0.354	0	RGC1	B2M
EXOSC8	0	0.984378	0.798	0.416	0	RGC1	EXOSC8
SPA17	0	0.977529	0.491	0.187	0	RGC1	SPA17
MZT1	0	0.975663	0.822	0.506	0	RGC1	MZT1
HMGN3	0	0.973453	0.996	0.766	0	RGC1	HMGN3
SYNE2	0	0.969483	0.98	0.617	0	RGC1	SYNE2
PANTR1	0	0.968313	0.964	0.527	0	RGC1	PANTR1
SLC16A1	0	0.966092	0.573	0.241	0	RGC1	SLC16A1
FGFR1	0	0.962073	0.695	0.314	0	RGC1	FGFR1
CMTM6	0	0.961722	0.668	0.295	0	RGC1	CMTM6
GSX2	0	0.960658	0.694	0.251	0	RGC1	GSX2
PMF1	0	0.958838	0.799	0.425	0	RGC1	PMF1
CEP78	0	0.958651	0.615	0.286	0	RGC1	CEP78
CDKN1B	0	0.954898	0.694	0.354	0	RGC1	CDKN1B
TCF3	0	0.950589	0.764	0.359	0	RGC1	TCF3
COL11A1	0	0.949897	0.489	0.184	0	RGC1	COL11A1
TMEM106C	0	0.949149	0.796	0.423	0	RGC1	TMEM106C
NXN	0	0.944833	0.584	0.259	0	RGC1	NXN
RANBP1	0	0.943948	0.998	0.895	0	RGC1	RANBP1
TP53TG1	0	0.942309	0.637	0.288	0	RGC1	TP53TG1
IGF2BP1	0	0.939177	0.864	0.475	0	RGC1	IGF2BP1
NASP	0	0.938376	0.99	0.755	0	RGC1	NASP
CCN1	0	0.935474	0.45	0.166	0	RGC1	CCN1
RFC4	0	0.934845	0.664	0.298	0	RGC1	RFC4
HNRNPA2B1	0	0.932712	0.999	0.968	0	RGC1	HNRNPA2B1
PON2	0	0.931011	0.776	0.336	0	RGC1	PON2
DPPA4	0	0.93046	0.642	0.248	0	RGC1	DPPA4
ZNF511	0	0.923755	0.71	0.343	0	RGC1	ZNF511
CTNNAL1	0	0.923697	0.653	0.275	0	RGC1	CTNNAL1
HNRNPD	0	0.923601	0.992	0.82	0	RGC1	HNRNPD
ARL6IP6	0	0.919081	0.727	0.341	0	RGC1	ARL6IP6
HES4	0	0.915184	0.962	0.765	0	RGC1	HES4
NECTIN3	0	0.913908	0.53	0.209	0	RGC1	NECTIN3
PRKDC	0	0.912514	0.959	0.68	0	RGC1	PRKDC
ECI1	0	0.910799	0.816	0.439	0	RGC1	ECI1
PALLD	0	0.909788	0.75	0.362	0	RGC1	PALLD
CCNG1	0	0.907123	0.868	0.502	0	RGC1	CCNG1
IGF2BP3	0	0.902057	0.83	0.447	0	RGC1	IGF2BP3
G3BP1	0	0.901834	0.901	0.53	0	RGC1	G3BP1
RAD21	0	0.901569	0.885	0.605	0	RGC1	RAD21
NES	0	0.896536	0.822	0.424	0	RGC1	NES
POU3F3	0	0.896445	0.908	0.558	0	RGC1	POU3F3
LARP7	0	0.890156	0.765	0.413	0	RGC1	LARP7
CDK2AP1	0	0.889311	0.942	0.562	0	RGC1	CDK2AP1
ZNF219	0	0.880938	0.661	0.3	0	RGC1	ZNF219
HES5	0	0.879767	0.948	0.408	0	RGC1	HES5
TJP1	0	0.877247	0.642	0.308	0	RGC1	TJP1
FBL	0	0.874994	0.746	0.371	0	RGC1	FBL
CALU	0	0.870354	0.866	0.513	0	RGC1	CALU
PARP1	0	0.868335	0.925	0.594	0	RGC1	PARP1
HDGF	0	0.863634	0.927	0.603	0	RGC1	HDGF
QKI	0	0.862557	0.947	0.586	0	RGC1	QKI
HNRNPA3	0	0.854697	0.998	0.903	0	RGC1	HNRNPA3
CNN3	0	0.844063	0.99	0.745	0	RGC1	CNN3
LSM4	0	0.839381	0.994	0.847	0	RGC1	LSM4
METRN	0	0.824152	0.973	0.607	0	RGC1	METRN
INTU	0	0.8145	0.696	0.341	0	RGC1	INTU
TSPAN6	0	0.813277	0.823	0.432	0	RGC1	TSPAN6
NPC2	0	0.803587	0.803	0.407	0	RGC1	NPC2
TMSB15A	0	0.802697	0.992	0.876	0	RGC1	TMSB15A
TMEM98	0	0.79998	0.887	0.486	0	RGC1	TMEM98
TMEM123	0	0.798264	0.73	0.333	0	RGC1	TMEM123
PAICS	0	0.798076	0.795	0.409	0	RGC1	PAICS
ZIC1	0	0.787298	0.752	0.398	0	RGC1	ZIC1
PTPRZ1	0	0.777676	0.88	0.475	0	RGC1	PTPRZ1
PDIA6	0	0.776573	0.974	0.73	0	RGC1	PDIA6
CDK4	0	0.763545	0.919	0.575	0	RGC1	CDK4
HNRNPR	0	0.76229	0.998	0.926	0	RGC1	HNRNPR
RHOA	0	0.755947	0.973	0.736	0	RGC1	RHOA
MCM3	0	0.752843	0.631	0.26	0	RGC1	MCM3
TMEM97	0	0.752691	0.875	0.523	0	RGC1	TMEM97
C12orf75	0	0.750085	0.793	0.421	0	RGC1	C12orf75
NAP1L1	0	0.74515	0.998	0.924	0	RGC1	NAP1L1
PRDX6	0	0.744508	0.99	0.784	0	RGC1	PRDX6
SEPTIN2	0	0.743351	0.942	0.629	0	RGC1	SEPTIN2
LSM5	0	0.743294	0.964	0.75	0	RGC1	LSM5
SRSF3	0	0.741594	0.999	0.943	0	RGC1	SRSF3
MRPL51	0	0.725063	0.984	0.837	0	RGC1	MRPL51
SFPQ	0	0.703958	0.993	0.901	0	RGC1	SFPQ
HMGA1	0	0.700076	0.971	0.794	0	RGC1	HMGA1
TPM1	0	0.697886	0.973	0.721	0	RGC1	TPM1
PSIP1	0	0.697363	0.984	0.84	0	RGC1	PSIP1
MDK	0	0.69392	0.991	0.724	0	RGC1	MDK
CBX5	0	0.693596	0.986	0.849	0	RGC1	CBX5
RPS6	0	0.692299	1	0.985	0	RGC1	RPS6
LMO1	0	0.678288	0.568	0.224	0	RGC1	LMO1
IFITM3	0	0.676399	0.714	0.306	0	RGC1	IFITM3
XRCC6	0	0.665777	0.923	0.657	0	RGC1	XRCC6
H2AFY	0	0.665311	0.989	0.837	0	RGC1	H2AFY
BANF1	0	0.662916	0.992	0.862	0	RGC1	BANF1
EEF1D	0	0.660512	0.991	0.811	0	RGC1	EEF1D
SRSF10	0	0.65926	0.925	0.674	0	RGC1	SRSF10
LINC01551	0	0.658062	0.98	0.79	0	RGC1	LINC01551
RBMX	0	0.650107	0.951	0.74	0	RGC1	RBMX
ANP32A	0	0.638856	0.961	0.734	0	RGC1	ANP32A
CENPV	0	0.629498	0.992	0.913	0	RGC1	CENPV
RAN	0	0.620443	1	0.972	0	RGC1	RAN
HNRNPAB	0	0.617854	0.969	0.76	0	RGC1	HNRNPAB
FUS	0	0.614401	0.985	0.824	0	RGC1	FUS
SNRPD1	0	0.613214	0.992	0.875	0	RGC1	SNRPD1
SRSF9	0	0.610189	0.999	0.951	0	RGC1	SRSF9
SRSF7	0	0.609206	0.995	0.892	0	RGC1	SRSF7
UBE2I	0	0.609111	0.986	0.849	0	RGC1	UBE2I
SNRPE	0	0.603477	0.992	0.862	0	RGC1	SNRPE
ENO1	0	0.603041	0.981	0.799	0	RGC1	ENO1
ENY2	0	0.600209	0.99	0.841	0	RGC1	ENY2
IGFBP2	0	0.592074	0.997	0.801	0	RGC1	IGFBP2
HNRNPH3	0	0.584781	0.986	0.852	0	RGC1	HNRNPH3
SNRPG	0	0.583874	0.98	0.818	0	RGC1	SNRPG
RPLP0	0	0.540732	1	0.993	0	RGC1	RPLP0
HNRNPM	0	0.540614	0.977	0.794	0	RGC1	HNRNPM
HNRNPA1	0	0.537276	1	0.988	0	RGC1	HNRNPA1
NCL	0	0.537075	0.996	0.937	0	RGC1	NCL
RPS16	0	0.533685	1	0.975	0	RGC1	RPS16
TUBB	0	0.517254	1	0.982	0	RGC1	TUBB
SET	0	0.502488	0.999	0.98	0	RGC1	SET
HMGN1	0	0.502018	0.999	0.974	0	RGC1	HMGN1
GSTP1	0	0.495031	0.999	0.95	0	RGC1	GSTP1
RPL27A	0	0.493913	1	0.982	0	RGC1	RPL27A
ODC1	0	0.491107	0.998	0.958	0	RGC1	ODC1
RPL23A	0	0.476572	1	0.971	0	RGC1	RPL23A
ERH	0	0.475332	0.999	0.977	0	RGC1	ERH
RPS2	0	0.472402	1	0.998	0	RGC1	RPS2
RPL7	0	0.46855	0.999	0.966	0	RGC1	RPL7
RPL17	0	0.454268	1	0.997	0	RGC1	RPL17
RPS23	0	0.443725	1	0.999	0	RGC1	RPS23
HNRNPDL	0	0.442881	0.999	0.955	0	RGC1	HNRNPDL
RPL21	0	0.439638	1	0.991	0	RGC1	RPL21
PTMA	0	0.438082	1	1	0	RGC1	PTMA
RPL10A	0	0.436669	1	0.993	0	RGC1	RPL10A
RPSA	0	0.430549	1	0.996	0	RGC1	RPSA
RPL41	0	0.429054	1	0.998	0	RGC1	RPL41
RPL36A	0	0.428927	0.999	0.952	0	RGC1	RPL36A
RPS19	0	0.403428	1	1	0	RGC1	RPS19
RPS3	0	0.397858	1	0.999	0	RGC1	RPS3
RPL35	0	0.388524	1	0.981	0	RGC1	RPL35
RPLP1	0	0.373316	1	1	0	RGC1	RPLP1
RPS24	0	0.372394	1	0.999	0	RGC1	RPS24
RPS8	0	0.370047	1	0.999	0	RGC1	RPS8
TPT1	0	0.36786	1	0.999	0	RGC1	TPT1
RPS3A	0	0.349866	1	1	0	RGC1	RPS3A
DLK1	0	0.245658	0.935	0.531	0	RGC1	DLK1
ANOS1	6.48e-308	1.04364	0.388	0.137	1.71e-303	RGC1	ANOS1
NUDT1	1.13e-307	0.817162	0.769	0.43	2.97e-303	RGC1	NUDT1
CASP6	5.94e-307	1.16054	0.378	0.133	1.57e-302	RGC1	CASP6
UHRF1	3.31e-306	0.955349	0.385	0.133	8.74e-302	RGC1	UHRF1
RPS7	6.72e-305	0.377756	1	0.999	1.78e-300	RGC1	RPS7
ACADVL	3.96e-304	0.903144	0.59	0.267	1.05e-299	RGC1	ACADVL
TBC1D31	6.08e-304	1.65325	0.211	0.051	1.61e-299	RGC1	TBC1D31
AGTRAP	9.96e-304	1.09881	0.366	0.125	2.63e-299	RGC1	AGTRAP
USP44	8.59e-303	1.34327	0.274	0.08	2.27e-298	RGC1	USP44
RAD51	1.7e-302	1.82877	0.179	0.038	4.48e-298	RGC1	RAD51
HASPIN	2.32e-301	3.25318	0.079	0.007	6.13e-297	RGC1	HASPIN
FAM72C	8.95e-301	3.9226	0.06	0.003	2.37e-296	RGC1	FAM72C
PLP1	4.36e-300	0.617585	0.649	0.296	1.15e-295	RGC1	PLP1
MIR924HG	2.03e-299	2.57828	0.111	0.015	5.36e-295	RGC1	MIR924HG
IGDCC3	3.43e-299	0.654686	0.832	0.456	9.07e-295	RGC1	IGDCC3
AS3MT	7.37e-299	1.12374	0.373	0.131	1.95e-294	RGC1	AS3MT
MSI1	1.02e-297	0.774365	0.779	0.431	2.69e-293	RGC1	MSI1
RPS17	1.15e-297	0.570809	0.994	0.9	3.03e-293	RGC1	RPS17
FSTL1	1.91e-297	0.804635	0.436	0.163	5.04e-293	RGC1	FSTL1
SNRPA	2.2e-296	0.796949	0.751	0.402	5.82e-292	RGC1	SNRPA
PNRC2	4.11e-296	0.875698	0.696	0.371	1.09e-291	RGC1	PNRC2
LIMS1	4.28e-296	0.916079	0.575	0.26	1.13e-291	RGC1	LIMS1
SNRPF	5.38e-296	0.525914	0.984	0.821	1.42e-291	RGC1	SNRPF
SMC3	5.81e-296	0.671146	0.917	0.665	1.53e-291	RGC1	SMC3
SMAD3	8.35e-296	1.29014	0.288	0.087	2.21e-291	RGC1	SMAD3
NFYB	1.7e-294	0.843174	0.714	0.379	4.49e-290	RGC1	NFYB
ACAA2	4.33e-294	0.974397	0.499	0.208	1.15e-289	RGC1	ACAA2
ANAPC11	7.74e-294	0.591471	0.963	0.769	2.05e-289	RGC1	ANAPC11
LTBP4	9.87e-294	0.941659	0.519	0.221	2.61e-289	RGC1	LTBP4
SS18	3.13e-292	0.957685	0.56	0.254	8.27e-288	RGC1	SS18
EFCAB11	9.51e-292	1.44686	0.263	0.077	2.51e-287	RGC1	EFCAB11
RBL1	1.08e-291	1.56306	0.236	0.064	2.85e-287	RGC1	RBL1
ID4	3.19e-291	0.477253	0.985	0.74	8.44e-287	RGC1	ID4
SOX6	8.86e-291	0.922295	0.425	0.161	2.34e-286	RGC1	SOX6
SMO	1.11e-290	1.18413	0.331	0.11	2.94e-286	RGC1	SMO
CEP70	9.5e-290	1.25097	0.419	0.169	2.51e-285	RGC1	CEP70
SNRNP40	1.55e-289	0.728916	0.847	0.524	4.09e-285	RGC1	SNRNP40
HNRNPA0	1.06e-288	0.534686	0.978	0.833	2.81e-284	RGC1	HNRNPA0
NSD2	1.58e-288	0.808741	0.77	0.435	4.18e-284	RGC1	NSD2
FIGN	3.72e-288	1.07933	0.375	0.137	9.83e-284	RGC1	FIGN
FZD5	1.74e-286	0.988609	0.411	0.154	4.6e-282	RGC1	FZD5
ENOSF1	2.28e-286	1.26296	0.321	0.109	6.03e-282	RGC1	ENOSF1
CMTM7	1.62e-285	1.24925	0.29	0.09	4.29e-281	RGC1	CMTM7
CALD1	2.82e-285	0.578491	0.755	0.387	7.45e-281	RGC1	CALD1
MAGOH	3.53e-285	0.698091	0.859	0.534	9.33e-281	RGC1	MAGOH
HIST1H2BL	5.42e-285	4.28986	0.057	0.003	1.43e-280	RGC1	HIST1H2BL
RAD54L	6.75e-285	2.34143	0.13	0.022	1.78e-280	RGC1	RAD54L
RECQL4	9.83e-285	1.94914	0.163	0.034	2.6e-280	RGC1	RECQL4
SUCLG2	1.19e-284	1.15069	0.318	0.105	3.15e-280	RGC1	SUCLG2
PPIH	2.48e-284	0.857485	0.635	0.309	6.56e-280	RGC1	PPIH
TMEM243	7.11e-284	1.03305	0.406	0.154	1.88e-279	RGC1	TMEM243
HIST1H4I	1.59e-283	3.9054	0.062	0.004	4.21e-279	RGC1	HIST1H4I
LIN9	5.53e-283	1.39228	0.251	0.072	1.46e-278	RGC1	LIN9
COMMD4	4.58e-282	0.817296	0.721	0.389	1.21e-277	RGC1	COMMD4
MBIP	6.41e-282	0.763104	0.798	0.467	1.7e-277	RGC1	MBIP
HDAC1	2.12e-281	0.838978	0.591	0.272	5.62e-277	RGC1	HDAC1
CMTM8	4.49e-281	1.01693	0.404	0.154	1.19e-276	RGC1	CMTM8
KPNB1	8.49e-281	0.733451	0.867	0.565	2.24e-276	RGC1	KPNB1
COL4A2	1.33e-280	0.89039	0.556	0.253	3.51e-276	RGC1	COL4A2
FOXN4	4.46e-280	3.18598	0.075	0.007	1.18e-275	RGC1	FOXN4
PCDH19	4.61e-280	0.829528	0.56	0.252	1.22e-275	RGC1	PCDH19
HTR2C	9.62e-280	1.19156	0.274	0.084	2.54e-275	RGC1	HTR2C
PRSS23	2.63e-279	0.656733	0.586	0.262	6.95e-275	RGC1	PRSS23
PCNT	3.86e-279	1.21926	0.349	0.127	1.02e-274	RGC1	PCNT
BCAT1	5.72e-279	0.778709	0.726	0.389	1.51e-274	RGC1	BCAT1
HIST1H4B	6.44e-278	4.01674	0.061	0.004	1.7e-273	RGC1	HIST1H4B
CSE1L	7.17e-278	0.872341	0.63	0.312	1.9e-273	RGC1	CSE1L
MAT2B	2.28e-277	1.01221	0.429	0.17	6.03e-273	RGC1	MAT2B
POLA1	3.83e-277	1.40474	0.289	0.094	1.01e-272	RGC1	POLA1
RPLP2	5.24e-277	0.382601	0.999	0.962	1.39e-272	RGC1	RPLP2
MFAP2	4.32e-276	0.95301	0.454	0.185	1.14e-271	RGC1	MFAP2
NUP54	9.19e-276	0.852854	0.591	0.277	2.43e-271	RGC1	NUP54
CCDC14	1.35e-275	0.873054	0.623	0.306	3.58e-271	RGC1	CCDC14
RPS20	2.91e-275	0.66172	0.951	0.735	7.69e-271	RGC1	RPS20
RPS18	9.81e-275	0.274378	1	1	2.59e-270	RGC1	RPS18
LSM3	1.12e-274	0.595819	0.944	0.72	2.97e-270	RGC1	LSM3
NUP35	1.24e-274	0.989253	0.423	0.166	3.29e-270	RGC1	NUP35
RAB8B	3.35e-274	0.740815	0.78	0.452	8.86e-270	RGC1	RAB8B
EED	7.19e-274	1.05573	0.4	0.154	1.9e-269	RGC1	EED
ATP5MC2	1.4e-272	0.365588	1	0.965	3.71e-268	RGC1	ATP5MC2
FKBP10	2.12e-272	0.864529	0.444	0.175	5.61e-268	RGC1	FKBP10
HADH	4.96e-272	0.977686	0.486	0.211	1.31e-267	RGC1	HADH
RPL13	6.27e-272	0.302616	1	1	1.66e-267	RGC1	RPL13
RDX	5.66e-271	0.731821	0.812	0.495	1.5e-266	RGC1	RDX
CHD7	9.44e-271	0.717792	0.712	0.364	2.5e-266	RGC1	CHD7
DKC1	2.08e-270	0.812819	0.68	0.354	5.5e-266	RGC1	DKC1
SAV1	6.02e-270	1.13023	0.352	0.128	1.59e-265	RGC1	SAV1
RBM8A	6.85e-270	0.54006	0.96	0.769	1.81e-265	RGC1	RBM8A
CNTLN	1.15e-269	1.12218	0.352	0.128	3.03e-265	RGC1	CNTLN
ZMYM1	1.37e-269	1.23656	0.31	0.105	3.63e-265	RGC1	ZMYM1
HIST2H4B	1.52e-268	3.63261	0.061	0.004	4.02e-264	RGC1	HIST2H4B
TNFAIP8L1	1.61e-268	2.36696	0.126	0.022	4.25e-264	RGC1	TNFAIP8L1
HNRNPU	8.06e-268	0.542822	0.981	0.859	2.13e-263	RGC1	HNRNPU
TP53I13	3.41e-266	1.0237	0.39	0.149	9e-262	RGC1	TP53I13
RPS15A	6.11e-266	0.339926	1	0.997	1.61e-261	RGC1	RPS15A
ILF3	6.92e-266	0.612753	0.925	0.688	1.83e-261	RGC1	ILF3
DNMT1	7.87e-266	0.813507	0.712	0.396	2.08e-261	RGC1	DNMT1
TEDC2	1.41e-265	1.39717	0.249	0.075	3.72e-261	RGC1	TEDC2
PRDM16-DT	4.4e-265	1.03192	0.334	0.117	1.16e-260	RGC1	PRDM16-DT
EMP3	6.21e-265	1.26917	0.268	0.084	1.64e-260	RGC1	EMP3
RBPMS2	6.23e-265	1.43071	0.225	0.063	1.65e-260	RGC1	RBPMS2
MCM2	1.23e-264	0.940713	0.383	0.143	3.26e-260	RGC1	MCM2
MOB1A	1.86e-264	0.769695	0.651	0.326	4.91e-260	RGC1	MOB1A
CEP44	2.99e-264	1.11569	0.34	0.123	7.9e-260	RGC1	CEP44
TRAM1	1.58e-263	0.777449	0.668	0.341	4.18e-259	RGC1	TRAM1
RPL9	3.76e-263	0.291723	1	0.999	9.93e-259	RGC1	RPL9
FGFR1OP	2.78e-262	1.08808	0.343	0.125	7.34e-258	RGC1	FGFR1OP
CCDC77	4.92e-262	1.25157	0.268	0.084	1.3e-257	RGC1	CCDC77
MPDZ	8.74e-262	0.868393	0.52	0.233	2.31e-257	RGC1	MPDZ
RCC2	4.05e-261	0.772791	0.616	0.297	1.07e-256	RGC1	RCC2
RPL7A	6.75e-261	0.298945	1	1	1.79e-256	RGC1	RPL7A
NEK6	6.87e-261	1.12474	0.317	0.11	1.82e-256	RGC1	NEK6
RPS14	4.11e-260	0.296505	1	1	1.09e-255	RGC1	RPS14
GLA	9.46e-260	1.12556	0.343	0.126	2.5e-255	RGC1	GLA
REEP3	9.94e-260	0.805389	0.539	0.242	2.63e-255	RGC1	REEP3
ALDH16A1	2.07e-259	1.30336	0.257	0.079	5.46e-255	RGC1	ALDH16A1
STK26	2.51e-258	0.928019	0.416	0.166	6.64e-254	RGC1	STK26
SEC11A	4.45e-258	0.450891	0.986	0.852	1.18e-253	RGC1	SEC11A
FAM181B	1.02e-257	1.01297	0.356	0.132	2.71e-253	RGC1	FAM181B
HNRNPUL1	2.33e-257	0.723989	0.783	0.458	6.15e-253	RGC1	HNRNPUL1
MFGE8	4.77e-257	1.3063	0.265	0.084	1.26e-252	RGC1	MFGE8
CDH2	1.76e-256	0.534046	0.968	0.742	4.66e-252	RGC1	CDH2
MIR99AHG	4.58e-256	0.935586	0.387	0.15	1.21e-251	RGC1	MIR99AHG
CSRP2	9.35e-256	0.413778	0.972	0.712	2.47e-251	RGC1	CSRP2
ERI2	3.06e-255	1.55171	0.199	0.053	8.1e-251	RGC1	ERI2
SCML1	3.54e-255	1.00912	0.389	0.153	9.37e-251	RGC1	SCML1
MYO10	3.58e-255	0.628024	0.772	0.426	9.48e-251	RGC1	MYO10
THOC6	4.83e-255	0.89608	0.478	0.208	1.28e-250	RGC1	THOC6
TCF4	1.25e-254	0.62469	0.737	0.4	3.3e-250	RGC1	TCF4
RPS9	1.51e-254	0.304543	1	0.998	4e-250	RGC1	RPS9
RBPMS	2.79e-254	1.19835	0.278	0.091	7.38e-250	RGC1	RBPMS
EXO1	5.08e-254	2.26036	0.121	0.021	1.34e-249	RGC1	EXO1
ETV5	1.53e-253	1.42146	0.241	0.074	4.04e-249	RGC1	ETV5
GNAI2	2.07e-252	0.489354	0.982	0.813	5.48e-248	RGC1	GNAI2
RPS15	1.55e-251	0.298285	1	0.997	4.11e-247	RGC1	RPS15
RPL22	1.97e-251	0.340051	1	0.979	5.22e-247	RGC1	RPL22
NUP62	3.81e-251	0.836644	0.58	0.281	1.01e-246	RGC1	NUP62
NIF3L1	4.56e-251	1.03294	0.381	0.151	1.21e-246	RGC1	NIF3L1
ITGA6	5.25e-251	1.00177	0.381	0.149	1.39e-246	RGC1	ITGA6
CLIC1	3.43e-250	0.512311	0.903	0.52	9.08e-246	RGC1	CLIC1
PLPP3	4.12e-250	1.03097	0.333	0.121	1.09e-245	RGC1	PLPP3
TMBIM6	5.23e-250	0.457639	0.99	0.863	1.38e-245	RGC1	TMBIM6
BTG3	2.61e-249	0.916751	0.512	0.237	6.9e-245	RGC1	BTG3
RPA2	2.72e-249	0.703243	0.708	0.379	7.2e-245	RGC1	RPA2
HIST1H2BI	6.05e-249	4.71719	0.046	0.002	1.6e-244	RGC1	HIST1H2BI
AKR7A2	1.61e-248	0.682589	0.797	0.473	4.25e-244	RGC1	AKR7A2
IMPDH2	4.81e-248	0.704561	0.716	0.386	1.27e-243	RGC1	IMPDH2
TMEM47	1.1e-247	0.814956	0.549	0.259	2.91e-243	RGC1	TMEM47
RHNO1	1.42e-247	0.889303	0.51	0.236	3.76e-243	RGC1	RHNO1
PPP1CA	3.8e-247	0.71307	0.783	0.467	1.01e-242	RGC1	PPP1CA
ILF2	6.87e-247	0.480418	0.981	0.858	1.82e-242	RGC1	ILF2
GLO1	1.02e-246	0.578899	0.914	0.638	2.69e-242	RGC1	GLO1
TST	6.02e-246	1.01356	0.353	0.134	1.59e-241	RGC1	TST
IPO5	1.34e-245	0.694819	0.774	0.453	3.54e-241	RGC1	IPO5
SSX2IP	3.83e-245	0.951987	0.46	0.201	1.01e-240	RGC1	SSX2IP
CEP112	3.48e-244	1.40417	0.225	0.067	9.19e-240	RGC1	CEP112
RPS5	4.08e-244	0.27589	1	0.997	1.08e-239	RGC1	RPS5
FLNA	4.77e-244	0.768624	0.561	0.262	1.26e-239	RGC1	FLNA
BAZ1A	5.77e-244	0.758569	0.575	0.273	1.53e-239	RGC1	BAZ1A
BRD8	6.99e-244	0.893152	0.528	0.251	1.85e-239	RGC1	BRD8
PKN2	1.13e-243	0.777324	0.633	0.323	2.99e-239	RGC1	PKN2
ZFP36L2	4.17e-243	0.992772	0.337	0.126	1.1e-238	RGC1	ZFP36L2
PTPN13	1.7e-242	0.951755	0.366	0.141	4.5e-238	RGC1	PTPN13
CNBP	5.52e-242	0.519729	0.965	0.772	1.46e-237	RGC1	CNBP
RPS11	6.25e-242	0.46063	0.999	0.972	1.65e-237	RGC1	RPS11
EIF4A3	6.79e-242	0.647264	0.889	0.613	1.79e-237	RGC1	EIF4A3
FOXG1	9.64e-242	0.54398	0.949	0.735	2.55e-237	RGC1	FOXG1
RPL23	1.88e-241	0.449405	1	0.95	4.96e-237	RGC1	RPL23
SSRP1	4.48e-241	0.718333	0.74	0.419	1.18e-236	RGC1	SSRP1
SYPL1	5.56e-241	0.883182	0.455	0.197	1.47e-236	RGC1	SYPL1
RPL13A	5.56e-241	0.473617	0.999	0.953	1.47e-236	RGC1	RPL13A
ZEB1	6.27e-241	0.738406	0.678	0.361	1.66e-236	RGC1	ZEB1
RNF130	8.33e-241	0.66842	0.758	0.432	2.2e-236	RGC1	RNF130
CDCA7L	2.82e-240	0.86405	0.381	0.149	7.45e-236	RGC1	CDCA7L
LAMA1	5.35e-240	1.3057	0.24	0.074	1.41e-235	RGC1	LAMA1
RPS12	1.11e-239	0.286877	1	0.999	2.93e-235	RGC1	RPS12
IDH2	2.23e-239	0.625995	0.894	0.616	5.89e-235	RGC1	IDH2
MGST1	2.93e-239	0.576679	0.401	0.162	7.74e-235	RGC1	MGST1
SPATA5	6.55e-239	1.42237	0.216	0.063	1.73e-234	RGC1	SPATA5
RPL12	7.27e-239	0.310245	1	0.989	1.92e-234	RGC1	RPL12
ALDH7A1	1.92e-238	0.798989	0.624	0.327	5.08e-234	RGC1	ALDH7A1
LSM2	2.39e-238	0.556254	0.931	0.686	6.32e-234	RGC1	LSM2
PRKD3	5.57e-238	0.961616	0.363	0.14	1.47e-233	RGC1	PRKD3
SUPT16H	1.01e-237	0.65502	0.889	0.627	2.68e-233	RGC1	SUPT16H
TWSG1	1.86e-237	0.946952	0.394	0.16	4.92e-233	RGC1	TWSG1
DAZAP1	1.9e-237	0.847974	0.548	0.268	5.01e-233	RGC1	DAZAP1
TP53	2.92e-237	0.889323	0.428	0.181	7.72e-233	RGC1	TP53
SALL3	3.77e-237	1.2998	0.213	0.061	9.96e-233	RGC1	SALL3
COL5A2	5.5e-237	1.21944	0.266	0.089	1.45e-232	RGC1	COL5A2
EEF1A1	5.33e-236	0.286135	1	1	1.41e-231	RGC1	EEF1A1
TOX3	5.46e-236	0.613351	0.59	0.277	1.44e-231	RGC1	TOX3
NME4	5.48e-236	0.578568	0.874	0.569	1.45e-231	RGC1	NME4
HADHB	3.16e-235	0.732802	0.617	0.312	8.34e-231	RGC1	HADHB
CTSV	3.81e-235	0.830418	0.151	0.035	1.01e-230	RGC1	CTSV
SNX5	5.29e-235	0.904758	0.441	0.192	1.4e-230	RGC1	SNX5
DERA	7.75e-235	0.754373	0.518	0.234	2.05e-230	RGC1	DERA
SNRPD2	8.24e-235	0.430248	0.985	0.845	2.18e-230	RGC1	SNRPD2
RAD18	9.86e-235	1.21909	0.268	0.091	2.61e-230	RGC1	RAD18
LTBP1	1.14e-234	1.48101	0.204	0.058	3e-230	RGC1	LTBP1
ACTN1	2.37e-234	0.905886	0.408	0.171	6.27e-230	RGC1	ACTN1
NBPF1	4.96e-234	0.897589	0.458	0.204	1.31e-229	RGC1	NBPF1
SHMT1	6.63e-234	1.20223	0.257	0.084	1.75e-229	RGC1	SHMT1
SERPINH1	1.76e-233	0.900471	0.37	0.145	4.65e-229	RGC1	SERPINH1
PNN	5.33e-233	0.493861	0.96	0.756	1.41e-228	RGC1	PNN
GGCT	7.22e-233	0.698169	0.752	0.438	1.91e-228	RGC1	GGCT
PDLIM5	3.51e-231	0.99697	0.343	0.132	9.27e-227	RGC1	PDLIM5
RPL8	1.77e-230	0.251667	1	0.999	4.67e-226	RGC1	RPL8
MRPL11	6.02e-230	0.618829	0.835	0.525	1.59e-225	RGC1	MRPL11
AUNIP	9.1e-230	2.07607	0.121	0.023	2.41e-225	RGC1	AUNIP
PRCP	1.36e-229	0.942582	0.368	0.147	3.6e-225	RGC1	PRCP
CLDN10	1.46e-229	1.81701	0.135	0.029	3.86e-225	RGC1	CLDN10
ING3	1.97e-229	0.782676	0.57	0.279	5.2e-225	RGC1	ING3
YES1	2.2e-229	0.828167	0.467	0.209	5.81e-225	RGC1	YES1
HIRIP3	4.98e-229	0.844697	0.5	0.235	1.32e-224	RGC1	HIRIP3
UTRN	8.19e-229	0.838537	0.452	0.2	2.17e-224	RGC1	UTRN
BDH2	9.14e-229	0.631533	0.582	0.274	2.42e-224	RGC1	BDH2
ADGRL2	1.92e-228	0.752268	0.574	0.282	5.07e-224	RGC1	ADGRL2
PRIM1	1e-227	0.9222	0.408	0.172	2.65e-223	RGC1	PRIM1
FGFRL1	1.03e-227	0.985625	0.303	0.108	2.71e-223	RGC1	FGFRL1
RFX4	1.63e-227	1.12011	0.257	0.085	4.32e-223	RGC1	RFX4
HSP90B1	3.5e-227	0.528351	0.955	0.79	9.24e-223	RGC1	HSP90B1
HILPDA	1.61e-226	0.766026	0.598	0.306	4.25e-222	RGC1	HILPDA
WASF2	4.75e-226	0.824153	0.508	0.238	1.25e-221	RGC1	WASF2
HIST1H3A	1.27e-225	3.50578	0.057	0.004	3.36e-221	RGC1	HIST1H3A
C4orf46	4.92e-225	1.14129	0.27	0.092	1.3e-220	RGC1	C4orf46
RNASEH2A	5.77e-225	1.42997	0.217	0.067	1.52e-220	RGC1	RNASEH2A
WNT5B	1.07e-224	0.739826	0.494	0.225	2.83e-220	RGC1	WNT5B
NRM	2.22e-224	1.09795	0.297	0.108	5.86e-220	RGC1	NRM
LYAR	2.31e-224	0.908215	0.411	0.176	6.12e-220	RGC1	LYAR
UGDH	2.18e-223	0.710004	0.57	0.276	5.77e-219	RGC1	UGDH
PDIA4	2.55e-223	0.820819	0.523	0.254	6.75e-219	RGC1	PDIA4
KMT5A	6.1e-223	0.905051	0.462	0.215	1.61e-218	RGC1	KMT5A
RGS20	1.34e-222	1.00253	0.296	0.105	3.53e-218	RGC1	RGS20
HIST1H4A	1.63e-222	3.78598	0.049	0.003	4.3e-218	RGC1	HIST1H4A
IGFBP4	1.71e-222	1.50521	0.164	0.041	4.52e-218	RGC1	IGFBP4
DESI2	2.27e-222	0.796347	0.583	0.299	6.01e-218	RGC1	DESI2
SHMT2	1.23e-221	1.02524	0.358	0.145	3.25e-217	RGC1	SHMT2
SLC37A4	1.23e-221	1.14243	0.282	0.101	3.25e-217	RGC1	SLC37A4
JAM2	4.66e-221	1.10926	0.266	0.091	1.23e-216	RGC1	JAM2
HMGXB4	4.77e-221	0.727824	0.625	0.328	1.26e-216	RGC1	HMGXB4
RFC2	7.93e-221	0.825561	0.487	0.227	2.1e-216	RGC1	RFC2
TDP1	1.03e-220	1.10131	0.284	0.102	2.74e-216	RGC1	TDP1
PROM1	2.04e-220	1.29491	0.217	0.066	5.38e-216	RGC1	PROM1
SNHG16	3.01e-220	0.50179	0.945	0.691	7.95e-216	RGC1	SNHG16
KIAA0586	7.31e-220	0.933072	0.414	0.182	1.93e-215	RGC1	KIAA0586
SFR1	1.21e-219	1.12646	0.265	0.091	3.19e-215	RGC1	SFR1
AMBN	1.72e-219	0.720124	0.42	0.176	4.55e-215	RGC1	AMBN
DBI	1.85e-219	0.427287	0.989	0.872	4.89e-215	RGC1	DBI
NONO	6.08e-219	0.482723	0.956	0.774	1.61e-214	RGC1	NONO
TRMT112	7.48e-219	0.459965	0.962	0.782	1.98e-214	RGC1	TRMT112
SP1	9.49e-219	1.13121	0.287	0.105	2.51e-214	RGC1	SP1
POLR2J	1.68e-217	0.516351	0.936	0.728	4.43e-213	RGC1	POLR2J
SMTN	3.14e-217	2.17212	0.096	0.016	8.3e-213	RGC1	SMTN
BOD1	4.18e-217	0.508229	0.937	0.714	1.11e-212	RGC1	BOD1
GYPC	4.24e-217	0.968673	0.312	0.116	1.12e-212	RGC1	GYPC
CCDC138	4.26e-217	0.866062	0.409	0.175	1.13e-212	RGC1	CCDC138
HP1BP3	1.72e-216	0.595285	0.922	0.74	4.55e-212	RGC1	HP1BP3
TGFBR1	2.84e-216	0.678849	0.675	0.365	7.5e-212	RGC1	TGFBR1
JARID2	5.97e-216	0.619259	0.752	0.445	1.58e-211	RGC1	JARID2
STAG2	6.88e-216	0.736917	0.641	0.351	1.82e-211	RGC1	STAG2
PKM	1.82e-215	0.46731	0.975	0.81	4.81e-211	RGC1	PKM
TBC1D1	2.11e-215	0.936774	0.383	0.161	5.57e-211	RGC1	TBC1D1
ZNF724	2.58e-215	1.28154	0.231	0.075	6.82e-211	RGC1	ZNF724
EFHD1	5.6e-215	1.54065	0.178	0.049	1.48e-210	RGC1	EFHD1
LRIG1	1.21e-214	1.19465	0.242	0.08	3.21e-210	RGC1	LRIG1
CENPP	1.42e-214	1.77081	0.139	0.032	3.74e-210	RGC1	CENPP
DARS2	1.87e-214	1.5221	0.187	0.054	4.95e-210	RGC1	DARS2
ZNF695	5.08e-214	1.28558	0.208	0.063	1.34e-209	RGC1	ZNF695
UBA52	9.74e-214	0.323857	0.999	0.963	2.58e-209	RGC1	UBA52
MTA3	1.03e-213	0.823379	0.419	0.182	2.72e-209	RGC1	MTA3
SCAF11	1.32e-213	0.633628	0.755	0.441	3.49e-209	RGC1	SCAF11
EFNA5	1.53e-213	0.702826	0.526	0.253	4.05e-209	RGC1	EFNA5
NIN	7.18e-213	0.829259	0.463	0.216	1.9e-208	RGC1	NIN
TMX1	1.69e-212	0.725203	0.591	0.303	4.46e-208	RGC1	TMX1
MYCN	4.57e-212	0.82206	0.409	0.176	1.21e-207	RGC1	MYCN
KCTD9	4.96e-212	1.30161	0.204	0.062	1.31e-207	RGC1	KCTD9
RBM15	2.73e-211	1.21921	0.23	0.075	7.21e-207	RGC1	RBM15
CCDC160	1.04e-210	0.796144	0.431	0.19	2.74e-206	RGC1	CCDC160
AHCY	4.92e-210	0.763591	0.538	0.267	1.3e-205	RGC1	AHCY
HNRNPA1P48	1.45e-209	0.581309	0.66	0.344	3.84e-205	RGC1	HNRNPA1P48
PTGES3	2e-209	0.325263	0.998	0.96	5.29e-205	RGC1	PTGES3
HEBP1	5.62e-209	0.713311	0.581	0.298	1.49e-204	RGC1	HEBP1
PA2G4	7.2e-209	0.577964	0.878	0.613	1.9e-204	RGC1	PA2G4
CDC14A	1.62e-208	1.22183	0.226	0.073	4.27e-204	RGC1	CDC14A
WDR34	3.16e-208	0.859301	0.445	0.205	8.34e-204	RGC1	WDR34
TMA16	3.89e-208	0.736779	0.449	0.202	1.03e-203	RGC1	TMA16
RASSF8	4.32e-208	0.827617	0.415	0.181	1.14e-203	RGC1	RASSF8
OSTC	5.21e-208	0.43307	0.97	0.772	1.38e-203	RGC1	OSTC
CLNS1A	8.27e-208	0.48305	0.932	0.708	2.19e-203	RGC1	CLNS1A
SRGAP2B	8.98e-208	1.0199	0.32	0.127	2.37e-203	RGC1	SRGAP2B
HIST1H2AM	1.44e-207	3.50816	0.051	0.004	3.81e-203	RGC1	HIST1H2AM
GINS3	8.12e-207	1.49952	0.168	0.046	2.15e-202	RGC1	GINS3
RPL18A	1.23e-206	0.243188	1	0.999	3.26e-202	RGC1	RPL18A
AP3B1	1.36e-206	0.929696	0.355	0.147	3.6e-202	RGC1	AP3B1
ZEB2	3.32e-206	0.711898	0.399	0.168	8.79e-202	RGC1	ZEB2
ELAVL1	3.77e-206	0.617771	0.828	0.539	9.97e-202	RGC1	ELAVL1
TPRKB	7.62e-206	0.590656	0.835	0.546	2.01e-201	RGC1	TPRKB
PGP	2.11e-205	0.604114	0.834	0.558	5.57e-201	RGC1	PGP
CARHSP1	2.12e-205	0.515597	0.892	0.588	5.62e-201	RGC1	CARHSP1
TMEM237	4.01e-205	0.773482	0.545	0.276	1.06e-200	RGC1	TMEM237
RBBP7	6.06e-205	0.510654	0.925	0.695	1.6e-200	RGC1	RBBP7
FAM72B	6.17e-205	3.70448	0.046	0.003	1.63e-200	RGC1	FAM72B
RCN1	4.72e-204	0.516139	0.898	0.619	1.25e-199	RGC1	RCN1
SMARCC1	4.86e-204	0.543083	0.847	0.551	1.29e-199	RGC1	SMARCC1
CRB2	7.32e-204	0.694021	0.476	0.218	1.93e-199	RGC1	CRB2
ELOVL2	1.03e-203	1.13714	0.25	0.087	2.73e-199	RGC1	ELOVL2
IFT80	4.07e-203	0.898644	0.371	0.158	1.08e-198	RGC1	IFT80
FAM13A	5.99e-203	1.06952	0.259	0.092	1.58e-198	RGC1	FAM13A
SDC2	3.06e-202	0.606114	0.432	0.19	8.09e-198	RGC1	SDC2
FRMD4B	4.43e-202	0.866986	0.397	0.175	1.17e-197	RGC1	FRMD4B
SEPTIN11	9.77e-202	0.515292	0.905	0.669	2.58e-197	RGC1	SEPTIN11
RAD54B	1e-201	1.64667	0.143	0.035	2.65e-197	RGC1	RAD54B
TMEM60	1.57e-201	0.757275	0.54	0.273	4.14e-197	RGC1	TMEM60
SAAL1	2.61e-201	0.81376	0.405	0.177	6.9e-197	RGC1	SAAL1
RHOC	4.35e-201	0.697831	0.436	0.194	1.15e-196	RGC1	RHOC
CROT	7.52e-201	0.772945	0.458	0.215	1.99e-196	RGC1	CROT
NUP50	1.49e-200	0.77507	0.506	0.25	3.94e-196	RGC1	NUP50
Z94721.3	1.61e-200	2.4742	0.072	0.009	4.25e-196	RGC1	Z94721.3
SERPINB6	8.01e-200	0.772974	0.46	0.216	2.12e-195	RGC1	SERPINB6
CDC25A	1.11e-199	1.12258	0.258	0.093	2.94e-195	RGC1	CDC25A
SNRPC	1.15e-199	0.538854	0.898	0.642	3.03e-195	RGC1	SNRPC
SERBP1	1.04e-198	0.396452	0.982	0.857	2.75e-194	RGC1	SERBP1
FADS1	2.1e-198	0.554513	0.879	0.632	5.55e-194	RGC1	FADS1
FN1	2.32e-198	1.1838	0.205	0.065	6.12e-194	RGC1	FN1
AFF1	2.74e-198	1.07753	0.239	0.081	7.25e-194	RGC1	AFF1
CCND1	3.83e-198	0.528361	0.518	0.243	1.01e-193	RGC1	CCND1
SLF1	3.9e-198	0.853812	0.379	0.164	1.03e-193	RGC1	SLF1
AMMECR1	5.65e-198	0.971227	0.31	0.122	1.49e-193	RGC1	AMMECR1
SPHK1	1.41e-197	1.1743	0.205	0.064	3.72e-193	RGC1	SPHK1
CCN2	3.03e-197	0.363281	0.311	0.122	8e-193	RGC1	CCN2
RPS21	5.41e-197	0.328822	0.999	0.97	1.43e-192	RGC1	RPS21
RAP2B	6.82e-197	0.775604	0.48	0.231	1.8e-192	RGC1	RAP2B
EMX2OS	7.85e-197	0.994138	0.281	0.105	2.08e-192	RGC1	EMX2OS
PPIG	9.03e-197	0.49531	0.933	0.722	2.39e-192	RGC1	PPIG
MAGT1	1.07e-196	1.10715	0.262	0.096	2.84e-192	RGC1	MAGT1
TOMM5	1.12e-196	0.443244	0.976	0.84	2.97e-192	RGC1	TOMM5
TLE3	1.49e-196	0.802928	0.426	0.194	3.93e-192	RGC1	TLE3
FDPS	1.69e-196	0.441393	0.983	0.861	4.46e-192	RGC1	FDPS
ODF2	2.89e-196	1.00739	0.326	0.135	7.64e-192	RGC1	ODF2
GMPS	3.25e-196	0.631582	0.723	0.425	8.58e-192	RGC1	GMPS
SPATA6	3.64e-196	0.887019	0.348	0.145	9.62e-192	RGC1	SPATA6
HEBP2	5.38e-196	0.649921	0.605	0.316	1.42e-191	RGC1	HEBP2
HIST1H2BO	1.67e-195	3.8775	0.043	0.003	4.42e-191	RGC1	HIST1H2BO
GLDC	2.73e-195	0.998106	0.284	0.107	7.22e-191	RGC1	GLDC
POLE2	5.46e-195	1.43926	0.166	0.046	1.44e-190	RGC1	POLE2
RFC1	7.18e-195	0.64845	0.639	0.351	1.9e-190	RGC1	RFC1
UQCC2	9.06e-195	0.618957	0.817	0.541	2.4e-190	RGC1	UQCC2
RAVER1	7.76e-194	1.09436	0.249	0.089	2.05e-189	RGC1	RAVER1
BRD7	1.03e-193	0.619827	0.774	0.481	2.74e-189	RGC1	BRD7
NUP205	1.26e-193	0.931958	0.305	0.12	3.32e-189	RGC1	NUP205
KATNA1	2.44e-193	0.92786	0.32	0.13	6.45e-189	RGC1	KATNA1
ZCCHC9	2.6e-193	0.883504	0.341	0.141	6.87e-189	RGC1	ZCCHC9
PSMD11	5.68e-193	0.529874	0.894	0.646	1.5e-188	RGC1	PSMD11
CLIC4	6.2e-193	0.783993	0.49	0.241	1.64e-188	RGC1	CLIC4
ANXA2	6.83e-193	0.204532	0.397	0.172	1.81e-188	RGC1	ANXA2
NUDT5	1.11e-192	0.673527	0.624	0.339	2.93e-188	RGC1	NUDT5
NXT2	2.01e-192	1.10722	0.223	0.075	5.31e-188	RGC1	NXT2
SLC39A1	2.89e-192	0.677173	0.537	0.267	7.63e-188	RGC1	SLC39A1
PSMC3	9.26e-192	0.599725	0.823	0.529	2.45e-187	RGC1	PSMC3
POLR2D	9.41e-192	0.727439	0.518	0.261	2.49e-187	RGC1	POLR2D
RPL22L1	1.18e-191	0.624687	0.758	0.473	3.11e-187	RGC1	RPL22L1
MAP3K20	1.61e-191	1.3454	0.177	0.052	4.26e-187	RGC1	MAP3K20
RPL11	2.85e-191	0.245785	1	1	7.54e-187	RGC1	RPL11
CA14	3.38e-191	1.07186	0.253	0.092	8.94e-187	RGC1	CA14
SCRG1	4.97e-191	1.16795	0.218	0.073	1.31e-186	RGC1	SCRG1
CBFB	8.31e-191	1.06748	0.25	0.09	2.2e-186	RGC1	CBFB
RAB8A	1.07e-190	0.685963	0.658	0.372	2.82e-186	RGC1	RAB8A
LSM14A	1.94e-190	0.594084	0.777	0.485	5.13e-186	RGC1	LSM14A
NFATC2IP	2.25e-190	0.765541	0.501	0.253	5.96e-186	RGC1	NFATC2IP
TNS3	3.22e-190	1.1352	0.22	0.074	8.52e-186	RGC1	TNS3
SOX5	3.4e-190	0.524507	0.552	0.27	8.99e-186	RGC1	SOX5
AC092958.1	3.45e-190	0.701356	0.332	0.135	9.13e-186	RGC1	AC092958.1
PRTG	6.33e-190	1.01479	0.263	0.098	1.67e-185	RGC1	PRTG
RPL18	1.08e-189	0.232966	1	1	2.86e-185	RGC1	RPL18
TFDP2	1.18e-189	0.370568	0.8	0.474	3.11e-185	RGC1	TFDP2
SUZ12	2.33e-189	0.671895	0.652	0.372	6.16e-185	RGC1	SUZ12
RGMA	3.88e-189	0.642198	0.48	0.226	1.03e-184	RGC1	RGMA
RPL29	5.95e-189	0.22012	1	1	1.57e-184	RGC1	RPL29
PRSS35	2.54e-188	2.16506	0.092	0.017	6.73e-184	RGC1	PRSS35
FAM181A	2.83e-188	1.24994	0.185	0.056	7.49e-184	RGC1	FAM181A
TRIM28	8.41e-188	0.547026	0.855	0.586	2.22e-183	RGC1	TRIM28
SOX9-AS1	2.34e-187	1.33151	0.169	0.049	6.19e-183	RGC1	SOX9-AS1
EMID1	2.37e-187	0.781664	0.389	0.172	6.26e-183	RGC1	EMID1
TXNDC5	2.55e-187	0.769048	0.43	0.201	6.73e-183	RGC1	TXNDC5
MPP5	9.59e-187	0.940669	0.298	0.118	2.54e-182	RGC1	MPP5
PRDX4	1.29e-186	0.540728	0.83	0.538	3.42e-182	RGC1	PRDX4
TCERG1	1.68e-186	0.661969	0.623	0.344	4.45e-182	RGC1	TCERG1
EEF1G	2.44e-186	0.237795	1	0.998	6.44e-182	RGC1	EEF1G
PNISR	2.52e-186	0.381156	0.984	0.874	6.65e-182	RGC1	PNISR
FKBPL	3.15e-186	1.11753	0.228	0.08	8.33e-182	RGC1	FKBPL
PPP2R3B	5.08e-186	0.817469	0.386	0.173	1.34e-181	RGC1	PPP2R3B
DRD4	1.11e-185	1.0389	0.236	0.083	2.93e-181	RGC1	DRD4
EXOSC3	1.26e-185	0.657775	0.608	0.328	3.32e-181	RGC1	EXOSC3
EEF1B2	1.39e-185	0.272893	1	0.99	3.67e-181	RGC1	EEF1B2
PAM	2.15e-185	0.60585	0.607	0.32	5.69e-181	RGC1	PAM
ABHD3	3.76e-185	0.966359	0.281	0.109	9.94e-181	RGC1	ABHD3
MYBL1	5e-185	2.33169	0.08	0.013	1.32e-180	RGC1	MYBL1
CXCR4	5.29e-185	1.23078	0.184	0.057	1.4e-180	RGC1	CXCR4
PPP1R35	6.87e-185	0.759129	0.515	0.266	1.82e-180	RGC1	PPP1R35
SMCO4	2.37e-184	0.868279	0.314	0.128	6.27e-180	RGC1	SMCO4
EFNB2	3.66e-184	0.497329	0.854	0.561	9.68e-180	RGC1	EFNB2
CDC6	7.31e-184	1.12347	0.209	0.069	1.93e-179	RGC1	CDC6
SVIL	1.56e-183	0.717574	0.445	0.208	4.12e-179	RGC1	SVIL
PRELID2	1.65e-183	1.53471	0.141	0.037	4.36e-179	RGC1	PRELID2
TPI1	1.99e-183	0.434699	0.987	0.889	5.26e-179	RGC1	TPI1
CTCF	7.8e-183	0.64261	0.672	0.389	2.06e-178	RGC1	CTCF
CNIH4	1.64e-182	0.613329	0.723	0.435	4.34e-178	RGC1	CNIH4
PPP1CC	1.79e-182	0.484278	0.91	0.686	4.72e-178	RGC1	PPP1CC
CCDC144NL-AS1	2.05e-182	0.674755	0.527	0.268	5.42e-178	RGC1	CCDC144NL-AS1
ZNF331	2.98e-182	0.985134	0.276	0.107	7.87e-178	RGC1	ZNF331
RPL37A	5.49e-182	0.297794	1	0.981	1.45e-177	RGC1	RPL37A
AFDN	5.91e-182	0.514167	0.864	0.607	1.56e-177	RGC1	AFDN
PFN1	1.73e-181	0.3768	0.994	0.898	4.56e-177	RGC1	PFN1
LACTB2	2.75e-181	0.910612	0.308	0.126	7.27e-177	RGC1	LACTB2
PLEKHG1	3.6e-181	1.08306	0.231	0.082	9.51e-177	RGC1	PLEKHG1
LHFPL6	6.61e-181	0.650389	0.507	0.254	1.75e-176	RGC1	LHFPL6
COL18A1	2.64e-180	0.802621	0.3	0.119	6.98e-176	RGC1	COL18A1
TENM3	7.2e-180	0.737118	0.398	0.18	1.9e-175	RGC1	TENM3
ZNF90	9.36e-180	1.55006	0.133	0.034	2.47e-175	RGC1	ZNF90
SLC1A3	1.46e-179	0.948617	0.249	0.091	3.87e-175	RGC1	SLC1A3
TBL1X	2.68e-179	0.660823	0.491	0.245	7.09e-175	RGC1	TBL1X
CPSF3	3.04e-179	0.721023	0.446	0.213	8.03e-175	RGC1	CPSF3
NUP43	4.44e-179	0.953117	0.288	0.115	1.17e-174	RGC1	NUP43
H1FX-AS1	7.17e-179	1.09568	0.21	0.071	1.9e-174	RGC1	H1FX-AS1
PHF5A	8.46e-179	0.594526	0.758	0.467	2.24e-174	RGC1	PHF5A
PSME1	1.22e-178	0.681427	0.51	0.258	3.23e-174	RGC1	PSME1
OLMALINC	1.66e-178	0.754822	0.411	0.191	4.39e-174	RGC1	OLMALINC
ALPL	3.26e-178	1.11428	0.21	0.071	8.63e-174	RGC1	ALPL
TAF8	1.35e-177	1.02971	0.229	0.081	3.58e-173	RGC1	TAF8
PDE3B	4.93e-177	0.870818	0.299	0.12	1.3e-172	RGC1	PDE3B
KIF5B	5.01e-177	0.469032	0.927	0.743	1.32e-172	RGC1	KIF5B
IFI6	5.07e-177	0.800016	0.349	0.152	1.34e-172	RGC1	IFI6
B3GLCT	5.87e-177	1.26909	0.188	0.061	1.55e-172	RGC1	B3GLCT
PCDH18	1.11e-176	1.56034	0.122	0.029	2.94e-172	RGC1	PCDH18
IFT74	1.13e-176	0.793754	0.386	0.177	2.98e-172	RGC1	IFT74
CAMTA1	1.13e-176	0.440767	0.944	0.733	2.99e-172	RGC1	CAMTA1
RPS4X	1.46e-176	0.235901	1	1	3.87e-172	RGC1	RPS4X
RMI1	1.82e-176	0.77199	0.399	0.185	4.82e-172	RGC1	RMI1
CKB	8.13e-176	0.172005	0.999	0.995	2.15e-171	RGC1	CKB
ALDH6A1	8.16e-176	0.821177	0.379	0.174	2.16e-171	RGC1	ALDH6A1
DCBLD2	1.11e-175	0.576631	0.727	0.437	2.94e-171	RGC1	DCBLD2
NUP98	1.26e-175	0.923081	0.307	0.128	3.33e-171	RGC1	NUP98
AAAS	1.73e-175	0.746316	0.405	0.189	4.59e-171	RGC1	AAAS
NMB	1.97e-175	0.987209	0.246	0.092	5.2e-171	RGC1	NMB
HAUS1	7.72e-175	0.557789	0.709	0.414	2.04e-170	RGC1	HAUS1
ATRAID	7.77e-175	0.551771	0.785	0.493	2.05e-170	RGC1	ATRAID
XRCC5	8.26e-175	0.356467	0.989	0.909	2.18e-170	RGC1	XRCC5
PARD3	1.71e-174	0.821191	0.377	0.172	4.51e-170	RGC1	PARD3
EFCAB2	1.89e-174	0.802102	0.357	0.158	5.01e-170	RGC1	EFCAB2
KATNAL2	2.65e-174	1.25178	0.185	0.059	7.01e-170	RGC1	KATNAL2
TMEM107	3.51e-174	0.730146	0.524	0.278	9.27e-170	RGC1	TMEM107
ITGB8	8.22e-174	0.738198	0.387	0.177	2.17e-169	RGC1	ITGB8
LRRC1	1.2e-173	0.908646	0.266	0.103	3.18e-169	RGC1	LRRC1
MDFIC	2.37e-173	1.21101	0.187	0.06	6.27e-169	RGC1	MDFIC
EXTL2	3.45e-173	0.683509	0.442	0.213	9.13e-169	RGC1	EXTL2
FUBP1	5.71e-173	0.553053	0.803	0.537	1.51e-168	RGC1	FUBP1
TFAP4	1.58e-172	0.867102	0.298	0.122	4.17e-168	RGC1	TFAP4
MAGOHB	1.92e-172	0.629671	0.609	0.337	5.08e-168	RGC1	MAGOHB
NPAS3	2.7e-172	0.789581	0.336	0.146	7.13e-168	RGC1	NPAS3
SDK2	5.07e-172	0.796886	0.338	0.146	1.34e-167	RGC1	SDK2
NAA50	9.05e-172	0.645353	0.575	0.311	2.39e-167	RGC1	NAA50
PSME2	1.32e-171	0.583721	0.646	0.364	3.49e-167	RGC1	PSME2
HNRNPK	1.63e-171	0.291189	0.995	0.949	4.3e-167	RGC1	HNRNPK
CTDSPL2	2.08e-171	0.66125	0.522	0.271	5.5e-167	RGC1	CTDSPL2
XPO1	3.13e-171	0.552853	0.812	0.546	8.26e-167	RGC1	XPO1
ERBB2	6.78e-171	0.883502	0.268	0.105	1.79e-166	RGC1	ERBB2
NCAPH2	1.35e-170	0.965332	0.277	0.112	3.56e-166	RGC1	NCAPH2
H3F3A	1.91e-170	0.187042	1	1	5.06e-166	RGC1	H3F3A
SRGAP2C	2.62e-170	0.857122	0.324	0.14	6.93e-166	RGC1	SRGAP2C
FAM111A	2.65e-170	1.5135	0.144	0.04	7e-166	RGC1	FAM111A
GXYLT1	3.3e-170	0.958121	0.279	0.113	8.74e-166	RGC1	GXYLT1
TEX30	1.44e-169	0.813928	0.361	0.163	3.81e-165	RGC1	TEX30
FAT1	2.11e-169	0.487241	0.555	0.289	5.58e-165	RGC1	FAT1
SCUBE3	2.73e-169	0.870588	0.292	0.12	7.23e-165	RGC1	SCUBE3
DOCK1	3.39e-169	1.09533	0.215	0.077	8.96e-165	RGC1	DOCK1
DLEU1	5.29e-169	1.07201	0.228	0.084	1.4e-164	RGC1	DLEU1
HSD17B11	7.53e-169	1.13092	0.178	0.056	1.99e-164	RGC1	HSD17B11
PUF60	1.29e-168	0.437368	0.929	0.728	3.4e-164	RGC1	PUF60
RBBP8	2.83e-168	1.02701	0.247	0.095	7.48e-164	RGC1	RBBP8
PHIP	6.37e-168	0.526567	0.813	0.542	1.68e-163	RGC1	PHIP
HIST1H4J	7.8e-168	1.39996	0.165	0.051	2.06e-163	RGC1	HIST1H4J
P4HA1	3.24e-167	0.896804	0.308	0.131	8.56e-163	RGC1	P4HA1
ZIC2	3.36e-167	0.46863	0.49	0.244	8.87e-163	RGC1	ZIC2
RCOR1	3.91e-167	0.807092	0.318	0.136	1.03e-162	RGC1	RCOR1
ANKRD9	5.69e-167	0.851037	0.313	0.134	1.5e-162	RGC1	ANKRD9
SNRNP200	6.55e-167	0.58147	0.779	0.5	1.73e-162	RGC1	SNRNP200
COL4A1	1.52e-166	0.862477	0.264	0.104	4.02e-162	RGC1	COL4A1
FANCL	2.29e-166	0.631564	0.483	0.242	6.07e-162	RGC1	FANCL
GCNT1	8.61e-166	1.316	0.165	0.051	2.28e-161	RGC1	GCNT1
ORC1	8.82e-166	1.5831	0.119	0.03	2.33e-161	RGC1	ORC1
MTAP	1.08e-165	0.601086	0.429	0.202	2.86e-161	RGC1	MTAP
SOX21-AS1	3.38e-165	0.926133	0.214	0.075	8.94e-161	RGC1	SOX21-AS1
RPL30	3.79e-165	0.238302	1	0.998	1e-160	RGC1	RPL30
SYTL2	6.47e-165	1.17765	0.169	0.053	1.71e-160	RGC1	SYTL2
MED30	3.75e-164	0.612139	0.552	0.293	9.91e-160	RGC1	MED30
RPS13	4.23e-164	0.231006	1	0.998	1.12e-159	RGC1	RPS13
CRISPLD1	5.83e-164	0.781968	0.309	0.131	1.54e-159	RGC1	CRISPLD1
PRPS1	1.04e-163	0.586744	0.65	0.373	2.74e-159	RGC1	PRPS1
LRRCC1	1.05e-163	0.900377	0.282	0.116	2.78e-159	RGC1	LRRCC1
PPP2R1B	2.35e-163	1.0236	0.235	0.089	6.21e-159	RGC1	PPP2R1B
EMC9	3.26e-163	0.739404	0.461	0.239	8.63e-159	RGC1	EMC9
CEP295	3.69e-163	0.962143	0.284	0.119	9.74e-159	RGC1	CEP295
UBA2	3.8e-163	0.494662	0.887	0.65	1.01e-158	RGC1	UBA2
TRIM71	4.37e-163	0.985655	0.229	0.085	1.16e-158	RGC1	TRIM71
HNRNPC	4.61e-163	0.352874	0.986	0.87	1.22e-158	RGC1	HNRNPC
C17orf53	8.91e-163	2.2089	0.078	0.014	2.36e-158	RGC1	C17orf53
CYBA	1.19e-162	0.560471	0.505	0.254	3.15e-158	RGC1	CYBA
GALM	1.39e-162	1.09067	0.175	0.056	3.67e-158	RGC1	GALM
PLAG1	2.52e-162	1.13159	0.175	0.056	6.66e-158	RGC1	PLAG1
MSN	2.73e-162	0.569711	0.497	0.249	7.21e-158	RGC1	MSN
ISYNA1	3.52e-162	0.559589	0.726	0.45	9.31e-158	RGC1	ISYNA1
GUSB	3.63e-162	0.803981	0.339	0.152	9.59e-158	RGC1	GUSB
LMO4	4.74e-162	0.412915	0.643	0.361	1.25e-157	RGC1	LMO4
TMEM14C	7.11e-162	0.40368	0.948	0.731	1.88e-157	RGC1	TMEM14C
UQCC3	1.04e-161	0.655513	0.546	0.297	2.75e-157	RGC1	UQCC3
MAPKAPK3	1.08e-161	0.78779	0.311	0.133	2.86e-157	RGC1	MAPKAPK3
THRAP3	1.5e-161	0.46491	0.911	0.7	3.97e-157	RGC1	THRAP3
DDX39B	1.93e-161	0.375132	0.969	0.81	5.09e-157	RGC1	DDX39B
WRAP53	2.17e-161	0.904916	0.255	0.101	5.73e-157	RGC1	WRAP53
H2AFJ	5.23e-161	0.527977	0.519	0.27	1.38e-156	RGC1	H2AFJ
NPM1	1.47e-160	0.213048	0.999	0.995	3.88e-156	RGC1	NPM1
RPL27	2.49e-160	0.249241	1	0.98	6.57e-156	RGC1	RPL27
POLR2G	3.2e-160	0.542087	0.718	0.439	8.47e-156	RGC1	POLR2G
ANTXR1	6.99e-160	0.785033	0.294	0.123	1.85e-155	RGC1	ANTXR1
CARD8	8.19e-160	0.928322	0.246	0.096	2.17e-155	RGC1	CARD8
KDELR2	1.22e-159	0.525282	0.792	0.507	3.23e-155	RGC1	KDELR2
DNAAF5	1.5e-159	0.977734	0.244	0.095	3.97e-155	RGC1	DNAAF5
AJUBA	1.61e-159	1.16646	0.175	0.057	4.27e-155	RGC1	AJUBA
CPSF4	2.64e-159	0.672891	0.391	0.183	6.99e-155	RGC1	CPSF4
BCKDHB	3.86e-159	0.989977	0.255	0.103	1.02e-154	RGC1	BCKDHB
DPY19L4	3.87e-159	0.894997	0.275	0.114	1.02e-154	RGC1	DPY19L4
LRP2	4.4e-159	0.950565	0.231	0.087	1.16e-154	RGC1	LRP2
NELFE	5.94e-159	0.581971	0.654	0.379	1.57e-154	RGC1	NELFE
UMPS	5.96e-159	0.733926	0.37	0.172	1.58e-154	RGC1	UMPS
MPP6	6.53e-159	0.772174	0.342	0.156	1.73e-154	RGC1	MPP6
TOX	9.04e-159	0.684724	0.366	0.168	2.39e-154	RGC1	TOX
ICE2	9.59e-159	0.69717	0.423	0.208	2.54e-154	RGC1	ICE2
IRX2	9.92e-159	1.2659	0.159	0.049	2.62e-154	RGC1	IRX2
LZTS2	1.48e-158	0.788763	0.31	0.133	3.9e-154	RGC1	LZTS2
HNRNPL	2.62e-158	0.523142	0.754	0.471	6.94e-154	RGC1	HNRNPL
HIBCH	3.19e-158	0.576961	0.532	0.279	8.43e-154	RGC1	HIBCH
SCUBE1	3.9e-158	0.820264	0.324	0.143	1.03e-153	RGC1	SCUBE1
PRPF38A	5.36e-158	0.597786	0.572	0.314	1.42e-153	RGC1	PRPF38A
RPL37	1.17e-157	0.264866	1	0.982	3.08e-153	RGC1	RPL37
EFS	1.22e-157	0.785341	0.297	0.125	3.22e-153	RGC1	EFS
HIPK2	1.74e-157	0.554985	0.75	0.483	4.59e-153	RGC1	HIPK2
STAT1	2e-157	0.858152	0.292	0.125	5.28e-153	RGC1	STAT1
IFITM2	2.48e-157	0.552763	0.379	0.172	6.54e-153	RGC1	IFITM2
SRRM1	6.39e-157	0.472986	0.9	0.68	1.69e-152	RGC1	SRRM1
MECOM	1.13e-156	1.40572	0.116	0.029	2.99e-152	RGC1	MECOM
DLG1	1.28e-156	0.719949	0.359	0.165	3.39e-152	RGC1	DLG1
NUTF2	1.42e-156	0.455341	0.911	0.682	3.74e-152	RGC1	NUTF2
HIST1H2BJ	1.61e-156	2.11454	0.083	0.016	4.26e-152	RGC1	HIST1H2BJ
RAB34	2.2e-156	0.774019	0.275	0.112	5.82e-152	RGC1	RAB34
CDON	3.87e-156	0.933301	0.243	0.095	1.02e-151	RGC1	CDON
ZNF521	5.34e-156	0.603589	0.439	0.216	1.41e-151	RGC1	ZNF521
P4HB	1.02e-155	0.559349	0.695	0.419	2.68e-151	RGC1	P4HB
TIMM10	1.45e-155	0.60456	0.634	0.375	3.84e-151	RGC1	TIMM10
TJP2	1.84e-155	1.41596	0.144	0.043	4.86e-151	RGC1	TJP2
HEATR5A	2.05e-155	1.01637	0.233	0.091	5.42e-151	RGC1	HEATR5A
INAVA	4.44e-155	1.10855	0.173	0.056	1.17e-150	RGC1	INAVA
SRSF1	1.26e-154	0.478872	0.82	0.549	3.32e-150	RGC1	SRSF1
SELENBP1	1.79e-154	0.806359	0.245	0.095	4.73e-150	RGC1	SELENBP1
PTGR1	3.03e-154	0.682426	0.424	0.21	8e-150	RGC1	PTGR1
RACK1	3.46e-154	0.220215	1	0.998	9.15e-150	RGC1	RACK1
SCLT1	3.67e-154	0.868472	0.315	0.142	9.69e-150	RGC1	SCLT1
CCDC152	5.73e-154	0.987753	0.234	0.091	1.51e-149	RGC1	CCDC152
TPM4	7.84e-154	0.47555	0.86	0.592	2.07e-149	RGC1	TPM4
APH1B	1.04e-153	0.918076	0.252	0.102	2.75e-149	RGC1	APH1B
ERBIN	1.28e-153	0.647267	0.455	0.23	3.39e-149	RGC1	ERBIN
DAP	1.39e-153	0.763129	0.336	0.152	3.69e-149	RGC1	DAP
GLRX5	1.4e-153	0.395375	0.952	0.804	3.71e-149	RGC1	GLRX5
DTD2	2.4e-153	0.714797	0.357	0.166	6.35e-149	RGC1	DTD2
VEGFA	4.5e-153	0.88542	0.29	0.126	1.19e-148	RGC1	VEGFA
PTK7	6.7e-153	0.851223	0.275	0.115	1.77e-148	RGC1	PTK7
SUMO2	1.25e-152	0.205685	1	0.998	3.3e-148	RGC1	SUMO2
RANGAP1	1.49e-152	0.811819	0.357	0.171	3.93e-148	RGC1	RANGAP1
RPL3	1.62e-152	0.216854	1	1	4.29e-148	RGC1	RPL3
FANCM	3.98e-152	1.05323	0.196	0.07	1.05e-147	RGC1	FANCM
VEZF1	4.3e-152	0.554547	0.633	0.364	1.14e-147	RGC1	VEZF1
EPS8	5.57e-152	0.70306	0.378	0.181	1.47e-147	RGC1	EPS8
FKBP5	7.91e-152	0.952067	0.236	0.092	2.09e-147	RGC1	FKBP5
TMED1	1.73e-151	0.652258	0.445	0.224	4.58e-147	RGC1	TMED1
LINC01515	2e-151	1.36298	0.135	0.039	5.28e-147	RGC1	LINC01515
SPPL2A	2.07e-151	0.709941	0.407	0.201	5.48e-147	RGC1	SPPL2A
RPP30	5.81e-151	0.564105	0.589	0.327	1.54e-146	RGC1	RPP30
SCARA3	8.72e-151	1.67553	0.104	0.025	2.31e-146	RGC1	SCARA3
RWDD3	9.95e-151	0.537723	0.617	0.348	2.63e-146	RGC1	RWDD3
NOP58	2.14e-150	0.614578	0.517	0.278	5.67e-146	RGC1	NOP58
LSM6	5.16e-150	0.448658	0.894	0.661	1.36e-145	RGC1	LSM6
SIX5	1.05e-149	1.20384	0.156	0.049	2.78e-145	RGC1	SIX5
SPON1	1.66e-149	0.998441	0.209	0.077	4.4e-145	RGC1	SPON1
COQ2	2.13e-149	0.794967	0.307	0.137	5.62e-145	RGC1	COQ2
SCD	2.96e-149	0.470853	0.822	0.557	7.82e-145	RGC1	SCD
CRTAP	4.61e-149	0.648804	0.401	0.196	1.22e-144	RGC1	CRTAP
PPIF	6.21e-149	0.618101	0.482	0.253	1.64e-144	RGC1	PPIF
EIF4EBP2	9.67e-149	0.555173	0.723	0.455	2.56e-144	RGC1	EIF4EBP2
GLUL	1.01e-148	0.427507	0.822	0.556	2.67e-144	RGC1	GLUL
CA8	1.1e-148	1.27514	0.147	0.045	2.9e-144	RGC1	CA8
CDK5RAP3	1.12e-148	0.57105	0.587	0.334	2.96e-144	RGC1	CDK5RAP3
SZRD1	1.2e-148	0.707742	0.414	0.207	3.18e-144	RGC1	SZRD1
PCBP2	1.53e-148	0.39618	0.971	0.841	4.04e-144	RGC1	PCBP2
LIN28B	1.85e-148	0.559148	0.438	0.216	4.9e-144	RGC1	LIN28B
GRAMD1C	3.14e-148	1.3247	0.132	0.038	8.31e-144	RGC1	GRAMD1C
TUBD1	3.45e-148	0.824767	0.245	0.098	9.12e-144	RGC1	TUBD1
DDX46	5.56e-148	0.463358	0.841	0.587	1.47e-143	RGC1	DDX46
GANAB	7.33e-148	0.638587	0.468	0.245	1.94e-143	RGC1	GANAB
MYCBP	1.58e-147	0.869998	0.266	0.111	4.16e-143	RGC1	MYCBP
HDAC3	2.02e-147	0.553832	0.606	0.345	5.33e-143	RGC1	HDAC3
PHF6	3.2e-147	0.496164	0.837	0.602	8.45e-143	RGC1	PHF6
WFIKKN1	3.26e-147	0.698757	0.282	0.118	8.62e-143	RGC1	WFIKKN1
CDC27	3.69e-147	0.663127	0.469	0.247	9.75e-143	RGC1	CDC27
XRCC4	4.77e-147	0.787757	0.295	0.13	1.26e-142	RGC1	XRCC4
CCHCR1	4.88e-147	1.045	0.199	0.073	1.29e-142	RGC1	CCHCR1
EPHB4	5.67e-147	1.29893	0.142	0.043	1.5e-142	RGC1	EPHB4
ERRFI1	6.57e-147	0.677492	0.368	0.175	1.74e-142	RGC1	ERRFI1
LIMCH1	9.27e-147	0.607156	0.426	0.218	2.45e-142	RGC1	LIMCH1
GCAT	1.34e-146	0.680681	0.397	0.195	3.54e-142	RGC1	GCAT
AL035425.3	1.49e-146	1.16905	0.182	0.065	3.94e-142	RGC1	AL035425.3
BBX	3.57e-146	0.510511	0.613	0.349	9.44e-142	RGC1	BBX
SRRT	6.37e-146	0.573559	0.595	0.345	1.68e-141	RGC1	SRRT
AC100810.1	7.17e-146	0.686033	0.373	0.18	1.9e-141	RGC1	AC100810.1
SWAP70	2.99e-145	1.04179	0.197	0.072	7.91e-141	RGC1	SWAP70
SPART	3.53e-145	0.593146	0.475	0.248	9.34e-141	RGC1	SPART
PKP4	3.7e-145	0.86372	0.254	0.106	9.78e-141	RGC1	PKP4
NAE1	5.94e-145	0.45433	0.877	0.65	1.57e-140	RGC1	NAE1
CPSF1	7.09e-145	0.675382	0.357	0.168	1.87e-140	RGC1	CPSF1
RPL6	1.12e-144	0.22495	1	0.998	2.96e-140	RGC1	RPL6
ZNF107	2.68e-144	0.869539	0.238	0.095	7.09e-140	RGC1	ZNF107
GEM	3.22e-144	2.09612	0.077	0.015	8.51e-140	RGC1	GEM
TRIM24	3.37e-144	0.437356	0.866	0.631	8.91e-140	RGC1	TRIM24
TMEM170A	5.43e-144	0.585311	0.584	0.336	1.44e-139	RGC1	TMEM170A
POGLUT3	1.23e-143	1.2101	0.161	0.053	3.26e-139	RGC1	POGLUT3
DSG2	1.67e-143	1.12086	0.175	0.061	4.41e-139	RGC1	DSG2
TRA2B	3.11e-143	0.508492	0.779	0.515	8.21e-139	RGC1	TRA2B
RYK	6.75e-143	0.577936	0.5	0.266	1.78e-138	RGC1	RYK
SNW1	8.85e-143	0.494726	0.751	0.481	2.34e-138	RGC1	SNW1
SNRNP48	1.14e-142	0.745304	0.292	0.128	3.01e-138	RGC1	SNRNP48
LLGL1	1.34e-142	0.977322	0.198	0.072	3.55e-138	RGC1	LLGL1
CKAP4	1.61e-142	0.562367	0.633	0.375	4.26e-138	RGC1	CKAP4
KNOP1	2.14e-142	0.521693	0.624	0.361	5.67e-138	RGC1	KNOP1
JMJD8	2.4e-142	0.695299	0.365	0.176	6.33e-138	RGC1	JMJD8
CU638689.4	2.81e-142	1.02518	0.176	0.061	7.42e-138	RGC1	CU638689.4
AC010896.1	6.77e-142	1.04134	0.167	0.056	1.79e-137	RGC1	AC010896.1
CREM	1.13e-141	0.555574	0.579	0.33	2.99e-137	RGC1	CREM
C1orf109	1.21e-141	0.69246	0.344	0.161	3.21e-137	RGC1	C1orf109
UPP1	1.6e-141	0.728013	0.323	0.149	4.22e-137	RGC1	UPP1
HSPB1	2.19e-141	0.43137	0.641	0.367	5.78e-137	RGC1	HSPB1
CEP72	2.4e-141	1.38155	0.126	0.036	6.35e-137	RGC1	CEP72
ERI1	5.09e-141	0.889118	0.237	0.096	1.35e-136	RGC1	ERI1
SKIDA1	1e-140	0.695638	0.336	0.156	2.65e-136	RGC1	SKIDA1
NHLRC2	1.58e-140	0.62588	0.413	0.207	4.18e-136	RGC1	NHLRC2
WWC2	2.79e-140	0.877211	0.233	0.094	7.37e-136	RGC1	WWC2
POLD2	2.94e-140	0.513992	0.715	0.449	7.79e-136	RGC1	POLD2
FAM133B	9.87e-139	0.493186	0.672	0.399	2.61e-134	RGC1	FAM133B
GPC4	1.15e-138	0.212909	0.373	0.175	3.05e-134	RGC1	GPC4
STK3	1.29e-138	1.19685	0.148	0.048	3.41e-134	RGC1	STK3
GAR1	2.02e-138	0.575025	0.459	0.239	5.33e-134	RGC1	GAR1
AC234582.1	2.7e-138	0.92799	0.201	0.076	7.15e-134	RGC1	AC234582.1
PLEKHG4B	4.27e-138	0.879577	0.236	0.096	1.13e-133	RGC1	PLEKHG4B
ZWILCH	5.33e-138	0.782631	0.306	0.141	1.41e-133	RGC1	ZWILCH
DDX11	5.45e-138	0.912449	0.242	0.101	1.44e-133	RGC1	DDX11
SUV39H1	7.72e-138	1.66519	0.086	0.019	2.04e-133	RGC1	SUV39H1
ZNF93	8.19e-138	0.875786	0.24	0.099	2.17e-133	RGC1	ZNF93
SRRM2	1.24e-137	0.355409	0.972	0.843	3.28e-133	RGC1	SRRM2
CPNE3	1.36e-137	0.470584	0.607	0.342	3.6e-133	RGC1	CPNE3
LPAR4	1.37e-137	0.788675	0.227	0.09	3.62e-133	RGC1	LPAR4
NUMA1	2.07e-137	0.532128	0.603	0.35	5.47e-133	RGC1	NUMA1
NUAK2	2.59e-137	0.737167	0.26	0.11	6.85e-133	RGC1	NUAK2
CAST	2.62e-137	0.666662	0.338	0.159	6.92e-133	RGC1	CAST
ABCC4	2.98e-137	0.975243	0.194	0.073	7.88e-133	RGC1	ABCC4
SINHCAF	4.28e-137	0.375398	0.83	0.546	1.13e-132	RGC1	SINHCAF
APBB2	4.6e-137	0.550316	0.514	0.28	1.22e-132	RGC1	APBB2
MCM4	5.33e-137	0.429643	0.511	0.275	1.41e-132	RGC1	MCM4
MESD	8.83e-137	0.492693	0.702	0.432	2.33e-132	RGC1	MESD
TAF5	9.66e-137	1.06815	0.163	0.055	2.56e-132	RGC1	TAF5
ITGB1	1.02e-136	0.465056	0.655	0.378	2.69e-132	RGC1	ITGB1
THAP12	1.19e-136	0.539152	0.568	0.32	3.16e-132	RGC1	THAP12
PHLPP1	1.85e-136	0.742378	0.275	0.12	4.9e-132	RGC1	PHLPP1
MYH10	2.45e-136	0.500532	0.781	0.527	6.48e-132	RGC1	MYH10
PPIA	5.03e-136	0.207954	1	0.998	1.33e-131	RGC1	PPIA
FUCA2	5.33e-136	0.615043	0.423	0.216	1.41e-131	RGC1	FUCA2
SDK1	6.19e-136	1.07447	0.189	0.071	1.64e-131	RGC1	SDK1
CASP7	9.28e-136	1.18618	0.158	0.053	2.45e-131	RGC1	CASP7
ELP5	9.52e-136	0.53285	0.631	0.372	2.52e-131	RGC1	ELP5
TYW3	1.93e-135	0.820269	0.235	0.096	5.09e-131	RGC1	TYW3
PIR	1.94e-135	0.924954	0.238	0.1	5.14e-131	RGC1	PIR
UBALD2	2.3e-135	0.684365	0.332	0.158	6.09e-131	RGC1	UBALD2
HAUS5	2.49e-135	1.0666	0.17	0.06	6.58e-131	RGC1	HAUS5
LINC01896	3.09e-135	0.71102	0.254	0.106	8.16e-131	RGC1	LINC01896
SPATA13	4.35e-135	0.861491	0.242	0.101	1.15e-130	RGC1	SPATA13
ITPRID2	6.56e-135	0.751741	0.301	0.139	1.73e-130	RGC1	ITPRID2
SLC25A37	7.17e-135	0.451554	0.591	0.333	1.9e-130	RGC1	SLC25A37
RSRC1	7.72e-135	0.563671	0.523	0.292	2.04e-130	RGC1	RSRC1
RPL4	9.88e-135	0.227214	1	0.98	2.61e-130	RGC1	RPL4
TLN1	1.26e-134	0.96889	0.208	0.082	3.34e-130	RGC1	TLN1
SMIM19	2.53e-134	0.496748	0.732	0.468	6.68e-130	RGC1	SMIM19
SMAD5	6.62e-134	0.528689	0.554	0.311	1.75e-129	RGC1	SMAD5
SSB	8.22e-134	0.3222	0.973	0.852	2.17e-129	RGC1	SSB
MTA2	1.52e-133	0.714426	0.318	0.148	4.01e-129	RGC1	MTA2
EXOSC9	1.56e-133	0.551831	0.444	0.231	4.12e-129	RGC1	EXOSC9
NRF1	2.54e-133	1.05777	0.153	0.051	6.7e-129	RGC1	NRF1
FBXL7	2.99e-133	1.36752	0.127	0.038	7.91e-129	RGC1	FBXL7
RPL14	4.92e-133	0.187282	1	0.998	1.3e-128	RGC1	RPL14
CHST14	6.22e-133	1.17018	0.139	0.044	1.64e-128	RGC1	CHST14
PKDCC	8.51e-133	0.719254	0.295	0.133	2.25e-128	RGC1	PKDCC
RELL1	1.12e-132	1.2592	0.14	0.045	2.95e-128	RGC1	RELL1
STXBP6	1.36e-132	0.65394	0.247	0.104	3.59e-128	RGC1	STXBP6
SIN3A	2.19e-132	0.662611	0.365	0.181	5.8e-128	RGC1	SIN3A
CYFIP1	2.91e-132	0.608057	0.401	0.203	7.69e-128	RGC1	CYFIP1
USP28	4.78e-132	0.914604	0.217	0.087	1.26e-127	RGC1	USP28
CD9	4.89e-132	1.55694	0.102	0.027	1.29e-127	RGC1	CD9
ELOVL5	5.72e-132	0.604573	0.447	0.237	1.51e-127	RGC1	ELOVL5
TNFRSF13C	6.49e-132	1.97682	0.075	0.016	1.72e-127	RGC1	TNFRSF13C
SNHG1	6.76e-132	0.436297	0.685	0.413	1.79e-127	RGC1	SNHG1
PDLIM1	7.75e-132	0.527669	0.262	0.113	2.05e-127	RGC1	PDLIM1
PPP4C	1.03e-131	0.395907	0.931	0.734	2.73e-127	RGC1	PPP4C
INO80C	1.15e-131	0.587167	0.392	0.197	3.05e-127	RGC1	INO80C
RPL39L	1.35e-131	0.574234	0.48	0.264	3.57e-127	RGC1	RPL39L
CNPY4	2.45e-131	0.776512	0.276	0.123	6.48e-127	RGC1	CNPY4
TRDMT1	2.98e-131	0.628934	0.32	0.149	7.88e-127	RGC1	TRDMT1
AP001347.1	4.89e-131	0.872382	0.211	0.083	1.29e-126	RGC1	AP001347.1
PTP4A2	5.32e-131	0.399052	0.932	0.736	1.41e-126	RGC1	PTP4A2
ANKHD1	5.62e-131	0.567182	0.518	0.291	1.48e-126	RGC1	ANKHD1
PHF10	7.59e-131	0.621864	0.364	0.179	2.01e-126	RGC1	PHF10
CHRDL1	1.1e-130	1.2318	0.134	0.042	2.9e-126	RGC1	CHRDL1
RTTN	2.45e-130	1.272	0.129	0.04	6.47e-126	RGC1	RTTN
PPIL1	3.46e-130	0.504585	0.649	0.396	9.15e-126	RGC1	PPIL1
ABCF1	3.68e-130	0.523789	0.577	0.333	9.73e-126	RGC1	ABCF1
ETV1	5e-130	0.627205	0.3	0.138	1.32e-125	RGC1	ETV1
LIPG	5.81e-130	1.70994	0.084	0.019	1.54e-125	RGC1	LIPG
WAPL	7.48e-130	0.582274	0.496	0.275	1.98e-125	RGC1	WAPL
GOLIM4	8.45e-130	0.582191	0.439	0.232	2.23e-125	RGC1	GOLIM4
CEP85	1.02e-129	1.18282	0.148	0.049	2.7e-125	RGC1	CEP85
RIF1	1.14e-129	0.537845	0.578	0.336	3.01e-125	RGC1	RIF1
DIPK1C	1.51e-129	1.40425	0.098	0.025	3.99e-125	RGC1	DIPK1C
PRPSAP1	1.92e-129	0.509258	0.672	0.419	5.07e-125	RGC1	PRPSAP1
NSRP1	2.05e-129	0.545211	0.49	0.268	5.42e-125	RGC1	NSRP1
NUP85	2.54e-129	0.870155	0.225	0.093	6.72e-125	RGC1	NUP85
UNC119B	2.58e-129	0.742787	0.292	0.134	6.82e-125	RGC1	UNC119B
HPSE2	3.23e-129	1.40591	0.101	0.026	8.55e-125	RGC1	HPSE2
BUD13	3.28e-129	0.701132	0.297	0.136	8.67e-125	RGC1	BUD13
KYAT3	4e-129	0.583104	0.419	0.217	1.06e-124	RGC1	KYAT3
SLC2A1	4.04e-129	0.601173	0.41	0.212	1.07e-124	RGC1	SLC2A1
HLA-C	7.81e-129	0.482386	0.509	0.28	2.07e-124	RGC1	HLA-C
AAMDC	9.46e-129	0.901115	0.218	0.089	2.5e-124	RGC1	AAMDC
CLU	1.75e-128	0.36291	0.693	0.422	4.62e-124	RGC1	CLU
DZIP1L	3.81e-128	1.39605	0.112	0.032	1.01e-123	RGC1	DZIP1L
HS2ST1	3.9e-128	0.64044	0.358	0.177	1.03e-123	RGC1	HS2ST1
DIAPH1	4.81e-128	0.701609	0.34	0.167	1.27e-123	RGC1	DIAPH1
RBM17	1.67e-127	0.482272	0.764	0.512	4.42e-123	RGC1	RBM17
HIST1H2AE	4.14e-127	1.2342	0.136	0.044	1.09e-122	RGC1	HIST1H2AE
CMSS1	4.36e-127	0.592125	0.443	0.239	1.15e-122	RGC1	CMSS1
NMU	4.59e-127	0.549079	0.351	0.175	1.21e-122	RGC1	NMU
CENPS	5.55e-127	0.656569	0.356	0.178	1.47e-122	RGC1	CENPS
STOML2	5.56e-127	0.403404	0.886	0.657	1.47e-122	RGC1	STOML2
TP53BP2	5.61e-127	0.568997	0.407	0.209	1.48e-122	RGC1	TP53BP2
KHSRP	1.03e-126	0.483479	0.693	0.433	2.72e-122	RGC1	KHSRP
USP13	1.63e-126	0.879303	0.222	0.092	4.3e-122	RGC1	USP13
HIST1H2BM	1.67e-126	4.4555	0.024	0.001	4.41e-122	RGC1	HIST1H2BM
GALNT7	1.78e-126	0.751111	0.273	0.123	4.69e-122	RGC1	GALNT7
PSMD10	2.01e-126	0.540008	0.568	0.335	5.33e-122	RGC1	PSMD10
ARHGAP22	2.07e-126	1.62099	0.092	0.023	5.47e-122	RGC1	ARHGAP22
POLE3	2.31e-126	0.516805	0.578	0.337	6.1e-122	RGC1	POLE3
RTCB	2.73e-126	0.453636	0.767	0.509	7.21e-122	RGC1	RTCB
ABRAXAS1	6e-126	0.663667	0.279	0.125	1.59e-121	RGC1	ABRAXAS1
ACADM	7.64e-126	0.470836	0.71	0.455	2.02e-121	RGC1	ACADM
KCTD21-AS1	1.36e-125	1.35732	0.11	0.031	3.6e-121	RGC1	KCTD21-AS1
ERLIN2	1.72e-125	0.77228	0.271	0.123	4.54e-121	RGC1	ERLIN2
RALY	2.27e-125	0.451787	0.753	0.493	6.01e-121	RGC1	RALY
SLC2A12	2.46e-125	1.12769	0.131	0.041	6.52e-121	RGC1	SLC2A12
TGDS	2.55e-125	0.9511	0.183	0.069	6.74e-121	RGC1	TGDS
RPL26	2.64e-125	0.179787	1	0.999	6.98e-121	RGC1	RPL26
CTNNA1	2.82e-125	0.481175	0.528	0.291	7.47e-121	RGC1	CTNNA1
TUBG1	5.38e-125	0.595709	0.45	0.244	1.42e-120	RGC1	TUBG1
CDC5L	5.53e-125	0.459305	0.728	0.47	1.46e-120	RGC1	CDC5L
RFWD3	7.91e-125	0.968607	0.188	0.073	2.09e-120	RGC1	RFWD3
YEATS4	9.09e-125	0.482419	0.671	0.417	2.4e-120	RGC1	YEATS4
RTRAF	1.42e-124	0.296507	0.98	0.86	3.75e-120	RGC1	RTRAF
STT3A	1.53e-124	0.736358	0.289	0.135	4.06e-120	RGC1	STT3A
CEMIP2	2.43e-124	0.437924	0.463	0.247	6.42e-120	RGC1	CEMIP2
TENT4A	4.26e-124	0.848066	0.23	0.098	1.13e-119	RGC1	TENT4A
LINC01572	5.98e-124	1.4147	0.103	0.029	1.58e-119	RGC1	LINC01572
POGLUT2	7.58e-124	1.0313	0.158	0.056	2e-119	RGC1	POGLUT2
TEAD1	8.17e-124	0.457253	0.508	0.278	2.16e-119	RGC1	TEAD1
PSMA4	1.11e-123	0.324581	0.957	0.826	2.94e-119	RGC1	PSMA4
LRP6	1.26e-123	0.503167	0.512	0.285	3.34e-119	RGC1	LRP6
TECR	1.99e-123	0.448219	0.768	0.504	5.26e-119	RGC1	TECR
LEF1	2.71e-123	0.903922	0.176	0.065	7.18e-119	RGC1	LEF1
MEGF10	2.94e-123	1.13196	0.139	0.046	7.78e-119	RGC1	MEGF10
CSTF1	2.99e-123	0.640567	0.343	0.169	7.9e-119	RGC1	CSTF1
CCDC117	4.19e-123	0.645501	0.334	0.164	1.11e-118	RGC1	CCDC117
SPICE1	4.25e-123	0.849181	0.196	0.077	1.12e-118	RGC1	SPICE1
KRI1	4.5e-123	1.07419	0.142	0.048	1.19e-118	RGC1	KRI1
AR	4.71e-123	0.938551	0.158	0.055	1.25e-118	RGC1	AR
CYB5B	4.8e-123	0.487853	0.689	0.433	1.27e-118	RGC1	CYB5B
SPTSSA	7.63e-123	0.475277	0.662	0.406	2.02e-118	RGC1	SPTSSA
ZDHHC20	8.01e-123	0.742187	0.288	0.134	2.12e-118	RGC1	ZDHHC20
SNAPC1	8.27e-123	0.64418	0.33	0.161	2.19e-118	RGC1	SNAPC1
SMC5	1.19e-122	0.546605	0.473	0.261	3.15e-118	RGC1	SMC5
PCBP1	1.78e-122	0.398452	0.938	0.752	4.69e-118	RGC1	PCBP1
SFT2D2	1.81e-122	0.710336	0.29	0.136	4.78e-118	RGC1	SFT2D2
STK24	1.93e-122	0.556981	0.475	0.261	5.1e-118	RGC1	STK24
MAT2A	2.28e-122	0.443688	0.778	0.52	6.04e-118	RGC1	MAT2A
MFSD14B	3.55e-122	0.927844	0.198	0.08	9.39e-118	RGC1	MFSD14B
PEX19	5.78e-122	0.597172	0.374	0.19	1.53e-117	RGC1	PEX19
RPS25	7.52e-122	0.20207	1	0.989	1.99e-117	RGC1	RPS25
ZNF730	1.51e-121	1.01553	0.17	0.064	3.99e-117	RGC1	ZNF730
FBLN7	1.63e-121	1.56472	0.094	0.025	4.32e-117	RGC1	FBLN7
NOL10	1.79e-121	0.673805	0.292	0.136	4.73e-117	RGC1	NOL10
DERL3	1.93e-121	1.28332	0.141	0.049	5.1e-117	RGC1	DERL3
GPN3	2.29e-121	0.524581	0.517	0.293	6.06e-117	RGC1	GPN3
RFX2	2.39e-121	0.996417	0.176	0.067	6.31e-117	RGC1	RFX2
FOXP1	3.97e-121	0.329954	0.527	0.293	1.05e-116	RGC1	FOXP1
TONSL	4.06e-121	1.2163	0.136	0.045	1.07e-116	RGC1	TONSL
DACH1	4.94e-121	0.342468	0.584	0.333	1.31e-116	RGC1	DACH1
PCBD2	5.41e-121	0.735502	0.268	0.122	1.43e-116	RGC1	PCBD2
C1orf35	5.43e-121	0.484188	0.618	0.37	1.43e-116	RGC1	C1orf35
FILIP1	6.93e-121	0.856111	0.18	0.069	1.83e-116	RGC1	FILIP1
MNS1	7.58e-121	1.2805	0.108	0.031	2.01e-116	RGC1	MNS1
SERF2	8.47e-121	0.221823	0.998	0.94	2.24e-116	RGC1	SERF2
HIP1	9.24e-121	0.620936	0.392	0.206	2.44e-116	RGC1	HIP1
PHLDB2	2.32e-120	1.68426	0.079	0.018	6.13e-116	RGC1	PHLDB2
C1orf174	2.6e-120	0.564528	0.393	0.203	6.88e-116	RGC1	C1orf174
MEPCE	3.09e-120	0.884363	0.199	0.081	8.18e-116	RGC1	MEPCE
CCAR1	3.32e-120	0.461829	0.7	0.455	8.77e-116	RGC1	CCAR1
TPR	3.57e-120	0.426274	0.822	0.6	9.44e-116	RGC1	TPR
SF3A3	4.66e-120	0.459192	0.669	0.416	1.23e-115	RGC1	SF3A3
RPL32	6.05e-120	0.175513	1	0.999	1.6e-115	RGC1	RPL32
ALDH9A1	6.53e-120	0.509893	0.508	0.284	1.73e-115	RGC1	ALDH9A1
STXBP3	8.15e-120	0.68398	0.301	0.144	2.16e-115	RGC1	STXBP3
DMD	8.93e-120	0.703877	0.268	0.122	2.36e-115	RGC1	DMD
WDR90	1.04e-119	1.14429	0.151	0.054	2.75e-115	RGC1	WDR90
PHC2	1.71e-119	0.356389	0.819	0.56	4.53e-115	RGC1	PHC2
ZNF519	2.34e-119	0.615417	0.323	0.157	6.18e-115	RGC1	ZNF519
MLEC	2.76e-119	0.458687	0.758	0.501	7.29e-115	RGC1	MLEC
EIF3A	2.76e-119	0.404238	0.88	0.661	7.3e-115	RGC1	EIF3A
CDC73	2.93e-119	0.539016	0.488	0.274	7.75e-115	RGC1	CDC73
BCCIP	5.93e-119	0.483505	0.482	0.264	1.57e-114	RGC1	BCCIP
MAPRE1	6.49e-119	0.448401	0.811	0.562	1.72e-114	RGC1	MAPRE1
XYLT1	7.21e-119	0.694104	0.261	0.118	1.91e-114	RGC1	XYLT1
CCDC15	7.32e-119	1.49756	0.101	0.028	1.93e-114	RGC1	CCDC15
ZNF280C	8.66e-119	0.783938	0.225	0.096	2.29e-114	RGC1	ZNF280C
NR2F1	9.13e-119	0.615569	0.349	0.178	2.41e-114	RGC1	NR2F1
LIX1L	1.11e-118	0.644335	0.307	0.147	2.93e-114	RGC1	LIX1L
TRAF3IP2-AS1	2.24e-118	0.581276	0.376	0.194	5.92e-114	RGC1	TRAF3IP2-AS1
PABPC1	2.47e-118	0.289184	0.965	0.816	6.53e-114	RGC1	PABPC1
B3GNT5	2.49e-118	0.873493	0.193	0.077	6.59e-114	RGC1	B3GNT5
RPL39	2.94e-118	0.226286	1	0.992	7.78e-114	RGC1	RPL39
DNAJC1	3.13e-118	0.545441	0.434	0.233	8.26e-114	RGC1	DNAJC1
AC002407.1	3.19e-118	1.33993	0.108	0.031	8.44e-114	RGC1	AC002407.1
FUZ	3.24e-118	0.789268	0.237	0.105	8.55e-114	RGC1	FUZ
AKR1B1	4.48e-118	0.460286	0.737	0.475	1.18e-113	RGC1	AKR1B1
STT3B	8.56e-118	0.487042	0.545	0.316	2.26e-113	RGC1	STT3B
MLLT10	8.98e-118	0.525287	0.493	0.278	2.37e-113	RGC1	MLLT10
HNRNPUL2	1.07e-117	0.561538	0.527	0.311	2.82e-113	RGC1	HNRNPUL2
CDYL	1.89e-117	0.716896	0.279	0.131	4.99e-113	RGC1	CDYL
LINC00461	4.41e-117	0.307461	0.934	0.743	1.16e-112	RGC1	LINC00461
AEN	4.83e-117	1.07149	0.167	0.064	1.28e-112	RGC1	AEN
ZDHHC12	5.73e-117	0.772653	0.245	0.109	1.52e-112	RGC1	ZDHHC12
FN3KRP	7.44e-117	0.529558	0.432	0.232	1.97e-112	RGC1	FN3KRP
LAMB2	7.81e-117	1.11098	0.147	0.052	2.07e-112	RGC1	LAMB2
SMC6	8.86e-117	0.575008	0.388	0.203	2.34e-112	RGC1	SMC6
PGM1	9.76e-117	0.625435	0.328	0.162	2.58e-112	RGC1	PGM1
SREBF1	1.08e-116	0.731134	0.256	0.116	2.86e-112	RGC1	SREBF1
PMAIP1	1.32e-116	1.14465	0.132	0.044	3.49e-112	RGC1	PMAIP1
PHACTR4	1.5e-116	0.497294	0.559	0.331	3.96e-112	RGC1	PHACTR4
E2F4	1.59e-116	0.543705	0.388	0.2	4.21e-112	RGC1	E2F4
CRYZ	2.58e-116	1.29785	0.112	0.034	6.83e-112	RGC1	CRYZ
IFT122	3.18e-116	0.877716	0.208	0.088	8.42e-112	RGC1	IFT122
AC019257.1	3.33e-116	1.09397	0.131	0.043	8.8e-112	RGC1	AC019257.1
FAM120AOS	3.52e-116	0.481263	0.523	0.299	9.3e-112	RGC1	FAM120AOS
COL22A1	3.97e-116	1.29379	0.113	0.035	1.05e-111	RGC1	COL22A1
TKTL1	4.23e-116	1.07331	0.126	0.041	1.12e-111	RGC1	TKTL1
SCPEP1	4.8e-116	0.950062	0.168	0.063	1.27e-111	RGC1	SCPEP1
TMED5	5.46e-116	0.665315	0.314	0.156	1.44e-111	RGC1	TMED5
AC093157.1	5.61e-116	0.565261	0.364	0.186	1.48e-111	RGC1	AC093157.1
E2F2	6.64e-116	1.82974	0.079	0.019	1.76e-111	RGC1	E2F2
POLR2C	6.89e-116	0.475122	0.629	0.387	1.82e-111	RGC1	POLR2C
MBD3	7.64e-116	0.514336	0.489	0.275	2.02e-111	RGC1	MBD3
ING5	7.65e-116	0.587198	0.378	0.196	2.02e-111	RGC1	ING5
MRM2	8.09e-116	0.534989	0.476	0.266	2.14e-111	RGC1	MRM2
PPIE	8.21e-116	0.550334	0.425	0.229	2.17e-111	RGC1	PPIE
CDH20	9.34e-116	1.1948	0.121	0.039	2.47e-111	RGC1	CDH20
PARP4	9.72e-116	0.919581	0.176	0.068	2.57e-111	RGC1	PARP4
XRCC3	1.61e-115	1.30026	0.111	0.034	4.25e-111	RGC1	XRCC3
STK17A	2.22e-115	0.609027	0.295	0.14	5.88e-111	RGC1	STK17A
SAC3D1	2.36e-115	0.496601	0.59	0.356	6.23e-111	RGC1	SAC3D1
ANKRD40	2.56e-115	0.671843	0.296	0.142	6.77e-111	RGC1	ANKRD40
NSL1	2.78e-115	0.470111	0.664	0.419	7.34e-111	RGC1	NSL1
CCDC47	2.88e-115	0.490943	0.57	0.337	7.62e-111	RGC1	CCDC47
ARHGAP5	2.99e-115	0.450571	0.65	0.4	7.9e-111	RGC1	ARHGAP5
NUDT6	3.35e-115	0.794373	0.224	0.097	8.85e-111	RGC1	NUDT6
BLOC1S5	4.57e-115	0.623553	0.33	0.164	1.21e-110	RGC1	BLOC1S5
ZNF273	8.18e-115	0.613411	0.313	0.152	2.16e-110	RGC1	ZNF273
HIST2H2AA4	1.06e-114	2.29965	0.05	0.008	2.81e-110	RGC1	HIST2H2AA4
GPR180	1.52e-114	0.773394	0.249	0.114	4.02e-110	RGC1	GPR180
ARL6IP4	1.98e-114	0.388829	0.884	0.669	5.23e-110	RGC1	ARL6IP4
ROCK2	2.32e-114	0.513807	0.534	0.314	6.14e-110	RGC1	ROCK2
PRKD1	2.46e-114	0.954434	0.155	0.057	6.51e-110	RGC1	PRKD1
MPPED1	3.86e-114	0.829613	0.19	0.076	1.02e-109	RGC1	MPPED1
DCLRE1C	5.64e-114	0.522946	0.386	0.201	1.49e-109	RGC1	DCLRE1C
KITLG	9.15e-114	0.885374	0.17	0.065	2.42e-109	RGC1	KITLG
MPST	9.44e-114	0.420982	0.675	0.422	2.5e-109	RGC1	MPST
CYP27C1	1.04e-113	0.872705	0.17	0.065	2.75e-109	RGC1	CYP27C1
FUT8	1.04e-113	0.492608	0.578	0.346	2.76e-109	RGC1	FUT8
ZNRD1	1.08e-113	0.448409	0.602	0.36	2.85e-109	RGC1	ZNRD1
NXT1	1.62e-113	0.446311	0.604	0.36	4.28e-109	RGC1	NXT1
APAF1	1.74e-113	0.728197	0.248	0.112	4.6e-109	RGC1	APAF1
ADNP2	2.07e-113	0.596396	0.362	0.187	5.47e-109	RGC1	ADNP2
MIS12	2.44e-113	0.597729	0.359	0.185	6.46e-109	RGC1	MIS12
MDM1	2.62e-113	0.741843	0.238	0.106	6.94e-109	RGC1	MDM1
VANGL2	2.75e-113	0.494512	0.501	0.283	7.27e-109	RGC1	VANGL2
TAF15	2.8e-113	0.475212	0.656	0.415	7.41e-109	RGC1	TAF15
MAP7D3	2.93e-113	0.973374	0.158	0.059	7.75e-109	RGC1	MAP7D3
DDB2	3.56e-113	1.00987	0.171	0.067	9.4e-109	RGC1	DDB2
ADH5	3.57e-113	0.327998	0.9	0.68	9.44e-109	RGC1	ADH5
FAAP24	4.81e-113	1.10998	0.135	0.046	1.27e-108	RGC1	FAAP24
THAP9	4.98e-113	1.05225	0.129	0.043	1.32e-108	RGC1	THAP9
FBXO43	6.2e-113	2.7563	0.036	0.004	1.64e-108	RGC1	FBXO43
RNF168	6.47e-113	0.630371	0.358	0.186	1.71e-108	RGC1	RNF168
PPAT	6.99e-113	0.510516	0.448	0.246	1.85e-108	RGC1	PPAT
TERF1	1.72e-112	0.45658	0.683	0.438	4.54e-108	RGC1	TERF1
CMC2	1.81e-112	0.414815	0.746	0.488	4.77e-108	RGC1	CMC2
TET1	1.87e-112	0.43269	0.575	0.335	4.95e-108	RGC1	TET1
SRSF4	2.04e-112	0.416496	0.83	0.59	5.39e-108	RGC1	SRSF4
CHCHD3	2.24e-112	0.442274	0.738	0.488	5.93e-108	RGC1	CHCHD3
IER5	2.26e-112	0.862114	0.197	0.082	5.97e-108	RGC1	IER5
HADHA	2.3e-112	0.401356	0.76	0.505	6.08e-108	RGC1	HADHA
PTK2	3.59e-112	0.47279	0.594	0.361	9.5e-108	RGC1	PTK2
ACTN4	3.97e-112	0.512509	0.462	0.258	1.05e-107	RGC1	ACTN4
PAK4	5.39e-112	0.914765	0.168	0.065	1.43e-107	RGC1	PAK4
SAT1	6.5e-112	0.492532	0.464	0.262	1.72e-107	RGC1	SAT1
AL133215.2	1.29e-111	2.254	0.05	0.008	3.41e-107	RGC1	AL133215.2
CHRNA5	1.39e-111	1.06486	0.14	0.049	3.66e-107	RGC1	CHRNA5
RPL35A	1.71e-111	0.193934	1	0.994	4.51e-107	RGC1	RPL35A
PIEZO2	1.76e-111	0.988267	0.162	0.062	4.66e-107	RGC1	PIEZO2
TARDBP	1.82e-111	0.473017	0.626	0.389	4.82e-107	RGC1	TARDBP
INTS14	1.83e-111	0.671067	0.254	0.117	4.84e-107	RGC1	INTS14
SLC7A3	1.87e-111	1.52363	0.087	0.023	4.95e-107	RGC1	SLC7A3
DAXX	1.98e-111	0.582847	0.334	0.169	5.22e-107	RGC1	DAXX
CDH6	2.1e-111	0.489446	0.301	0.145	5.55e-107	RGC1	CDH6
GATAD1	2.34e-111	0.471596	0.503	0.286	6.18e-107	RGC1	GATAD1
WRN	2.76e-111	0.62401	0.303	0.148	7.29e-107	RGC1	WRN
RBBP4	3.34e-111	0.409655	0.884	0.675	8.82e-107	RGC1	RBBP4
BRIX1	3.39e-111	0.47985	0.546	0.319	8.96e-107	RGC1	BRIX1
SNRPD3	3.7e-111	0.417168	0.817	0.578	9.78e-107	RGC1	SNRPD3
PGM2	4.04e-111	0.706502	0.265	0.125	1.07e-106	RGC1	PGM2
NBPF19	7.62e-111	1.18099	0.124	0.041	2.02e-106	RGC1	NBPF19
APH1A	1.29e-110	0.45773	0.708	0.459	3.41e-106	RGC1	APH1A
CREB3L2	1.34e-110	0.975081	0.174	0.07	3.55e-106	RGC1	CREB3L2
GGH	1.65e-110	0.473137	0.513	0.295	4.37e-106	RGC1	GGH
IGF2BP2	1.69e-110	0.415463	0.761	0.513	4.48e-106	RGC1	IGF2BP2
RABL6	1.78e-110	0.460877	0.635	0.396	4.72e-106	RGC1	RABL6
OARD1	3.11e-110	0.454005	0.669	0.426	8.23e-106	RGC1	OARD1
KIF1C	3.15e-110	1.08378	0.148	0.054	8.32e-106	RGC1	KIF1C
PTAR1	4.52e-110	0.683226	0.268	0.127	1.19e-105	RGC1	PTAR1
SRGAP2	4.62e-110	0.618543	0.333	0.172	1.22e-105	RGC1	SRGAP2
NUDT21	5.56e-110	0.467431	0.637	0.397	1.47e-105	RGC1	NUDT21
OTX1	5.9e-110	1.25736	0.096	0.027	1.56e-105	RGC1	OTX1
ATG16L2	6.13e-110	1.01349	0.144	0.052	1.62e-105	RGC1	ATG16L2
SALL2	6.97e-110	0.464116	0.446	0.244	1.84e-105	RGC1	SALL2
FZD1	1.14e-109	0.914625	0.176	0.07	3.02e-105	RGC1	FZD1
DNMBP	1.76e-109	1.11839	0.133	0.046	4.65e-105	RGC1	DNMBP
MTBP	1.8e-109	1.41741	0.093	0.026	4.75e-105	RGC1	MTBP
HIST1H3I	1.97e-109	3.39293	0.028	0.002	5.2e-105	RGC1	HIST1H3I
CCNK	2.38e-109	0.605369	0.344	0.177	6.3e-105	RGC1	CCNK
DDX10	2.67e-109	0.655212	0.275	0.131	7.07e-105	RGC1	DDX10
HTRA1	2.8e-109	0.806692	0.193	0.08	7.39e-105	RGC1	HTRA1
STAG1	2.94e-109	0.54494	0.4	0.217	7.77e-105	RGC1	STAG1
IQGAP1	3.43e-109	0.754822	0.241	0.111	9.06e-105	RGC1	IQGAP1
FKBP9	4.26e-109	0.764289	0.226	0.1	1.13e-104	RGC1	FKBP9
ADGRV1	4.31e-109	0.611018	0.306	0.151	1.14e-104	RGC1	ADGRV1
CERS2	5.75e-109	0.55645	0.363	0.19	1.52e-104	RGC1	CERS2
POLR2A	5.93e-109	0.428711	0.599	0.364	1.57e-104	RGC1	POLR2A
TMEM230	7.72e-109	0.406999	0.817	0.571	2.04e-104	RGC1	TMEM230
EPB41	7.76e-109	0.402468	0.672	0.42	2.05e-104	RGC1	EPB41
RP2	8.24e-109	0.914416	0.172	0.068	2.18e-104	RGC1	RP2
IQCB1	9.96e-109	0.494954	0.417	0.224	2.63e-104	RGC1	IQCB1
PDIA3	1.4e-108	0.395802	0.852	0.606	3.71e-104	RGC1	PDIA3
MED16	1.78e-108	0.573374	0.337	0.172	4.7e-104	RGC1	MED16
HDGFL2	2.43e-108	0.440427	0.701	0.456	6.42e-104	RGC1	HDGFL2
C5orf30	2.65e-108	0.473876	0.444	0.244	7.01e-104	RGC1	C5orf30
RNPS1	4.65e-108	0.380564	0.897	0.691	1.23e-103	RGC1	RNPS1
KCTD6	4.78e-108	0.52377	0.371	0.194	1.26e-103	RGC1	KCTD6
INPPL1	8.84e-108	0.655582	0.209	0.089	2.34e-103	RGC1	INPPL1
SORD	1.16e-107	0.579701	0.338	0.173	3.06e-103	RGC1	SORD
EEF1AKMT2	1.2e-107	0.502811	0.455	0.257	3.16e-103	RGC1	EEF1AKMT2
ZNF714	1.32e-107	0.466422	0.446	0.246	3.48e-103	RGC1	ZNF714
RBM25	1.33e-107	0.361918	0.897	0.698	3.53e-103	RGC1	RBM25
COA1	1.39e-107	0.365827	0.894	0.681	3.68e-103	RGC1	COA1
NFATC4	1.54e-107	1.28602	0.096	0.027	4.07e-103	RGC1	NFATC4
FAM98B	3.74e-107	0.516305	0.438	0.244	9.88e-103	RGC1	FAM98B
SORBS3	5.27e-107	0.84429	0.179	0.072	1.39e-102	RGC1	SORBS3
TULP3	5.73e-107	0.59528	0.308	0.153	1.52e-102	RGC1	TULP3
CPSF7	6.45e-107	0.552152	0.382	0.205	1.7e-102	RGC1	CPSF7
DPY19L1	6.6e-107	0.907454	0.17	0.067	1.75e-102	RGC1	DPY19L1
BMPR1A	7.64e-107	0.639009	0.27	0.129	2.02e-102	RGC1	BMPR1A
EWSR1	7.92e-107	0.391139	0.799	0.546	2.09e-102	RGC1	EWSR1
GPM6B	1.11e-106	0.39891	0.833	0.616	2.95e-102	RGC1	GPM6B
FBXO17	1.21e-106	0.758508	0.195	0.081	3.19e-102	RGC1	FBXO17
CCNB1IP1	1.94e-106	0.324624	0.829	0.568	5.13e-102	RGC1	CCNB1IP1
TGS1	2.09e-106	0.51305	0.414	0.226	5.54e-102	RGC1	TGS1
METTL4	2.12e-106	0.859804	0.184	0.076	5.61e-102	RGC1	METTL4
AC009005.1	2.37e-106	1.49521	0.081	0.021	6.27e-102	RGC1	AC009005.1
SDHD	2.49e-106	0.466209	0.551	0.325	6.59e-102	RGC1	SDHD
CPVL	2.57e-106	0.593427	0.269	0.128	6.79e-102	RGC1	CPVL
RPS27A	3.78e-106	0.14348	1	1	1e-101	RGC1	RPS27A
ASRGL1	4.14e-106	0.441675	0.682	0.44	1.09e-101	RGC1	ASRGL1
FERMT2	4.68e-106	0.560984	0.338	0.173	1.24e-101	RGC1	FERMT2
RPP25L	6.28e-106	0.544361	0.345	0.179	1.66e-101	RGC1	RPP25L
SEMA5A	6.85e-106	0.707894	0.232	0.106	1.81e-101	RGC1	SEMA5A
MGMT	8.62e-106	0.602447	0.298	0.148	2.28e-101	RGC1	MGMT
SMARCA1	9.19e-106	0.451288	0.696	0.457	2.43e-101	RGC1	SMARCA1
ARL4C	1.06e-105	0.365221	0.784	0.533	2.81e-101	RGC1	ARL4C
CNOT1	1.97e-105	0.510176	0.442	0.247	5.2e-101	RGC1	CNOT1
MLST8	2.13e-105	0.559503	0.352	0.185	5.64e-101	RGC1	MLST8
ROCK1	2.67e-105	0.45961	0.48	0.273	7.06e-101	RGC1	ROCK1
RAD1	3.53e-105	0.511469	0.427	0.237	9.33e-101	RGC1	RAD1
PCSK9	3.74e-105	1.03596	0.125	0.043	9.9e-101	RGC1	PCSK9
PAXBP1	5.01e-105	0.444934	0.503	0.29	1.32e-100	RGC1	PAXBP1
ZNF76	5.98e-105	0.707311	0.227	0.102	1.58e-100	RGC1	ZNF76
BCL2L11	6.34e-105	0.896954	0.157	0.061	1.68e-100	RGC1	BCL2L11
SLC20A1	7.47e-105	0.569438	0.375	0.203	1.98e-100	RGC1	SLC20A1
DNAJC21	1.39e-104	0.458375	0.551	0.331	3.67e-100	RGC1	DNAJC21
PPM1G	1.72e-104	0.347997	0.92	0.739	4.55e-100	RGC1	PPM1G
SNHG5	1.82e-104	0.374165	0.657	0.409	4.81e-100	RGC1	SNHG5
WDR54	2.42e-104	0.417981	0.733	0.491	6.4e-100	RGC1	WDR54
MCAM	2.44e-104	0.944898	0.154	0.059	6.46e-100	RGC1	MCAM
SVIP	2.63e-104	0.596502	0.292	0.145	6.95e-100	RGC1	SVIP
MYLK	2.85e-104	1.30991	0.108	0.034	7.53e-100	RGC1	MYLK
HINT2	6.89e-104	0.460956	0.615	0.388	1.82e-99	RGC1	HINT2
NFATC3	7.6e-104	0.805007	0.195	0.083	2.01e-99	RGC1	NFATC3
CTDSP2	8.47e-104	0.504485	0.335	0.171	2.24e-99	RGC1	CTDSP2
CROCC	9.09e-104	0.667122	0.24	0.11	2.4e-99	RGC1	CROCC
PAGR1	1.16e-103	0.422884	0.572	0.343	3.08e-99	RGC1	PAGR1
TFAM	1.63e-103	0.440491	0.636	0.404	4.3e-99	RGC1	TFAM
STON1	1.68e-103	0.901301	0.158	0.061	4.43e-99	RGC1	STON1
ERLIN1	1.98e-103	0.938419	0.164	0.065	5.23e-99	RGC1	ERLIN1
PLEKHA5	2.8e-103	0.391279	0.672	0.428	7.4e-99	RGC1	PLEKHA5
DIMT1	3.13e-103	0.541755	0.335	0.173	8.29e-99	RGC1	DIMT1
TAF1B	3.48e-103	0.631044	0.293	0.146	9.2e-99	RGC1	TAF1B
BAZ1B	4.66e-103	0.445969	0.642	0.405	1.23e-98	RGC1	BAZ1B
GCDH	4.94e-103	0.74081	0.222	0.101	1.31e-98	RGC1	GCDH
ABCD3	1.15e-102	0.483166	0.437	0.244	3.03e-98	RGC1	ABCD3
GLUD1	1.72e-102	0.468675	0.485	0.278	4.56e-98	RGC1	GLUD1
TRAF2	1.77e-102	1.02494	0.134	0.048	4.67e-98	RGC1	TRAF2
EML1	1.92e-102	0.597372	0.305	0.153	5.08e-98	RGC1	EML1
SNX7	2.22e-102	0.470104	0.372	0.198	5.86e-98	RGC1	SNX7
TMEM138	2.26e-102	0.663857	0.257	0.123	5.98e-98	RGC1	TMEM138
QTRT2	2.4e-102	0.701478	0.228	0.104	6.34e-98	RGC1	QTRT2
AGPAT2	3.85e-102	0.694109	0.24	0.111	1.02e-97	RGC1	AGPAT2
MEIS1	4.53e-102	0.504861	0.314	0.157	1.2e-97	RGC1	MEIS1
DNAJB4	4.62e-102	0.529494	0.335	0.173	1.22e-97	RGC1	DNAJB4
DENND6A	7.74e-102	0.653264	0.251	0.119	2.05e-97	RGC1	DENND6A
CLINT1	8.04e-102	0.408612	0.612	0.376	2.13e-97	RGC1	CLINT1
PFAS	9.85e-102	0.866309	0.182	0.076	2.6e-97	RGC1	PFAS
PRDM5	1.18e-101	1.21622	0.117	0.039	3.11e-97	RGC1	PRDM5
HYAL2	1.19e-101	0.401619	0.657	0.415	3.16e-97	RGC1	HYAL2
EIF2S3	1.26e-101	0.310068	0.94	0.778	3.33e-97	RGC1	EIF2S3
TOB2	1.54e-101	0.47758	0.349	0.182	4.06e-97	RGC1	TOB2
MARCKS	1.6e-101	0.212584	0.999	0.996	4.23e-97	RGC1	MARCKS
HS6ST2	1.67e-101	0.427784	0.476	0.273	4.43e-97	RGC1	HS6ST2
LIN28A	1.72e-101	0.699945	0.195	0.083	4.54e-97	RGC1	LIN28A
COA4	1.82e-101	0.385136	0.698	0.45	4.8e-97	RGC1	COA4
PNKP	2e-101	0.521139	0.374	0.201	5.29e-97	RGC1	PNKP
DDX6	2.36e-101	0.357391	0.888	0.696	6.25e-97	RGC1	DDX6
MBD6	2.61e-101	0.63045	0.259	0.123	6.91e-97	RGC1	MBD6
PDK3	2.67e-101	0.622929	0.3	0.152	7.07e-97	RGC1	PDK3
ARHGEF40	2.9e-101	0.599802	0.281	0.138	7.66e-97	RGC1	ARHGEF40
PRR13	3.58e-101	0.525926	0.371	0.2	9.45e-97	RGC1	PRR13
AKAP13	4.53e-101	0.46643	0.398	0.215	1.2e-96	RGC1	AKAP13
TCOF1	4.62e-101	0.597232	0.31	0.158	1.22e-96	RGC1	TCOF1
CWF19L2	5.04e-101	0.638038	0.252	0.12	1.33e-96	RGC1	CWF19L2
CTDSP1	5.06e-101	0.747459	0.161	0.063	1.34e-96	RGC1	CTDSP1
MUTYH	5.92e-101	0.589819	0.271	0.131	1.56e-96	RGC1	MUTYH
PMP22	7.01e-101	1.25756	0.102	0.032	1.85e-96	RGC1	PMP22
CDC23	9.08e-101	0.597131	0.354	0.191	2.4e-96	RGC1	CDC23
RPL34	1.49e-100	0.188939	1	0.995	3.93e-96	RGC1	RPL34
CAPG	1.49e-100	1.86726	0.064	0.015	3.95e-96	RGC1	CAPG
NAV1	3.48e-100	0.353761	0.862	0.642	9.2e-96	RGC1	NAV1
CSNK1G2	3.57e-100	0.452152	0.558	0.339	9.44e-96	RGC1	CSNK1G2
SNTB2	3.66e-100	0.619038	0.263	0.127	9.69e-96	RGC1	SNTB2
HAUS7	3.71e-100	0.796949	0.182	0.076	9.82e-96	RGC1	HAUS7
MMAB	5.34e-100	0.445496	0.608	0.385	1.41e-95	RGC1	MMAB
PRPS2	6.06e-100	0.686751	0.21	0.093	1.6e-95	RGC1	PRPS2
SYDE1	7.46e-100	1.28348	0.091	0.026	1.97e-95	RGC1	SYDE1
RXRA	8.63e-100	0.714359	0.206	0.091	2.28e-95	RGC1	RXRA
LAS1L	8.92e-100	0.542846	0.318	0.163	2.36e-95	RGC1	LAS1L
CIAO2A	1.13e-99	0.402045	0.637	0.398	2.99e-95	RGC1	CIAO2A
PTCD3	1.28e-99	0.471359	0.494	0.291	3.39e-95	RGC1	PTCD3
DARS	2.09e-99	0.416485	0.612	0.382	5.51e-95	RGC1	DARS
RAD23B	2.16e-99	0.395046	0.752	0.509	5.72e-95	RGC1	RAD23B
ATOH8	2.2e-99	1.72851	0.057	0.012	5.82e-95	RGC1	ATOH8
S100A13	2.76e-99	0.397112	0.434	0.24	7.28e-95	RGC1	S100A13
GNG10	2.79e-99	0.312844	0.919	0.729	7.37e-95	RGC1	GNG10
CACHD1	3.1e-99	0.707036	0.221	0.101	8.19e-95	RGC1	CACHD1
RPL19	5.27e-99	0.155086	1	0.999	1.39e-94	RGC1	RPL19
PAWR	6.11e-99	0.417231	0.418	0.23	1.61e-94	RGC1	PAWR
HLA-A	8.06e-99	0.394561	0.583	0.355	2.13e-94	RGC1	HLA-A
RSPO1	8.23e-99	1.25177	0.108	0.035	2.18e-94	RGC1	RSPO1
HSPA14.1	9.67e-99	0.515995	0.341	0.179	2.56e-94	RGC1	HSPA14.1
PDLIM2	1.41e-98	0.464759	0.295	0.146	3.73e-94	RGC1	PDLIM2
PLIN2	1.68e-98	0.634518	0.258	0.125	4.45e-94	RGC1	PLIN2
DPM1	1.83e-98	0.458701	0.508	0.301	4.85e-94	RGC1	DPM1
PURPL	1.93e-98	0.954732	0.15	0.059	5.12e-94	RGC1	PURPL
MYL12A	2.49e-98	0.247167	0.807	0.543	6.58e-94	RGC1	MYL12A
VIM-AS1	2.61e-98	1.26058	0.099	0.031	6.9e-94	RGC1	VIM-AS1
ZNF395	2.75e-98	0.778624	0.183	0.078	7.26e-94	RGC1	ZNF395
GLT8D1	2.83e-98	0.429534	0.551	0.33	7.47e-94	RGC1	GLT8D1
DCAF15	3.99e-98	0.483921	0.406	0.224	1.06e-93	RGC1	DCAF15
PPP4R2	4.18e-98	0.400662	0.676	0.437	1.1e-93	RGC1	PPP4R2
PRPF4	9.71e-98	0.464683	0.424	0.238	2.57e-93	RGC1	PRPF4
AC022098.1	1.07e-97	1.68471	0.064	0.015	2.83e-93	RGC1	AC022098.1
SMAD4	1.35e-97	0.44783	0.506	0.298	3.56e-93	RGC1	SMAD4
CCDC8	1.47e-97	0.824375	0.179	0.076	3.9e-93	RGC1	CCDC8
NUBP1	2.28e-97	0.449009	0.365	0.194	6.03e-93	RGC1	NUBP1
CYP20A1	2.62e-97	0.569409	0.286	0.143	6.92e-93	RGC1	CYP20A1
GGA2	2.75e-97	0.566778	0.288	0.145	7.27e-93	RGC1	GGA2
XRN2	2.86e-97	0.341604	0.868	0.643	7.57e-93	RGC1	XRN2
SLC1A5	3.7e-97	0.833174	0.169	0.07	9.77e-93	RGC1	SLC1A5
OSBPL1A	4.07e-97	0.396395	0.528	0.314	1.08e-92	RGC1	OSBPL1A
TM7SF3	4.21e-97	0.515281	0.391	0.216	1.11e-92	RGC1	TM7SF3
NIP7	4.4e-97	0.480776	0.398	0.221	1.16e-92	RGC1	NIP7
NFE2L2	6.22e-97	0.708061	0.227	0.106	1.64e-92	RGC1	NFE2L2
NEK3	7e-97	0.705295	0.217	0.099	1.85e-92	RGC1	NEK3
CCDC102A	8.31e-97	1.06894	0.115	0.04	2.2e-92	RGC1	CCDC102A
PELI1	1.11e-96	0.509553	0.334	0.174	2.93e-92	RGC1	PELI1
LYRM4	1.22e-96	0.399919	0.546	0.326	3.23e-92	RGC1	LYRM4
TOMM6	1.51e-96	0.272886	0.969	0.823	3.98e-92	RGC1	TOMM6
SNRPA1	2.11e-96	0.346752	0.843	0.622	5.58e-92	RGC1	SNRPA1
STK11	2.44e-96	0.574753	0.313	0.163	6.45e-92	RGC1	STK11
PELI2	2.75e-96	0.507521	0.266	0.128	7.26e-92	RGC1	PELI2
OAF	3.06e-96	0.953236	0.128	0.047	8.1e-92	RGC1	OAF
QARS	3.39e-96	0.427385	0.444	0.253	8.96e-92	RGC1	QARS
CELSR1	3.73e-96	1.23964	0.096	0.03	9.87e-92	RGC1	CELSR1
ATP2A1-AS1	4.83e-96	1.07795	0.116	0.04	1.28e-91	RGC1	ATP2A1-AS1
TTC32	6.74e-96	0.468022	0.349	0.185	1.78e-91	RGC1	TTC32
TRIP6	7.29e-96	0.758168	0.193	0.085	1.93e-91	RGC1	TRIP6
PRKG1	7.58e-96	0.964602	0.135	0.051	2e-91	RGC1	PRKG1
SAMD4B	8.32e-96	0.436	0.474	0.274	2.2e-91	RGC1	SAMD4B
MTTP	9.16e-96	1.10982	0.096	0.029	2.42e-91	RGC1	MTTP
CEP131	9.78e-96	0.861937	0.164	0.067	2.59e-91	RGC1	CEP131
ERF	1.09e-95	0.85898	0.154	0.061	2.88e-91	RGC1	ERF
ORC3	1.11e-95	0.468425	0.411	0.231	2.94e-91	RGC1	ORC3
MYEF2	1.2e-95	0.427297	0.729	0.511	3.18e-91	RGC1	MYEF2
NPY2R	2.09e-95	0.844921	0.146	0.057	5.53e-91	RGC1	NPY2R
CTPS1	2.4e-95	0.465028	0.471	0.275	6.34e-91	RGC1	CTPS1
SDC1	2.54e-95	0.800809	0.185	0.08	6.71e-91	RGC1	SDC1
PDCD4	3.49e-95	0.343801	0.679	0.434	9.21e-91	RGC1	PDCD4
SDCBP	3.63e-95	0.338054	0.877	0.651	9.59e-91	RGC1	SDCBP
TOE1	4.41e-95	0.689321	0.216	0.099	1.17e-90	RGC1	TOE1
SDC4	4.8e-95	1.19197	0.107	0.036	1.27e-90	RGC1	SDC4
SRBD1	5.42e-95	0.634388	0.245	0.118	1.43e-90	RGC1	SRBD1
SPINDOC	6.05e-95	0.550444	0.282	0.141	1.6e-90	RGC1	SPINDOC
HSPB11	8.58e-95	0.409465	0.727	0.489	2.27e-90	RGC1	HSPB11
USP3	1.26e-94	0.436822	0.496	0.294	3.34e-90	RGC1	USP3
TJAP1	1.67e-94	0.704542	0.194	0.085	4.42e-90	RGC1	TJAP1
DET1	1.91e-94	0.675343	0.21	0.095	5.05e-90	RGC1	DET1
MAP3K7	2.02e-94	0.498388	0.326	0.171	5.34e-90	RGC1	MAP3K7
CCNYL1	2.09e-94	0.718301	0.184	0.079	5.53e-90	RGC1	CCNYL1
MIR17HG	2.36e-94	0.926732	0.132	0.049	6.25e-90	RGC1	MIR17HG
TCHP	2.6e-94	0.602798	0.254	0.124	6.87e-90	RGC1	TCHP
EMX1	3.11e-94	0.979825	0.124	0.044	8.23e-90	RGC1	EMX1
RIDA	3.73e-94	0.40666	0.479	0.279	9.86e-90	RGC1	RIDA
RPS29	3.82e-94	0.186155	0.998	0.977	1.01e-89	RGC1	RPS29
CRKL	4.95e-94	0.543264	0.296	0.151	1.31e-89	RGC1	CRKL
ZNF618	7.9e-94	0.385431	0.518	0.304	2.09e-89	RGC1	ZNF618
HCFC1	1.06e-93	0.431427	0.485	0.284	2.81e-89	RGC1	HCFC1
NOC3L	1.34e-93	0.506981	0.312	0.162	3.54e-89	RGC1	NOC3L
VAX1	1.4e-93	0.89177	0.151	0.06	3.69e-89	RGC1	VAX1
DCPS	1.5e-93	0.625357	0.256	0.126	3.97e-89	RGC1	DCPS
UXT	1.8e-93	0.341445	0.83	0.594	4.77e-89	RGC1	UXT
TNFRSF10B	2.68e-93	0.552695	0.354	0.195	7.1e-89	RGC1	TNFRSF10B
FSBP	2.81e-93	0.904926	0.145	0.057	7.42e-89	RGC1	FSBP
LGR5	3.27e-93	1.64803	0.06	0.014	8.64e-89	RGC1	LGR5
FGFR2	3.66e-93	0.8571	0.152	0.061	9.68e-89	RGC1	FGFR2
UBTD2	4.51e-93	0.452947	0.442	0.253	1.19e-88	RGC1	UBTD2
CPSF2	4.94e-93	0.509831	0.358	0.195	1.31e-88	RGC1	CPSF2
CHIC2	7.62e-93	0.352889	0.641	0.405	2.01e-88	RGC1	CHIC2
E2F3	1.08e-92	0.518493	0.329	0.175	2.85e-88	RGC1	E2F3
PPIL3	1.7e-92	0.395504	0.554	0.337	4.49e-88	RGC1	PPIL3
SLC44A1	1.78e-92	0.713805	0.205	0.094	4.7e-88	RGC1	SLC44A1
TCF19	2.1e-92	1.31408	0.093	0.029	5.56e-88	RGC1	TCF19
CEP83	2.83e-92	0.693597	0.223	0.105	7.49e-88	RGC1	CEP83
COMMD10	2.91e-92	0.404861	0.444	0.252	7.7e-88	RGC1	COMMD10
AL355488.1	3e-92	1.19257	0.092	0.028	7.94e-88	RGC1	AL355488.1
HPF1	3.48e-92	0.364164	0.788	0.555	9.2e-88	RGC1	HPF1
USP16	4.73e-92	0.395831	0.576	0.354	1.25e-87	RGC1	USP16
CHCHD2	5.86e-92	0.590489	0.423	0.261	1.55e-87	RGC1	CHCHD2
CEP57L1	6.03e-92	0.551321	0.287	0.148	1.6e-87	RGC1	CEP57L1
HVCN1	6.43e-92	1.62202	0.057	0.013	1.7e-87	RGC1	HVCN1
JAM3	1.45e-91	0.389747	0.408	0.227	3.85e-87	RGC1	JAM3
ACTB	1.69e-91	0.223904	1	0.997	4.47e-87	RGC1	ACTB
CCNY	1.78e-91	0.410591	0.612	0.387	4.7e-87	RGC1	CCNY
MRPS28	1.8e-91	0.429719	0.537	0.329	4.75e-87	RGC1	MRPS28
TEAD3	2.22e-91	0.815837	0.134	0.051	5.88e-87	RGC1	TEAD3
PRDX3	2.32e-91	0.349773	0.881	0.663	6.13e-87	RGC1	PRDX3
PGM3	2.53e-91	0.469658	0.357	0.194	6.69e-87	RGC1	PGM3
FUT10	3.22e-91	0.85055	0.148	0.059	8.52e-87	RGC1	FUT10
MTFR1	3.45e-91	0.73902	0.196	0.088	9.12e-87	RGC1	MTFR1
PRKCQ-AS1	3.61e-91	1.15702	0.101	0.033	9.55e-87	RGC1	PRKCQ-AS1
SENP1	4.02e-91	0.626802	0.231	0.111	1.06e-86	RGC1	SENP1
SP3	4.32e-91	0.385761	0.504	0.298	1.14e-86	RGC1	SP3
NUP160	5.95e-91	0.461516	0.382	0.212	1.57e-86	RGC1	NUP160
POU2F1	7.83e-91	0.448808	0.412	0.234	2.07e-86	RGC1	POU2F1
TPBG	8.32e-91	0.465553	0.268	0.134	2.2e-86	RGC1	TPBG
CYREN	9.08e-91	0.627057	0.244	0.119	2.4e-86	RGC1	CYREN
CRIP1	1.99e-90	0.636981	0.154	0.063	5.27e-86	RGC1	CRIP1
MBNL1	2.02e-90	0.494003	0.325	0.173	5.35e-86	RGC1	MBNL1
ANKS6	3e-90	0.89863	0.135	0.052	7.94e-86	RGC1	ANKS6
LIPT2	5.45e-90	0.868433	0.143	0.057	1.44e-85	RGC1	LIPT2
LRRC42	5.51e-90	0.463051	0.386	0.216	1.46e-85	RGC1	LRRC42
PGRMC2	5.68e-90	0.443306	0.421	0.241	1.5e-85	RGC1	PGRMC2
MIB1	6.02e-90	0.384562	0.673	0.446	1.59e-85	RGC1	MIB1
DVL2	1.63e-89	0.541792	0.276	0.141	4.31e-85	RGC1	DVL2
RALGPS2	2.24e-89	0.430876	0.458	0.268	5.91e-85	RGC1	RALGPS2
TRIAP1	2.37e-89	0.433917	0.573	0.361	6.26e-85	RGC1	TRIAP1
GSTO1	3.21e-89	0.351167	0.62	0.386	8.5e-85	RGC1	GSTO1
MSRB3	3.72e-89	0.924474	0.133	0.052	9.83e-85	RGC1	MSRB3
HNRNPF	3.97e-89	0.306274	0.893	0.692	1.05e-84	RGC1	HNRNPF
UNKL	3.97e-89	0.805641	0.156	0.065	1.05e-84	RGC1	UNKL
PHTF1	5.31e-89	0.391528	0.436	0.249	1.4e-84	RGC1	PHTF1
ZNRD2	5.79e-89	0.537567	0.309	0.164	1.53e-84	RGC1	ZNRD2
TTI1	8.26e-89	0.585479	0.257	0.129	2.18e-84	RGC1	TTI1
ASXL1	8.83e-89	0.407712	0.447	0.261	2.33e-84	RGC1	ASXL1
LTA4H	9.27e-89	0.365977	0.445	0.256	2.45e-84	RGC1	LTA4H
SLC16A4	9.6e-89	1.00888	0.112	0.04	2.54e-84	RGC1	SLC16A4
HIST1H2AC	1.02e-88	0.570677	0.339	0.192	2.7e-84	RGC1	HIST1H2AC
MAPK1IP1L	1.17e-88	0.383133	0.717	0.486	3.1e-84	RGC1	MAPK1IP1L
GPBP1L1	1.5e-88	0.422438	0.373	0.205	3.97e-84	RGC1	GPBP1L1
AK3	1.59e-88	0.406941	0.463	0.271	4.21e-84	RGC1	AK3
CDK6	1.71e-88	0.522281	0.275	0.141	4.51e-84	RGC1	CDK6
PRPF31	1.72e-88	0.375041	0.665	0.433	4.54e-84	RGC1	PRPF31
UGGT2	1.97e-88	0.599252	0.244	0.12	5.2e-84	RGC1	UGGT2
TSPAN14	2.14e-88	0.39224	0.554	0.338	5.65e-84	RGC1	TSPAN14
ALDH3A2	2.19e-88	0.475558	0.351	0.193	5.78e-84	RGC1	ALDH3A2
MSH5	2.74e-88	1.9507	0.046	0.009	7.25e-84	RGC1	MSH5
BCAP29	3.63e-88	0.451721	0.442	0.26	9.6e-84	RGC1	BCAP29
DIAPH2	4.12e-88	0.899413	0.145	0.059	1.09e-83	RGC1	DIAPH2
DYNC2H1	4.54e-88	0.411472	0.367	0.203	1.2e-83	RGC1	DYNC2H1
LRRN1	5.04e-88	0.382876	0.437	0.251	1.33e-83	RGC1	LRRN1
HEG1	6.35e-88	1.09923	0.119	0.044	1.68e-83	RGC1	HEG1
TMEM141	6.35e-88	0.453192	0.397	0.226	1.68e-83	RGC1	TMEM141
RCC1L	6.71e-88	0.462067	0.346	0.188	1.77e-83	RGC1	RCC1L
GALNT12	6.75e-88	1.15425	0.117	0.043	1.78e-83	RGC1	GALNT12
ACKR3	1.18e-87	0.406992	0.283	0.144	3.12e-83	RGC1	ACKR3
LIN54	1.28e-87	0.861637	0.153	0.063	3.38e-83	RGC1	LIN54
RHEBL1	1.58e-87	2.20767	0.035	0.005	4.17e-83	RGC1	RHEBL1
GEMIN2	1.62e-87	0.423968	0.471	0.279	4.28e-83	RGC1	GEMIN2
CDC42EP4	1.73e-87	0.416301	0.3	0.154	4.58e-83	RGC1	CDC42EP4
COIL	1.76e-87	0.390718	0.466	0.276	4.66e-83	RGC1	COIL
DNAJB1	2.43e-87	0.48692	0.366	0.206	6.41e-83	RGC1	DNAJB1
TM9SF1	2.49e-87	0.50532	0.342	0.188	6.6e-83	RGC1	TM9SF1
CALCOCO2	2.53e-87	0.578309	0.253	0.127	6.68e-83	RGC1	CALCOCO2
CEP89	3.49e-87	0.480047	0.35	0.193	9.22e-83	RGC1	CEP89
DECR1	3.65e-87	0.309259	0.542	0.324	9.66e-83	RGC1	DECR1
RMDN1	3.68e-87	0.479026	0.355	0.196	9.74e-83	RGC1	RMDN1
PPT1	4.36e-87	0.409207	0.465	0.274	1.15e-82	RGC1	PPT1
NID1	5.1e-87	1.26668	0.087	0.027	1.35e-82	RGC1	NID1
LAMA4	7.69e-87	1.44521	0.067	0.017	2.03e-82	RGC1	LAMA4
HACD3	8.41e-87	0.30847	0.936	0.768	2.22e-82	RGC1	HACD3
GUCD1	8.57e-87	0.619575	0.241	0.119	2.27e-82	RGC1	GUCD1
LPCAT3	1.18e-86	0.73565	0.186	0.084	3.12e-82	RGC1	LPCAT3
PNP	1.22e-86	0.643492	0.227	0.11	3.22e-82	RGC1	PNP
LSR	1.28e-86	0.976277	0.13	0.05	3.39e-82	RGC1	LSR
POC5	1.28e-86	0.6904	0.185	0.083	3.39e-82	RGC1	POC5
HAUS3	2.28e-86	0.539247	0.281	0.146	6.03e-82	RGC1	HAUS3
RRBP1	2.39e-86	0.717998	0.197	0.091	6.32e-82	RGC1	RRBP1
SRSF6	2.61e-86	0.325772	0.808	0.581	6.91e-82	RGC1	SRSF6
MCMBP	2.68e-86	0.499899	0.309	0.164	7.08e-82	RGC1	MCMBP
AIDA	2.86e-86	0.498361	0.33	0.18	7.56e-82	RGC1	AIDA
UBR7	2.95e-86	0.575774	0.253	0.128	7.79e-82	RGC1	UBR7
GAPDH	3.37e-86	0.16939	1	0.999	8.91e-82	RGC1	GAPDH
AC097534.2	4.31e-86	0.802313	0.148	0.061	1.14e-81	RGC1	AC097534.2
DPM3	4.98e-86	0.424981	0.514	0.317	1.32e-81	RGC1	DPM3
ZNF704	5.11e-86	0.369231	0.455	0.267	1.35e-81	RGC1	ZNF704
SLC45A3	5.19e-86	1.05536	0.092	0.029	1.37e-81	RGC1	SLC45A3
CYYR1	5.44e-86	0.411566	0.238	0.114	1.44e-81	RGC1	CYYR1
MT2A	6.73e-86	0.784565	0.103	0.036	1.78e-81	RGC1	MT2A
PLAGL2	8.98e-86	0.607301	0.24	0.119	2.37e-81	RGC1	PLAGL2
MRC2	9.34e-86	1.02871	0.126	0.048	2.47e-81	RGC1	MRC2
PPWD1	1.07e-85	0.565558	0.254	0.128	2.83e-81	RGC1	PPWD1
MED25	1.21e-85	0.486079	0.307	0.164	3.21e-81	RGC1	MED25
HIBADH	1.24e-85	0.691175	0.202	0.095	3.28e-81	RGC1	HIBADH
ZRANB3	1.47e-85	0.851696	0.147	0.06	3.89e-81	RGC1	ZRANB3
P3H4	1.76e-85	0.456452	0.342	0.188	4.67e-81	RGC1	P3H4
MBD2	2.28e-85	0.463424	0.346	0.19	6.02e-81	RGC1	MBD2
SLC7A11	2.85e-85	1.87487	0.057	0.014	7.54e-81	RGC1	SLC7A11
AL590617.2	2.89e-85	0.852058	0.128	0.049	7.63e-81	RGC1	AL590617.2
FXN	3.85e-85	0.592671	0.259	0.133	1.02e-80	RGC1	FXN
OBSL1	4.58e-85	0.480705	0.348	0.192	1.21e-80	RGC1	OBSL1
RCBTB2	5.05e-85	0.549722	0.231	0.112	1.33e-80	RGC1	RCBTB2
TMEM216	5.05e-85	0.514668	0.264	0.134	1.34e-80	RGC1	TMEM216
ARHGEF26	8.24e-85	0.776881	0.149	0.062	2.18e-80	RGC1	ARHGEF26
BRMS1	8.34e-85	0.414113	0.36	0.199	2.2e-80	RGC1	BRMS1
PARD3B	8.96e-85	1.10644	0.108	0.039	2.37e-80	RGC1	PARD3B
PHYHD1	1.77e-84	1.33272	0.081	0.024	4.67e-80	RGC1	PHYHD1
C1orf54	1.86e-84	0.66355	0.201	0.094	4.93e-80	RGC1	C1orf54
TMEM126B	2.24e-84	0.399319	0.549	0.342	5.93e-80	RGC1	TMEM126B
SAP30L	2.33e-84	0.513528	0.278	0.145	6.16e-80	RGC1	SAP30L
AL161891.1	2.47e-84	1.23938	0.084	0.026	6.54e-80	RGC1	AL161891.1
CUTC	2.53e-84	0.46846	0.344	0.19	6.7e-80	RGC1	CUTC
STK33	2.91e-84	0.360056	0.335	0.18	7.7e-80	RGC1	STK33
PERP	3.03e-84	0.513776	0.299	0.16	8.02e-80	RGC1	PERP
C2orf69	3.12e-84	0.551415	0.296	0.16	8.26e-80	RGC1	C2orf69
CD164	3.19e-84	0.412465	0.385	0.217	8.42e-80	RGC1	CD164
THSD4	3.84e-84	0.961068	0.106	0.038	1.02e-79	RGC1	THSD4
FLRT3	4.43e-84	0.492956	0.246	0.123	1.17e-79	RGC1	FLRT3
CHAC2	6.32e-84	0.704651	0.203	0.096	1.67e-79	RGC1	CHAC2
FDXR	8.31e-84	0.834616	0.161	0.07	2.2e-79	RGC1	FDXR
ASPH	9.12e-84	0.371425	0.514	0.314	2.41e-79	RGC1	ASPH
TMEM109	9.73e-84	0.656568	0.191	0.088	2.57e-79	RGC1	TMEM109
WWC3	1.48e-83	0.634725	0.207	0.098	3.91e-79	RGC1	WWC3
MIER1	1.57e-83	0.388829	0.464	0.276	4.16e-79	RGC1	MIER1
PRPF19	1.87e-83	0.427268	0.337	0.184	4.94e-79	RGC1	PRPF19
CENPT	2.18e-83	0.469326	0.318	0.173	5.78e-79	RGC1	CENPT
SF1	2.49e-83	0.337215	0.85	0.646	6.58e-79	RGC1	SF1
ZNF143	2.52e-83	0.481866	0.264	0.136	6.67e-79	RGC1	ZNF143
PCID2	2.53e-83	0.370982	0.467	0.275	6.68e-79	RGC1	PCID2
ARHGEF10	2.81e-83	0.7843	0.161	0.07	7.43e-79	RGC1	ARHGEF10
CDO1	3.57e-83	0.29936	0.638	0.405	9.43e-79	RGC1	CDO1
GPR63	3.74e-83	0.995921	0.113	0.042	9.88e-79	RGC1	GPR63
TMEM218	3.84e-83	0.431314	0.454	0.273	1.02e-78	RGC1	TMEM218
EXT1	4.27e-83	0.543007	0.258	0.133	1.13e-78	RGC1	EXT1
DGCR8	4.81e-83	0.455959	0.319	0.172	1.27e-78	RGC1	DGCR8
CANT1	5.32e-83	0.558135	0.256	0.131	1.41e-78	RGC1	CANT1
ENAH	5.6e-83	0.272218	0.914	0.733	1.48e-78	RGC1	ENAH
PGAP2	5.6e-83	0.550086	0.253	0.129	1.48e-78	RGC1	PGAP2
OTUB1	6.44e-83	0.352315	0.647	0.423	1.7e-78	RGC1	OTUB1
RUVBL1	8.81e-83	0.346714	0.695	0.465	2.33e-78	RGC1	RUVBL1
PRPF38B	8.91e-83	0.362234	0.594	0.38	2.36e-78	RGC1	PRPF38B
MMD	8.97e-83	0.366624	0.678	0.446	2.37e-78	RGC1	MMD
WBP4	9.68e-83	0.417102	0.353	0.196	2.56e-78	RGC1	WBP4
ASH2L	1.04e-82	0.44098	0.352	0.197	2.74e-78	RGC1	ASH2L
TSN	1.11e-82	0.350381	0.705	0.469	2.94e-78	RGC1	TSN
ZMAT1	1.29e-82	0.502663	0.262	0.134	3.4e-78	RGC1	ZMAT1
NT5DC1	1.3e-82	0.5288	0.243	0.121	3.45e-78	RGC1	NT5DC1
FAM210B	1.57e-82	0.52005	0.333	0.186	4.16e-78	RGC1	FAM210B
CPS1	1.59e-82	0.996121	0.1	0.034	4.2e-78	RGC1	CPS1
PDPN	1.73e-82	0.565682	0.165	0.072	4.59e-78	RGC1	PDPN
UCK1	1.74e-82	0.479477	0.319	0.173	4.6e-78	RGC1	UCK1
AC010996.1	2.07e-82	1.6288	0.054	0.013	5.46e-78	RGC1	AC010996.1
TSKU	2.1e-82	0.692068	0.168	0.074	5.54e-78	RGC1	TSKU
ORAI1	2.15e-82	0.78275	0.164	0.072	5.68e-78	RGC1	ORAI1
ZCRB1	3.43e-82	0.327936	0.817	0.6	9.06e-78	RGC1	ZCRB1
SMPD4	3.96e-82	0.481511	0.324	0.178	1.05e-77	RGC1	SMPD4
CETN3	4.25e-82	0.415962	0.379	0.216	1.12e-77	RGC1	CETN3
C1orf21	4.56e-82	0.43081	0.39	0.224	1.21e-77	RGC1	C1orf21
PCM1	6.14e-82	0.335625	0.856	0.661	1.62e-77	RGC1	PCM1
SF3B2	6.52e-82	0.350475	0.829	0.609	1.72e-77	RGC1	SF3B2
OPN3	6.82e-82	0.692336	0.19	0.089	1.8e-77	RGC1	OPN3
TMEM131	7.84e-82	0.36163	0.43	0.25	2.07e-77	RGC1	TMEM131
DNPH1	8e-82	0.324431	0.709	0.472	2.12e-77	RGC1	DNPH1
LARP4	8.34e-82	0.385984	0.452	0.269	2.21e-77	RGC1	LARP4
NUP155	1.09e-81	0.589195	0.266	0.14	2.87e-77	RGC1	NUP155
NOSTRIN	1.19e-81	3.25006	0.023	0.002	3.15e-77	RGC1	NOSTRIN
NSMCE2	1.29e-81	0.437614	0.377	0.215	3.4e-77	RGC1	NSMCE2
FAM126A	1.36e-81	0.477065	0.287	0.152	3.58e-77	RGC1	FAM126A
C11orf54	1.55e-81	0.409933	0.341	0.188	4.09e-77	RGC1	C11orf54
ANXA7	1.72e-81	0.434732	0.37	0.21	4.55e-77	RGC1	ANXA7
EPHA4	1.98e-81	0.283502	0.516	0.308	5.23e-77	RGC1	EPHA4
USP6NL	2.01e-81	0.482729	0.284	0.15	5.32e-77	RGC1	USP6NL
STK39	2.21e-81	0.530439	0.268	0.14	5.86e-77	RGC1	STK39
CD58	2.59e-81	1.20163	0.091	0.03	6.85e-77	RGC1	CD58
CCDC148	2.64e-81	1.18738	0.092	0.031	6.97e-77	RGC1	CCDC148
NOP53	2.84e-81	0.240206	0.878	0.648	7.52e-77	RGC1	NOP53
LDLR	3.5e-81	0.402275	0.417	0.245	9.26e-77	RGC1	LDLR
GJA1	4.33e-81	0.881343	0.097	0.033	1.14e-76	RGC1	GJA1
TMPRSS5	4.95e-81	0.981059	0.099	0.034	1.31e-76	RGC1	TMPRSS5
QPRT	5.05e-81	0.303143	0.454	0.262	1.34e-76	RGC1	QPRT
APOM	5.25e-81	0.750244	0.157	0.068	1.39e-76	RGC1	APOM
MRPL22	5.42e-81	0.342114	0.781	0.555	1.43e-76	RGC1	MRPL22
MAD2L2	6.18e-81	0.371901	0.529	0.328	1.63e-76	RGC1	MAD2L2
ZNF100	6.46e-81	0.580064	0.212	0.102	1.71e-76	RGC1	ZNF100
TSEN15	6.47e-81	0.415648	0.427	0.252	1.71e-76	RGC1	TSEN15
FNTA	6.76e-81	0.332939	0.611	0.388	1.79e-76	RGC1	FNTA
AL023803.2	8.05e-81	4.15318	0.015	0.001	2.13e-76	RGC1	AL023803.2
RHOG	8.43e-81	0.80286	0.145	0.061	2.23e-76	RGC1	RHOG
RBM28	1.09e-80	0.340978	0.499	0.302	2.88e-76	RGC1	RBM28
CNPY3	1.14e-80	0.415621	0.412	0.241	3.03e-76	RGC1	CNPY3
TTC31	1.22e-80	0.830788	0.129	0.051	3.23e-76	RGC1	TTC31
GMEB1	1.67e-80	0.518694	0.258	0.133	4.42e-76	RGC1	GMEB1
POP5	1.69e-80	0.353907	0.536	0.334	4.47e-76	RGC1	POP5
PKD2	2.07e-80	0.562859	0.223	0.11	5.46e-76	RGC1	PKD2
AL589740.1	2.16e-80	0.908497	0.109	0.04	5.71e-76	RGC1	AL589740.1
[truncated: 54,167 more rows]
