# Supplementary material for: 3D cultured human medium spiny neurons functionally integrate and rescue motor deficits in Huntington’s disease mice
Source: J Clin Invest. 2025 Oct 15;135(20):e187941. doi: 10.1172/JCI187941 (PMC12520685; doi:10.1172/JCI187941)
Supplement: Supplemental table 2 [file jci-135-187941-s151.xlsx]

## Sheet: inte_msn_celltype_marker
Supplemental Table 2:DEGs among D1-MSN and D2-MSN cell types of scRNA seq data in vitro.
	p_val	avg_log2FC	pct.1	pct.2	p_val_adj	cluster	gene
ARX	0	3.52811	0.616	0.059	0	D1-MSN	ARX
CNR1	0	3.52512	0.497	0.044	0	D1-MSN	CNR1
VCAN	0	3.34497	0.423	0.074	0	D1-MSN	VCAN
CHML	0	2.99428	0.554	0.103	0	D1-MSN	CHML
C1orf61	0	2.81509	0.563	0.176	0	D1-MSN	C1orf61
PBX3	0	1.97124	0.912	0.573	0	D1-MSN	PBX3
PPP2R2B	0	1.88008	0.861	0.365	0	D1-MSN	PPP2R2B
GNG4	0	1.47265	0.856	0.416	0	D1-MSN	GNG4
AP1S2	0	1.42233	0.916	0.665	0	D1-MSN	AP1S2
GAP43	0	1.13183	0.976	0.741	0	D1-MSN	GAP43
TMSB4X	0	0.676743	1	0.998	0	D1-MSN	TMSB4X
STMN2	0	0.650088	0.996	0.974	0	D1-MSN	STMN2
MAP1B	0	0.626264	0.999	0.984	0	D1-MSN	MAP1B
TMSB10	0	0.484728	1	0.998	0	D1-MSN	TMSB10
TUBB2A	5.69155e-304	0.639675	0.994	0.952	1.50479e-299	D1-MSN	TUBB2A
FOXP2	3.44039e-283	2.85228	0.369	0.05	9.09604e-279	D1-MSN	FOXP2
SNCA	1.42334e-280	1.09679	0.854	0.616	3.76317e-276	D1-MSN	SNCA
ERBB4	6.8018e-276	3.62806	0.327	0.029	1.79833e-271	D1-MSN	ERBB4
TXN	4.50771e-274	0.636116	0.978	0.857	1.19179e-269	D1-MSN	TXN
NEFL	1.09747e-262	1.09757	0.808	0.508	2.90161e-258	D1-MSN	NEFL
HOMER2	1.15111e-249	1.70675	0.463	0.124	3.04341e-245	D1-MSN	HOMER2
FOXP4	3.67979e-248	2.68168	0.335	0.043	9.729e-244	D1-MSN	FOXP4
GRIA4	7.91505e-244	2.81128	0.331	0.045	2.09266e-239	D1-MSN	GRIA4
TRHDE	6.68401e-243	2.21496	0.35	0.053	1.76719e-238	D1-MSN	TRHDE
UCHL1	5.49133e-222	0.478616	0.998	0.974	1.45185e-217	D1-MSN	UCHL1
MYC	7.02116e-213	2.98707	0.274	0.026	1.85632e-208	D1-MSN	MYC
CYSTM1	2.32892e-210	1.17157	0.534	0.19	6.15743e-206	D1-MSN	CYSTM1
GABARAP	3.45274e-199	0.482471	0.986	0.908	9.12869e-195	D1-MSN	GABARAP
LINC02762	3.39595e-197	1.26097	0.459	0.144	8.97856e-193	D1-MSN	LINC02762
DNAJC12	1.21304e-195	1.28142	0.542	0.222	3.20716e-191	D1-MSN	DNAJC12
UBE2QL1	1.22302e-195	1.74257	0.371	0.092	3.23355e-191	D1-MSN	UBE2QL1
NXPH1	5.23826e-194	2.73642	0.264	0.031	1.38494e-189	D1-MSN	NXPH1
NME2	1.26619e-192	0.587435	0.96	0.87	3.34769e-188	D1-MSN	NME2
DCDC1	1.43085e-188	2.80965	0.256	0.029	3.78304e-184	D1-MSN	DCDC1
SLC2A13	2.82947e-188	2.51541	0.267	0.034	7.48085e-184	D1-MSN	SLC2A13
SORCS1	8.96763e-183	4.67419	0.21	0.008	2.37095e-178	D1-MSN	SORCS1
PTPRD	3.4457e-182	2.07773	0.295	0.053	9.11008e-178	D1-MSN	PTPRD
JAG1	9.46223e-180	3.78582	0.212	0.01	2.50172e-175	D1-MSN	JAG1
VAT1	3.14263e-179	0.950529	0.607	0.268	8.30879e-175	D1-MSN	VAT1
NDNF	4.23481e-179	4.27099	0.212	0.011	1.11964e-174	D1-MSN	NDNF
COL6A1	1.29163e-175	1.90133	0.289	0.052	3.41494e-171	D1-MSN	COL6A1
AKAP12	1.3408e-174	1.34203	0.416	0.133	3.54495e-170	D1-MSN	AKAP12
C20orf27	2.24039e-172	1.12807	0.471	0.171	5.92337e-168	D1-MSN	C20orf27
EBF1	2.44541e-169	5.02669	0.195	0.007	6.46543e-165	D1-MSN	EBF1
MIEN1	1.8208e-168	0.728637	0.783	0.456	4.814e-164	D1-MSN	MIEN1
C11orf87	3.35729e-166	2.30245	0.256	0.04	8.87633e-162	D1-MSN	C11orf87
NKAIN3	1.13971e-164	1.06117	0.503	0.205	3.01329e-160	D1-MSN	NKAIN3
FSTL5	1.29149e-164	4.35579	0.192	0.008	3.41457e-160	D1-MSN	FSTL5
CDKN2D	1.28928e-163	0.494113	0.947	0.77	3.40872e-159	D1-MSN	CDKN2D
HS6ST3	1.60235e-161	1.7751	0.307	0.073	4.23646e-157	D1-MSN	HS6ST3
AC027031.2	9.05421e-161	1.21178	0.413	0.141	2.39384e-156	D1-MSN	AC027031.2
GLCCI1	3.84914e-160	1.16651	0.516	0.22	1.01767e-155	D1-MSN	GLCCI1
SLITRK4	1.55225e-159	1.25415	0.391	0.124	4.10398e-155	D1-MSN	SLITRK4
CNTNAP2	1.06625e-157	0.952829	0.727	0.42	2.81906e-153	D1-MSN	CNTNAP2
ZNF503	4.17847e-157	2.16162	0.303	0.084	1.10475e-152	D1-MSN	ZNF503
DOK6	2.92631e-156	1.27543	0.491	0.221	7.73686e-152	D1-MSN	DOK6
LINC00581	1.34942e-153	3.33182	0.209	0.023	3.56773e-149	D1-MSN	LINC00581
ROBO1	4.39488e-152	1.6563	0.311	0.08	1.16196e-147	D1-MSN	ROBO1
CDH2	8.30359e-152	0.916533	0.599	0.285	2.19539e-147	D1-MSN	CDH2
CTNNBIP1	1.7111e-150	0.912041	0.522	0.218	4.52397e-146	D1-MSN	CTNNBIP1
JPT1	1.41277e-148	0.294186	0.999	0.991	3.73521e-144	D1-MSN	JPT1
ADARB2	5.9349e-148	4.00078	0.175	0.007	1.56913e-143	D1-MSN	ADARB2
LRRC3B	1.00556e-147	3.00727	0.208	0.025	2.65861e-143	D1-MSN	LRRC3B
NEFM	8.16275e-147	0.923523	0.664	0.368	2.15815e-142	D1-MSN	NEFM
PLXNA2	8.47866e-147	1.08375	0.455	0.18	2.24167e-142	D1-MSN	PLXNA2
DKK3	1.30178e-146	1.12049	0.386	0.128	3.44179e-142	D1-MSN	DKK3
COMTD1	1.96613e-146	0.862021	0.483	0.188	5.19825e-142	D1-MSN	COMTD1
SEMA3A	4.52038e-146	2.56249	0.218	0.03	1.19514e-141	D1-MSN	SEMA3A
TMEM159	6.51781e-144	1.2701	0.393	0.142	1.72324e-139	D1-MSN	TMEM159
BRINP1	1.48388e-143	1.87442	0.246	0.046	3.92324e-139	D1-MSN	BRINP1
SEMA3C	5.64163e-143	3.708	0.184	0.014	1.49159e-138	D1-MSN	SEMA3C
TCF4	1.6606e-142	2.28178	0.22	0.033	4.39047e-138	D1-MSN	TCF4
UFM1	4.65818e-142	0.720452	0.734	0.43	1.23158e-137	D1-MSN	UFM1
TRHDE-AS1	1.08052e-141	1.60606	0.252	0.05	2.8568e-137	D1-MSN	TRHDE-AS1
BNIP3	1.78458e-141	0.678933	0.706	0.376	4.71826e-137	D1-MSN	BNIP3
ENO1	1.07273e-140	0.648543	0.773	0.475	2.83618e-136	D1-MSN	ENO1
ANKRD28	1.26426e-140	1.02692	0.442	0.173	3.34259e-136	D1-MSN	ANKRD28
SPOCK1	1.68581e-139	1.63634	0.281	0.07	4.4571e-135	D1-MSN	SPOCK1
PEG10	3.42468e-139	1.20861	0.953	0.809	9.05452e-135	D1-MSN	PEG10
SH3BGRL3	8.21197e-139	0.592019	0.833	0.55	2.17116e-134	D1-MSN	SH3BGRL3
EIF4EBP1	1.51045e-138	1.01176	0.393	0.137	3.99347e-134	D1-MSN	EIF4EBP1
PPP1R14B	5.86315e-138	0.420688	0.967	0.855	1.55016e-133	D1-MSN	PPP1R14B
SORCS3	1.90505e-137	4.83271	0.157	0.003	5.03676e-133	D1-MSN	SORCS3
RELN	3.20175e-137	3.50521	0.187	0.019	8.46509e-133	D1-MSN	RELN
SNX10	3.57563e-136	0.847292	0.469	0.188	9.4536e-132	D1-MSN	SNX10
YWHAQ	5.96495e-136	0.346257	0.995	0.938	1.57707e-131	D1-MSN	YWHAQ
PHLDA1	9.80912e-136	1.29818	0.311	0.09	2.59343e-131	D1-MSN	PHLDA1
DUSP4	3.20682e-135	0.81422	0.603	0.304	8.4785e-131	D1-MSN	DUSP4
ATP6V0E2	9.62182e-135	0.470485	0.932	0.731	2.54391e-130	D1-MSN	ATP6V0E2
CNTN3	6.44122e-134	3.89702	0.164	0.008	1.70299e-129	D1-MSN	CNTN3
ATP6V0B	6.61497e-133	0.328432	0.986	0.939	1.74893e-128	D1-MSN	ATP6V0B
OLFM2	7.00654e-133	0.829333	0.554	0.263	1.85246e-128	D1-MSN	OLFM2
LRFN5	4.00526e-132	1.29945	0.292	0.078	1.05895e-127	D1-MSN	LRFN5
POU3F3	8.9042e-132	0.994698	0.435	0.174	2.35418e-127	D1-MSN	POU3F3
NSG1	5.82595e-131	0.390896	0.972	0.848	1.54032e-126	D1-MSN	NSG1
TAC1	6.03567e-131	2.93877	0.308	0.11	1.59577e-126	D1-MSN	TAC1
TUBA1B	8.02366e-131	0.611708	0.928	0.762	2.12137e-126	D1-MSN	TUBA1B
METTL5	1.62633e-129	0.662252	0.639	0.316	4.29986e-125	D1-MSN	METTL5
MIF	2.81427e-128	0.333776	0.993	0.957	7.44064e-124	D1-MSN	MIF
ARID5B	2.59185e-127	1.57673	0.239	0.051	6.85258e-123	D1-MSN	ARID5B
PRR16	7.48718e-127	3.04717	0.168	0.013	1.97954e-122	D1-MSN	PRR16
ATOX1	6.19499e-126	0.544782	0.82	0.538	1.63789e-121	D1-MSN	ATOX1
LSAMP	1.64143e-125	1.71934	0.301	0.099	4.33978e-121	D1-MSN	LSAMP
REEP1	2.17966e-125	0.676184	0.605	0.295	5.76282e-121	D1-MSN	REEP1
MLLT11	4.11677e-125	0.456563	0.981	0.915	1.08843e-120	D1-MSN	MLLT11
PSD3	3.49107e-124	1.08756	0.353	0.124	9.23004e-120	D1-MSN	PSD3
CELF4	3.52578e-124	0.68111	0.76	0.459	9.32182e-120	D1-MSN	CELF4
PRDX1	1.05568e-123	0.45726	0.935	0.76	2.79111e-119	D1-MSN	PRDX1
ATP5MC3	1.46632e-123	0.349033	0.992	0.948	3.8768e-119	D1-MSN	ATP5MC3
SYT4	1.48285e-123	1.28077	0.388	0.155	3.92049e-119	D1-MSN	SYT4
IGSF21	6.36925e-123	1.96837	0.27	0.078	1.68397e-118	D1-MSN	IGSF21
CAMK1D	7.62447e-123	1.01049	0.322	0.101	2.01583e-118	D1-MSN	CAMK1D
NKAIN3-IT1	8.25491e-123	1.15793	0.333	0.113	2.18252e-118	D1-MSN	NKAIN3-IT1
C4orf33	1.26406e-122	1.69026	0.219	0.042	3.34205e-118	D1-MSN	C4orf33
NRXN3	2.56491e-122	0.782624	0.476	0.209	6.78137e-118	D1-MSN	NRXN3
SRM	5.93055e-122	0.582878	0.687	0.363	1.56798e-117	D1-MSN	SRM
TUBA1A	1.12296e-121	0.418267	1	0.996	2.96899e-117	D1-MSN	TUBA1A
HS3ST1	1.44367e-121	2.64378	0.172	0.019	3.81691e-117	D1-MSN	HS3ST1
FAM171B	2.55655e-121	0.765587	0.65	0.369	6.75927e-117	D1-MSN	FAM171B
FGD4	6.29912e-121	0.85168	0.555	0.284	1.66542e-116	D1-MSN	FGD4
BCL11B	5.86653e-120	0.689803	0.69	0.42	1.55105e-115	D1-MSN	BCL11B
SEMA6A	1.35086e-119	1.33168	0.302	0.097	3.57153e-115	D1-MSN	SEMA6A
MICOS10	1.8623e-119	0.491372	0.887	0.672	4.92375e-115	D1-MSN	MICOS10
SYNGR3	1.0884e-118	0.711463	0.482	0.207	2.87761e-114	D1-MSN	SYNGR3
S100A10	1.46121e-118	1.97396	0.297	0.102	3.86329e-114	D1-MSN	S100A10
DDAH2	4.4502e-118	0.536037	0.812	0.503	1.17659e-113	D1-MSN	DDAH2
FKBP1B	7.73896e-118	0.583236	0.757	0.452	2.0461e-113	D1-MSN	FKBP1B
ARHGDIA	2.63497e-117	0.719472	0.542	0.258	6.9666e-113	D1-MSN	ARHGDIA
BCL2	4.58855e-117	2.62067	0.166	0.017	1.21317e-112	D1-MSN	BCL2
NDUFB2	4.63292e-117	0.405452	0.95	0.817	1.2249e-112	D1-MSN	NDUFB2
MLF1	5.57423e-117	0.652626	0.47	0.2	1.47377e-112	D1-MSN	MLF1
LZTS1	2.23873e-116	1.56111	0.221	0.047	5.91897e-112	D1-MSN	LZTS1
ZNF385B	2.71998e-116	2.08163	0.187	0.029	7.19136e-112	D1-MSN	ZNF385B
GRIP1	2.97874e-116	1.59152	0.22	0.046	7.8755e-112	D1-MSN	GRIP1
RCAN3	1.31883e-115	0.93768	0.327	0.11	3.48686e-111	D1-MSN	RCAN3
TPBG	1.47906e-114	3.10717	0.154	0.013	3.91048e-110	D1-MSN	TPBG
OPN3	2.6073e-114	4.23986	0.133	0.003	6.89343e-110	D1-MSN	OPN3
OSTC	1.1082e-113	0.589659	0.712	0.409	2.92996e-109	D1-MSN	OSTC
BTBD8	1.51918e-113	0.743963	0.422	0.171	4.01657e-109	D1-MSN	BTBD8
ADCY2	2.0177e-113	1.81779	0.189	0.031	5.3346e-109	D1-MSN	ADCY2
COX5A	2.0247e-113	0.389232	0.958	0.853	5.35311e-109	D1-MSN	COX5A
WSB2	4.51835e-113	0.645649	0.652	0.361	1.19461e-108	D1-MSN	WSB2
SESN3	7.06764e-113	1.06334	0.374	0.148	1.86861e-108	D1-MSN	SESN3
KCNK12	7.22989e-113	1.53048	0.23	0.055	1.91151e-108	D1-MSN	KCNK12
SLIT2	1.00482e-112	2.80771	0.162	0.018	2.65664e-108	D1-MSN	SLIT2
SCLT1	1.56514e-111	1.42166	0.225	0.052	4.13808e-107	D1-MSN	SCLT1
BEX3	1.76847e-111	0.378646	0.992	0.946	4.67566e-107	D1-MSN	BEX3
EIF1	3.05955e-111	0.226038	1	0.996	8.08914e-107	D1-MSN	EIF1
ZDHHC2	3.61059e-111	0.877946	0.362	0.136	9.54604e-107	D1-MSN	ZDHHC2
CAPNS1	4.16215e-111	0.806074	0.338	0.118	1.10043e-106	D1-MSN	CAPNS1
DNER	7.96131e-111	0.572188	0.758	0.462	2.10489e-106	D1-MSN	DNER
CDH4	6.21109e-110	1.79738	0.207	0.044	1.64215e-105	D1-MSN	CDH4
NLGN4X	3.64019e-109	0.87856	0.401	0.168	9.62431e-105	D1-MSN	NLGN4X
ZNF608	3.71963e-109	0.821416	0.361	0.136	9.83434e-105	D1-MSN	ZNF608
EPHA7	6.11714e-109	1.39762	0.218	0.05	1.61731e-104	D1-MSN	EPHA7
DDAH1	7.70974e-109	0.729967	0.423	0.177	2.03838e-104	D1-MSN	DDAH1
RASL10B	9.65128e-109	1.48881	0.218	0.05	2.5517e-104	D1-MSN	RASL10B
LSM4	1.46638e-108	0.480919	0.837	0.579	3.87696e-104	D1-MSN	LSM4
RAP1B	1.60072e-108	0.570246	0.621	0.318	4.23215e-104	D1-MSN	RAP1B
HSD17B12	1.72079e-108	0.633198	0.538	0.26	4.54959e-104	D1-MSN	HSD17B12
ACAT1	3.40534e-108	0.844623	0.356	0.133	9.00339e-104	D1-MSN	ACAT1
DYRK2	3.50921e-108	0.827866	0.381	0.15	9.278e-104	D1-MSN	DYRK2
NTNG1	5.09957e-108	2.0022	0.171	0.025	1.34828e-103	D1-MSN	NTNG1
BEX2	8.4704e-108	0.38601	0.968	0.861	2.23949e-103	D1-MSN	BEX2
DCXR	9.54217e-108	0.639551	0.602	0.318	2.52285e-103	D1-MSN	DCXR
ACTB	1.62553e-107	0.33048	0.999	0.978	4.29775e-103	D1-MSN	ACTB
CITED2	4.49345e-107	0.625002	0.588	0.315	1.18802e-102	D1-MSN	CITED2
SLITRK2	5.12435e-107	3.0623	0.143	0.011	1.35483e-102	D1-MSN	SLITRK2
TMEM14A	5.41102e-107	0.533263	0.707	0.4	1.43062e-102	D1-MSN	TMEM14A
PRDX4	7.39931e-107	0.589154	0.533	0.254	1.9563e-102	D1-MSN	PRDX4
HPRT1	5.39141e-106	0.707501	0.454	0.203	1.42544e-101	D1-MSN	HPRT1
ZIC1	2.11924e-105	2.05539	0.185	0.035	5.60306e-101	D1-MSN	ZIC1
KLF7	3.58388e-105	0.802249	0.377	0.15	9.47541e-101	D1-MSN	KLF7
ITGB1BP1	3.82606e-105	0.521333	0.719	0.406	1.01157e-100	D1-MSN	ITGB1BP1
SFRP1	1.31623e-104	1.38136	0.285	0.097	3.47998e-100	D1-MSN	SFRP1
COX6A1	1.75035e-104	0.31958	0.989	0.934	4.62776e-100	D1-MSN	COX6A1
GALR1	2.37935e-104	3.17182	0.139	0.01	6.29076e-100	D1-MSN	GALR1
NETO2	7.81959e-104	0.742402	0.598	0.341	2.06742e-99	D1-MSN	NETO2
NME1	2.8404e-103	0.469014	0.887	0.681	7.50973e-99	D1-MSN	NME1
NSMF	2.88796e-103	0.645629	0.404	0.166	7.63547e-99	D1-MSN	NSMF
PYCR1	7.00419e-103	0.991357	0.286	0.093	1.85184e-98	D1-MSN	PYCR1
ATP5F1C	1.54229e-102	0.352779	0.96	0.843	4.07765e-98	D1-MSN	ATP5F1C
MAGI2-AS3	5.36722e-102	0.739407	0.361	0.141	1.41904e-97	D1-MSN	MAGI2-AS3
MDH2	6.2758e-102	0.430197	0.9	0.694	1.65926e-97	D1-MSN	MDH2
QDPR	9.84401e-102	0.592898	0.507	0.238	2.60266e-97	D1-MSN	QDPR
PTCHD1	2.13745e-101	2.78293	0.143	0.014	5.6512e-97	D1-MSN	PTCHD1
PMM1	9.25007e-101	0.564786	0.506	0.237	2.44563e-96	D1-MSN	PMM1
CALM2	1.89879e-100	0.278231	1	0.996	5.02022e-96	D1-MSN	CALM2
SOX4	1.98327e-100	0.580155	0.918	0.766	5.24356e-96	D1-MSN	SOX4
MGAT4C	1.99371e-99	2.3644	0.162	0.026	5.27116e-95	D1-MSN	MGAT4C
MCUR1	7.00521e-99	0.655042	0.354	0.136	1.85211e-94	D1-MSN	MCUR1
CD63	3.21409e-98	0.415371	0.914	0.715	8.49774e-94	D1-MSN	CD63
PPIA	1.39531e-97	0.238427	0.999	0.991	3.68906e-93	D1-MSN	PPIA
DYNLT1	1.5977e-97	0.353884	0.959	0.814	4.22416e-93	D1-MSN	DYNLT1
PRDX3	2.30763e-97	0.511131	0.69	0.391	6.10114e-93	D1-MSN	PRDX3
PRDX6	4.12431e-97	0.508528	0.763	0.46	1.09043e-92	D1-MSN	PRDX6
ATP5MD	8.33342e-97	0.424732	0.899	0.715	2.20327e-92	D1-MSN	ATP5MD
SLC25A5	1.91813e-96	0.431566	0.896	0.724	5.07134e-92	D1-MSN	SLC25A5
SMS	2.05759e-96	0.547364	0.744	0.462	5.44005e-92	D1-MSN	SMS
WNT7A	2.0916e-96	0.897779	0.285	0.097	5.52999e-92	D1-MSN	WNT7A
STK32A	2.30951e-96	2.81588	0.134	0.012	6.1061e-92	D1-MSN	STK32A
RGS7	3.03153e-96	1.14189	0.22	0.059	8.01506e-92	D1-MSN	RGS7
MGST3	4.31401e-96	0.425423	0.972	0.904	1.14058e-91	D1-MSN	MGST3
SSTR2	5.55952e-96	3.06711	0.172	0.037	1.46988e-91	D1-MSN	SSTR2
PDCL3	4.37826e-95	0.633234	0.383	0.158	1.15757e-90	D1-MSN	PDCL3
DLG2	5.99957e-95	1.01498	0.272	0.092	1.58623e-90	D1-MSN	DLG2
PCBP4	1.33721e-94	0.712045	0.354	0.142	3.53545e-90	D1-MSN	PCBP4
SMIM30	4.80442e-94	0.750749	0.291	0.101	1.27024e-89	D1-MSN	SMIM30
CMTM8	5.07095e-94	2.8691	0.13	0.011	1.34071e-89	D1-MSN	CMTM8
RAMP1	8.81895e-94	1.89966	0.22	0.067	2.33164e-89	D1-MSN	RAMP1
REXO2	1.0049e-93	0.57107	0.394	0.166	2.65685e-89	D1-MSN	REXO2
MAPK4	1.23538e-93	1.62893	0.178	0.037	3.26621e-89	D1-MSN	MAPK4
NPC2	1.48032e-93	1.25511	0.199	0.048	3.91381e-89	D1-MSN	NPC2
PCSK2	1.52219e-93	2.39185	0.141	0.017	4.02452e-89	D1-MSN	PCSK2
SALL1	1.59341e-93	6.55497	0.106	0.001	4.21282e-89	D1-MSN	SALL1
ATP5MC1	2.15161e-93	0.381678	0.94	0.794	5.68865e-89	D1-MSN	ATP5MC1
NANS	2.34778e-93	0.645192	0.331	0.127	6.20729e-89	D1-MSN	NANS
PFN1	2.6985e-93	0.419537	0.903	0.718	7.13456e-89	D1-MSN	PFN1
HIGD1A	4.31278e-93	0.520818	0.612	0.327	1.14026e-88	D1-MSN	HIGD1A
PTPRG	5.05721e-93	1.1638	0.267	0.093	1.33708e-88	D1-MSN	PTPRG
MYO16	6.78107e-93	2.53179	0.135	0.014	1.79285e-88	D1-MSN	MYO16
GAD1	9.28262e-93	0.629344	0.542	0.284	2.45423e-88	D1-MSN	GAD1
ZDHHC14	1.19429e-92	1.37725	0.187	0.042	3.15759e-88	D1-MSN	ZDHHC14
HSD17B10	1.73629e-92	0.527866	0.424	0.185	4.59057e-88	D1-MSN	HSD17B10
ROGDI	3.31143e-92	0.495717	0.537	0.265	8.75509e-88	D1-MSN	ROGDI
SPHKAP	3.74866e-92	1.0251	0.241	0.074	9.91108e-88	D1-MSN	SPHKAP
CYCS	4.95527e-92	0.411404	0.936	0.798	1.31012e-87	D1-MSN	CYCS
YARS	1.11167e-91	0.69125	0.346	0.139	2.93915e-87	D1-MSN	YARS
PPM1E	1.30085e-91	0.745362	0.326	0.127	3.43932e-87	D1-MSN	PPM1E
DCTPP1	2.07529e-91	0.4995	0.557	0.282	5.48686e-87	D1-MSN	DCTPP1
UBE2E2	3.11163e-91	0.704491	0.367	0.155	8.22685e-87	D1-MSN	UBE2E2
2025-03-02	3.4638e-91	0.599031	0.346	0.136	9.15793e-87	D1-MSN	2025-03-02
TUBB	5.80623e-91	0.418143	0.994	0.962	1.53511e-86	D1-MSN	TUBB
PDHB	7.19704e-91	0.501892	0.615	0.326	1.90282e-86	D1-MSN	PDHB
GABBR1	1.55644e-90	0.581378	0.602	0.337	4.11508e-86	D1-MSN	GABBR1
NIPSNAP3A	1.62921e-90	0.684506	0.308	0.115	4.30747e-86	D1-MSN	NIPSNAP3A
RAB3B	1.80171e-90	0.991312	0.327	0.135	4.76355e-86	D1-MSN	RAB3B
NDUFAF4	2.27023e-90	0.495956	0.519	0.254	6.00226e-86	D1-MSN	NDUFAF4
TMEM126B	2.89196e-90	0.611432	0.358	0.147	7.64606e-86	D1-MSN	TMEM126B
IFI27L2	4.29324e-90	0.689057	0.336	0.135	1.13509e-85	D1-MSN	IFI27L2
JAK1	1.08183e-89	0.563827	0.518	0.261	2.86026e-85	D1-MSN	JAK1
TMEM158	1.13188e-89	0.887787	0.35	0.146	2.99258e-85	D1-MSN	TMEM158
WDYHV1	3.86038e-89	0.978368	0.231	0.07	1.02065e-84	D1-MSN	WDYHV1
CSTB	4.02209e-89	0.442884	0.808	0.543	1.0634e-84	D1-MSN	CSTB
GRID2	6.81753e-89	1.07407	0.258	0.09	1.80249e-84	D1-MSN	GRID2
COL25A1	6.87341e-89	3.48155	0.12	0.009	1.81726e-84	D1-MSN	COL25A1
PTS	7.03606e-89	0.451611	0.781	0.505	1.86027e-84	D1-MSN	PTS
FYN	8.33235e-89	0.45063	0.641	0.346	2.20299e-84	D1-MSN	FYN
FAM131C	2.35695e-88	0.849946	0.277	0.099	6.23155e-84	D1-MSN	FAM131C
RND3	2.41057e-88	0.885871	0.359	0.162	6.37332e-84	D1-MSN	RND3
LYPLA1	5.48606e-88	0.542124	0.671	0.411	1.45046e-83	D1-MSN	LYPLA1
NCDN	8.10514e-88	0.685222	0.325	0.128	2.14292e-83	D1-MSN	NCDN
SHISA9	1.03396e-87	2.03833	0.161	0.032	2.73369e-83	D1-MSN	SHISA9
TMTC4	1.61229e-87	1.04407	0.227	0.069	4.26274e-83	D1-MSN	TMTC4
PFKP	3.71931e-87	0.517044	0.452	0.213	9.83348e-83	D1-MSN	PFKP
MAP1A	4.54497e-87	0.499299	0.448	0.21	1.20165e-82	D1-MSN	MAP1A
SLC41A3	9.9872e-87	0.623036	0.315	0.122	2.64052e-82	D1-MSN	SLC41A3
TBCB	1.18115e-86	0.333359	0.951	0.809	3.12284e-82	D1-MSN	TBCB
SLC25A1	1.80702e-86	0.658553	0.31	0.119	4.77757e-82	D1-MSN	SLC25A1
GABARAPL1	2.7408e-86	0.493634	0.503	0.247	7.24641e-82	D1-MSN	GABARAPL1
DCC	3.11131e-86	2.47762	0.134	0.018	8.226e-82	D1-MSN	DCC
PTPRT	3.32855e-86	2.65218	0.13	0.016	8.80035e-82	D1-MSN	PTPRT
SNAP25	4.61664e-86	0.454382	0.79	0.548	1.22059e-81	D1-MSN	SNAP25
KLF13	9.9858e-86	0.800007	0.269	0.096	2.64015e-81	D1-MSN	KLF13
TRAPPC1	1.15045e-85	0.379641	0.874	0.658	3.04169e-81	D1-MSN	TRAPPC1
ARPC4	1.33616e-85	0.499369	0.517	0.258	3.53266e-81	D1-MSN	ARPC4
GOT1	2.23272e-85	0.482282	0.655	0.383	5.9031e-81	D1-MSN	GOT1
MDGA2	3.13446e-85	1.37108	0.174	0.039	8.28721e-81	D1-MSN	MDGA2
ARHGAP24	4.16534e-85	3.77483	0.105	0.004	1.10127e-80	D1-MSN	ARHGAP24
ATF4	1.91619e-84	0.46224	0.608	0.334	5.06621e-80	D1-MSN	ATF4
AFF2	1.97496e-84	2.62699	0.129	0.016	5.2216e-80	D1-MSN	AFF2
BPHL	2.02582e-84	0.463573	0.44	0.204	5.35608e-80	D1-MSN	BPHL
TUBB2B	3.53469e-84	0.272288	0.999	0.992	9.34537e-80	D1-MSN	TUBB2B
HCFC1R1	5.27619e-84	0.453593	0.488	0.236	1.39497e-79	D1-MSN	HCFC1R1
GRK2	5.61422e-84	0.56308	0.353	0.148	1.48434e-79	D1-MSN	GRK2
DSEL	7.97489e-84	2.24601	0.14	0.023	2.10848e-79	D1-MSN	DSEL
VWC2	1.61424e-83	4.10596	0.104	0.005	4.26789e-79	D1-MSN	VWC2
TLE3	1.70991e-83	2.34302	0.122	0.013	4.52083e-79	D1-MSN	TLE3
RTN1	2.16975e-83	0.233591	0.995	0.99	5.7366e-79	D1-MSN	RTN1
RBM3	2.42468e-83	0.435677	0.816	0.563	6.41061e-79	D1-MSN	RBM3
NOVA1	3.14484e-83	0.564165	0.919	0.758	8.31463e-79	D1-MSN	NOVA1
GIPC1	1.33051e-82	0.494334	0.374	0.161	3.51772e-78	D1-MSN	GIPC1
AKR7A2	1.43076e-82	0.47299	0.364	0.155	3.78277e-78	D1-MSN	AKR7A2
ARL4A	1.9902e-82	0.930481	0.23	0.075	5.26188e-78	D1-MSN	ARL4A
CALCRL	2.12185e-82	4.91006	0.098	0.002	5.60996e-78	D1-MSN	CALCRL
SRD5A1	6.13635e-82	0.504066	0.399	0.18	1.62239e-77	D1-MSN	SRD5A1
CYB5R3	6.44946e-82	0.508494	0.473	0.231	1.70517e-77	D1-MSN	CYB5R3
PTPRF	6.88161e-82	0.51359	0.425	0.2	1.81943e-77	D1-MSN	PTPRF
PRDX5	6.96055e-82	0.304287	0.958	0.853	1.8403e-77	D1-MSN	PRDX5
KCNF1	7.27888e-82	0.716062	0.297	0.116	1.92446e-77	D1-MSN	KCNF1
PTPRN	7.29084e-82	0.470994	0.423	0.196	1.92762e-77	D1-MSN	PTPRN
CDC42	1.62124e-81	0.251116	0.993	0.948	4.2864e-77	D1-MSN	CDC42
DYNLT3	2.41719e-81	0.786178	0.266	0.097	6.39082e-77	D1-MSN	DYNLT3
RCN1	3.34335e-81	0.50307	0.491	0.246	8.83949e-77	D1-MSN	RCN1
PBX1	3.80505e-81	0.521004	0.763	0.528	1.00602e-76	D1-MSN	PBX1
RHEB	6.20978e-81	0.288678	0.964	0.866	1.6418e-76	D1-MSN	RHEB
MED10	6.25707e-81	0.405604	0.818	0.551	1.65431e-76	D1-MSN	MED10
TOX2	8.1666e-81	1.74327	0.147	0.028	2.15917e-76	D1-MSN	TOX2
TMED3	8.96809e-81	0.480834	0.423	0.196	2.37107e-76	D1-MSN	TMED3
CLSTN2	9.46151e-81	3.02734	0.112	0.01	2.50153e-76	D1-MSN	CLSTN2
ASGR1	1.23126e-80	0.446518	0.494	0.246	3.25533e-76	D1-MSN	ASGR1
DYNLL1	1.42791e-80	0.221454	0.998	0.985	3.77525e-76	D1-MSN	DYNLL1
VKORC1	2.18034e-80	0.447327	0.596	0.323	5.76459e-76	D1-MSN	VKORC1
FAM217B	2.50834e-80	0.51461	0.372	0.166	6.63179e-76	D1-MSN	FAM217B
MAP1LC3A	2.73096e-80	0.308381	0.959	0.864	7.2204e-76	D1-MSN	MAP1LC3A
JDP2	3.02945e-80	2.13178	0.125	0.016	8.00957e-76	D1-MSN	JDP2
KLHL13	4.93193e-80	2.44942	0.121	0.014	1.30395e-75	D1-MSN	KLHL13
BLVRB	1.38448e-79	0.708232	0.238	0.08	3.66044e-75	D1-MSN	BLVRB
CMSS1	1.75355e-79	0.712655	0.243	0.083	4.6362e-75	D1-MSN	CMSS1
TMEM106C	2.47518e-79	0.461425	0.54	0.284	6.54412e-75	D1-MSN	TMEM106C
VDAC1	3.10791e-79	0.337954	0.924	0.769	8.217e-75	D1-MSN	VDAC1
ZNF503-AS2	3.84703e-79	1.61485	0.184	0.052	1.01712e-74	D1-MSN	ZNF503-AS2
JADE1	5.07639e-79	1.24875	0.171	0.042	1.34215e-74	D1-MSN	JADE1
CHCHD2	6.36894e-79	2.15513	0.154	0.036	1.68388e-74	D1-MSN	CHCHD2
GRAMD1A	1.18024e-78	0.462237	0.377	0.167	3.12043e-74	D1-MSN	GRAMD1A
FKBP1A	1.4205e-78	0.343808	0.917	0.736	3.75565e-74	D1-MSN	FKBP1A
UQCRQ	2.28581e-78	0.371568	0.891	0.705	6.04345e-74	D1-MSN	UQCRQ
MRPS28	3.16493e-78	0.554603	0.311	0.125	8.36776e-74	D1-MSN	MRPS28
BTBD3	4.55007e-78	0.551861	0.441	0.222	1.20299e-73	D1-MSN	BTBD3
CARS	5.67756e-78	0.545228	0.353	0.154	1.50109e-73	D1-MSN	CARS
GRHPR	6.9367e-78	0.424652	0.523	0.266	1.83399e-73	D1-MSN	GRHPR
NMU	1.0996e-77	0.917079	0.3	0.128	2.90724e-73	D1-MSN	NMU
GGH	1.33214e-77	0.498988	0.434	0.207	3.52205e-73	D1-MSN	GGH
LY6E	1.90687e-77	0.513268	0.331	0.139	5.04156e-73	D1-MSN	LY6E
CTBP2	2.2801e-77	0.496731	0.418	0.201	6.02837e-73	D1-MSN	CTBP2
PDZD11	2.99021e-77	0.450598	0.57	0.304	7.90581e-73	D1-MSN	PDZD11
TMEM65	8.28402e-77	0.621684	0.33	0.143	2.19021e-72	D1-MSN	TMEM65
KCNC2	8.63462e-77	2.18292	0.113	0.012	2.28291e-72	D1-MSN	KCNC2
PXYLP1	1.07301e-76	0.857523	0.218	0.071	2.83692e-72	D1-MSN	PXYLP1
SUB1	1.21579e-76	0.244921	0.99	0.931	3.21442e-72	D1-MSN	SUB1
SMYD3	1.7786e-76	0.595988	0.307	0.126	4.70243e-72	D1-MSN	SMYD3
PANTR1	1.94211e-76	1.51637	0.176	0.048	5.13474e-72	D1-MSN	PANTR1
LMO4	1.97218e-76	1.06339	0.328	0.157	5.21424e-72	D1-MSN	LMO4
MRPS15	2.19692e-76	0.416014	0.519	0.264	5.80843e-72	D1-MSN	MRPS15
FBXL2	2.39162e-76	0.550605	0.32	0.134	6.32321e-72	D1-MSN	FBXL2
MAP4	3.188e-76	0.431771	0.759	0.496	8.42876e-72	D1-MSN	MAP4
NDUFA13	3.84253e-76	0.273798	0.977	0.894	1.01593e-71	D1-MSN	NDUFA13
IFI27L1	4.30945e-76	0.431672	0.431	0.205	1.13938e-71	D1-MSN	IFI27L1
ST8SIA3	4.83918e-76	0.847654	0.212	0.068	1.27943e-71	D1-MSN	ST8SIA3
SLC25A33	5.1732e-76	0.424661	0.476	0.236	1.36774e-71	D1-MSN	SLC25A33
ID4	7.33593e-76	1.51649	0.494	0.341	1.93955e-71	D1-MSN	ID4
ADGRL3	1.29061e-75	0.533542	0.447	0.225	3.41225e-71	D1-MSN	ADGRL3
TRAPPC6A	1.30269e-75	0.738643	0.227	0.077	3.44419e-71	D1-MSN	TRAPPC6A
PAK3	1.35108e-75	0.393772	0.863	0.635	3.57212e-71	D1-MSN	PAK3
KCNH5	1.44397e-75	3.27274	0.099	0.006	3.81772e-71	D1-MSN	KCNH5
BSCL2	2.10204e-75	0.379854	0.832	0.596	5.55758e-71	D1-MSN	BSCL2
STXBP6	3.63829e-75	3.23765	0.109	0.012	9.61927e-71	D1-MSN	STXBP6
PLD5	3.64707e-75	3.88391	0.093	0.003	9.64249e-71	D1-MSN	PLD5
FH	5.17144e-75	0.456451	0.45	0.221	1.36728e-70	D1-MSN	FH
EIPR1	5.47861e-75	0.470829	0.454	0.226	1.44849e-70	D1-MSN	EIPR1
CST3	6.34452e-75	0.658566	0.309	0.13	1.67743e-70	D1-MSN	CST3
MDFI	7.00916e-75	4.13219	0.091	0.003	1.85315e-70	D1-MSN	MDFI
ACO2	7.34286e-75	0.422077	0.572	0.314	1.94138e-70	D1-MSN	ACO2
HSD17B4	8.87432e-75	0.475978	0.377	0.172	2.34628e-70	D1-MSN	HSD17B4
SULT4A1	8.99993e-75	0.42067	0.396	0.184	2.37949e-70	D1-MSN	SULT4A1
MTCH1	1.28527e-74	0.374913	0.833	0.591	3.39814e-70	D1-MSN	MTCH1
TXNDC17	1.3505e-74	0.430293	0.661	0.388	3.57059e-70	D1-MSN	TXNDC17
NECAB2	1.44488e-74	0.762327	0.275	0.11	3.82013e-70	D1-MSN	NECAB2
SLC25A39	1.6287e-74	0.505212	0.392	0.183	4.30611e-70	D1-MSN	SLC25A39
CAPN1	1.80827e-74	0.541579	0.342	0.149	4.78088e-70	D1-MSN	CAPN1
MOCS2	2.1002e-74	0.401903	0.553	0.292	5.55271e-70	D1-MSN	MOCS2
ESD	2.11513e-74	0.38334	0.663	0.377	5.59218e-70	D1-MSN	ESD
FBXO2	3.93143e-74	0.784571	0.224	0.076	1.03943e-69	D1-MSN	FBXO2
ZNF593	4.03564e-74	0.495031	0.31	0.129	1.06698e-69	D1-MSN	ZNF593
WASF3	4.62445e-74	0.462699	0.457	0.23	1.22266e-69	D1-MSN	WASF3
VAMP2	7.84745e-74	0.228669	0.993	0.979	2.07479e-69	D1-MSN	VAMP2
EI24	8.15956e-74	0.385245	0.691	0.405	2.15731e-69	D1-MSN	EI24
PHYHIPL	9.00807e-74	0.478042	0.468	0.237	2.38164e-69	D1-MSN	PHYHIPL
ST8SIA2	9.53411e-74	0.622339	0.329	0.146	2.52072e-69	D1-MSN	ST8SIA2
HSPE1	9.76587e-74	0.323188	0.944	0.791	2.582e-69	D1-MSN	HSPE1
NIT2	1.42062e-73	0.595747	0.252	0.093	3.75598e-69	D1-MSN	NIT2
CDC42SE1	1.47494e-73	0.414757	0.389	0.179	3.8996e-69	D1-MSN	CDC42SE1
EPHA5	1.61857e-73	3.01573	0.106	0.011	4.27935e-69	D1-MSN	EPHA5
PTGES2	2.04659e-73	0.443688	0.521	0.277	5.41098e-69	D1-MSN	PTGES2
FAM162A	2.69249e-73	0.422059	0.479	0.243	7.11866e-69	D1-MSN	FAM162A
AKIRIN2	2.97564e-73	0.409136	0.675	0.399	7.8673e-69	D1-MSN	AKIRIN2
HMGB2	3.44785e-73	0.466848	0.466	0.241	9.11577e-69	D1-MSN	HMGB2
RTL8C	5.98304e-73	0.413137	0.572	0.316	1.58185e-68	D1-MSN	RTL8C
GPRIN3	8.42564e-73	0.771162	0.277	0.114	2.22765e-68	D1-MSN	GPRIN3
COX6B1	1.90285e-72	0.30779	0.935	0.788	5.03095e-68	D1-MSN	COX6B1
DTD1	1.9445e-72	0.33986	0.908	0.708	5.14107e-68	D1-MSN	DTD1
CPLX1	2.09571e-72	0.458387	0.385	0.181	5.54085e-68	D1-MSN	CPLX1
ATP5PD	2.19124e-72	0.385742	0.794	0.539	5.79342e-68	D1-MSN	ATP5PD
CCNA1	2.5907e-72	1.02012	0.179	0.051	6.84954e-68	D1-MSN	CCNA1
NELL1	3.87491e-72	4.9045	0.085	0.002	1.02449e-67	D1-MSN	NELL1
FRMD4B	4.02066e-72	1.93734	0.124	0.021	1.06302e-67	D1-MSN	FRMD4B
ST3GAL5	5.11192e-72	0.376093	0.416	0.199	1.35154e-67	D1-MSN	ST3GAL5
LYRM9	5.19504e-72	0.449654	0.332	0.145	1.37352e-67	D1-MSN	LYRM9
NDUFAB1	6.20184e-72	0.26555	0.973	0.882	1.63971e-67	D1-MSN	NDUFAB1
NUDT16	1.20109e-71	1.08309	0.161	0.041	3.17557e-67	D1-MSN	NUDT16
ZIC3	1.57724e-71	2.88535	0.103	0.01	4.17005e-67	D1-MSN	ZIC3
ABHD6	1.66451e-71	1.03987	0.174	0.049	4.4008e-67	D1-MSN	ABHD6
ARF5	1.71133e-71	0.37135	0.817	0.577	4.5246e-67	D1-MSN	ARF5
ZDHHC9	2.73939e-71	0.519437	0.305	0.129	7.24266e-67	D1-MSN	ZDHHC9
ACAT2	3.28797e-71	0.400914	0.812	0.595	8.69305e-67	D1-MSN	ACAT2
OSTF1	3.38933e-71	1.57516	0.134	0.026	8.96105e-67	D1-MSN	OSTF1
CASD1	3.61146e-71	0.462737	0.377	0.178	9.54833e-67	D1-MSN	CASD1
PSMA7	3.70232e-71	0.245062	0.986	0.918	9.78857e-67	D1-MSN	PSMA7
SLITRK1	4.2306e-71	0.663158	0.294	0.125	1.11853e-66	D1-MSN	SLITRK1
SEZ6L2	4.27958e-71	0.400768	0.75	0.486	1.13148e-66	D1-MSN	SEZ6L2
MMD	4.48484e-71	0.407327	0.448	0.223	1.18575e-66	D1-MSN	MMD
PPA2	5.75939e-71	0.40196	0.377	0.173	1.52272e-66	D1-MSN	PPA2
TTYH1	6.54581e-71	0.545967	0.416	0.206	1.73065e-66	D1-MSN	TTYH1
ASMTL	9.72102e-71	0.73338	0.211	0.07	2.57014e-66	D1-MSN	ASMTL
ARG2	1.02494e-70	0.366725	0.737	0.453	2.70985e-66	D1-MSN	ARG2
FAT1	1.08011e-70	1.12093	0.258	0.108	2.85569e-66	D1-MSN	FAT1
FAM177A1	1.32136e-70	0.38434	0.63	0.359	3.49354e-66	D1-MSN	FAM177A1
PDIA6	1.51808e-70	0.421254	0.67	0.406	4.01366e-66	D1-MSN	PDIA6
MRPL12	1.64042e-70	0.402396	0.575	0.318	4.33711e-66	D1-MSN	MRPL12
TMEM132B	2.05857e-70	1.29005	0.172	0.049	5.44265e-66	D1-MSN	TMEM132B
COTL1	2.09511e-70	0.385504	0.785	0.537	5.53926e-66	D1-MSN	COTL1
CDIP1	2.50728e-70	0.492165	0.328	0.144	6.629e-66	D1-MSN	CDIP1
AIMP2	2.9399e-70	0.614495	0.256	0.098	7.7728e-66	D1-MSN	AIMP2
TSC22D3	3.05873e-70	0.46148	0.505	0.27	8.08698e-66	D1-MSN	TSC22D3
MAPK1	3.46505e-70	0.415001	0.453	0.23	9.16123e-66	D1-MSN	MAPK1
TCEAL7	3.71936e-70	0.556329	0.457	0.248	9.83361e-66	D1-MSN	TCEAL7
SEC61G	3.87581e-70	0.34196	0.915	0.769	1.02472e-65	D1-MSN	SEC61G
MRPS12	4.97804e-70	0.365983	0.537	0.284	1.31614e-65	D1-MSN	MRPS12
DHCR7	5.78608e-70	0.487559	0.33	0.147	1.52978e-65	D1-MSN	DHCR7
IDH1	6.82746e-70	0.386849	0.618	0.351	1.80511e-65	D1-MSN	IDH1
POLR3H	1.03444e-69	0.43201	0.337	0.149	2.73497e-65	D1-MSN	POLR3H
ISL1	1.10285e-69	5.11473	0.087	0.004	2.91583e-65	D1-MSN	ISL1
EPHA4	1.27854e-69	0.991912	0.207	0.072	3.38034e-65	D1-MSN	EPHA4
REEP5	1.37287e-69	0.398595	0.583	0.326	3.62973e-65	D1-MSN	REEP5
PDE4D	1.60171e-69	1.20739	0.16	0.042	4.23477e-65	D1-MSN	PDE4D
BAD	1.69036e-69	0.385874	0.707	0.43	4.46915e-65	D1-MSN	BAD
PTPRK	1.82731e-69	2.8897	0.097	0.008	4.83124e-65	D1-MSN	PTPRK
GMDS	1.85503e-69	1.06694	0.159	0.041	4.90452e-65	D1-MSN	GMDS
NDUFS5	1.98783e-69	0.24421	0.978	0.892	5.25564e-65	D1-MSN	NDUFS5
SRGAP1	2.11395e-69	0.530962	0.421	0.214	5.58908e-65	D1-MSN	SRGAP1
INSIG1	2.15264e-69	0.461128	0.41	0.203	5.69137e-65	D1-MSN	INSIG1
TMEM181	2.25908e-69	0.45043	0.348	0.159	5.97279e-65	D1-MSN	TMEM181
RNF152	2.39915e-69	1.70635	0.14	0.031	6.3431e-65	D1-MSN	RNF152
LDHB	2.49199e-69	0.255454	0.984	0.939	6.58856e-65	D1-MSN	LDHB
PDGFD	2.61824e-69	7.3636	0.08	0.001	6.92237e-65	D1-MSN	PDGFD
NIPSNAP2	2.95092e-69	0.386212	0.475	0.241	7.80193e-65	D1-MSN	NIPSNAP2
CARD19	3.28001e-69	0.46341	0.318	0.139	8.67202e-65	D1-MSN	CARD19
C1QBP	3.80432e-69	0.337435	0.881	0.687	1.00582e-64	D1-MSN	C1QBP
KLHL29	4.65455e-69	1.00659	0.169	0.048	1.23062e-64	D1-MSN	KLHL29
NNT	4.9446e-69	0.366357	0.426	0.209	1.3073e-64	D1-MSN	NNT
VAT1L	6.1523e-69	0.822703	0.234	0.089	1.62661e-64	D1-MSN	VAT1L
DIRAS2	6.66327e-69	0.555983	0.289	0.122	1.7617e-64	D1-MSN	DIRAS2
CDKN3	7.18141e-69	1.5197	0.123	0.022	1.89869e-64	D1-MSN	CDKN3
POLR3K	1.05573e-68	0.38371	0.492	0.255	2.79124e-64	D1-MSN	POLR3K
COX6C	1.20283e-68	0.232444	0.99	0.951	3.18015e-64	D1-MSN	COX6C
EIF4A1	1.22659e-68	0.252806	0.976	0.885	3.24297e-64	D1-MSN	EIF4A1
TUBB3	1.45386e-68	0.27057	0.999	0.992	3.84387e-64	D1-MSN	TUBB3
ME2	1.82433e-68	0.383713	0.421	0.206	4.82336e-64	D1-MSN	ME2
SNAP91	1.90372e-68	0.430812	0.471	0.246	5.03325e-64	D1-MSN	SNAP91
ARL8A	1.96992e-68	0.38963	0.75	0.481	5.20827e-64	D1-MSN	ARL8A
ITPA	2.62818e-68	0.365687	0.417	0.203	6.94865e-64	D1-MSN	ITPA
OPTN	3.06773e-68	0.358099	0.535	0.288	8.11077e-64	D1-MSN	OPTN
FUNDC1	3.1273e-68	0.388477	0.431	0.213	8.26826e-64	D1-MSN	FUNDC1
ATP1B3	4.09288e-68	0.360283	0.811	0.551	1.08212e-63	D1-MSN	ATP1B3
ENOPH1	4.49627e-68	0.354819	0.64	0.372	1.18877e-63	D1-MSN	ENOPH1
BCAP31	6.26753e-68	0.388609	0.605	0.343	1.65707e-63	D1-MSN	BCAP31
LSS	6.32631e-68	0.553423	0.28	0.117	1.67261e-63	D1-MSN	LSS
MANF	6.66882e-68	0.356312	0.538	0.292	1.76317e-63	D1-MSN	MANF
ENDOD1	7.83898e-68	0.891785	0.18	0.055	2.07255e-63	D1-MSN	ENDOD1
PLA2G12A	8.2279e-68	0.395993	0.433	0.217	2.17537e-63	D1-MSN	PLA2G12A
RRAS2	1.22926e-67	0.462998	0.301	0.129	3.25004e-63	D1-MSN	RRAS2
PGAM1	1.41712e-67	0.355973	0.84	0.628	3.74672e-63	D1-MSN	PGAM1
NTPCR	1.56625e-67	0.359487	0.425	0.207	4.14101e-63	D1-MSN	NTPCR
MOSPD3	1.72487e-67	0.386838	0.396	0.192	4.56039e-63	D1-MSN	MOSPD3
ICA1	1.76444e-67	0.588204	0.26	0.104	4.66499e-63	D1-MSN	ICA1
TMEM219	1.91488e-67	0.366434	0.524	0.278	5.06275e-63	D1-MSN	TMEM219
GOLIM4	2.67189e-67	1.42148	0.146	0.036	7.06421e-63	D1-MSN	GOLIM4
MRPS36	4.53983e-67	0.413492	0.678	0.413	1.20029e-62	D1-MSN	MRPS36
RABAC1	5.58622e-67	0.317871	0.9	0.7	1.47694e-62	D1-MSN	RABAC1
RAB4B	6.40682e-67	0.473884	0.312	0.138	1.6939e-62	D1-MSN	RAB4B
NDUFAF2	7.11325e-67	0.439837	0.318	0.141	1.88067e-62	D1-MSN	NDUFAF2
GRINA	7.89633e-67	0.43428	0.357	0.166	2.08771e-62	D1-MSN	GRINA
RAB3A	9.29877e-67	0.37462	0.774	0.526	2.4585e-62	D1-MSN	RAB3A
TSPAN14	1.01448e-66	0.487722	0.338	0.155	2.68219e-62	D1-MSN	TSPAN14
RAC3	1.20016e-66	0.343882	0.822	0.568	3.17309e-62	D1-MSN	RAC3
DDA1	1.8136e-66	0.344896	0.466	0.238	4.79498e-62	D1-MSN	DDA1
SLC52A2	2.10881e-66	0.383685	0.299	0.127	5.57549e-62	D1-MSN	SLC52A2
PDE6D	2.23466e-66	0.345493	0.527	0.281	5.90822e-62	D1-MSN	PDE6D
ENTPD6	2.25303e-66	0.449312	0.323	0.144	5.95679e-62	D1-MSN	ENTPD6
TMEM120A	2.57123e-66	0.576263	0.236	0.09	6.79808e-62	D1-MSN	TMEM120A
CRMP1	2.85986e-66	0.267425	0.972	0.871	7.56119e-62	D1-MSN	CRMP1
CD320	2.916e-66	0.369667	0.432	0.215	7.70962e-62	D1-MSN	CD320
DPP7	2.93247e-66	0.371974	0.427	0.215	7.75316e-62	D1-MSN	DPP7
GGCT	3.05191e-66	0.390566	0.412	0.204	8.06893e-62	D1-MSN	GGCT
BRI3	3.11035e-66	0.265722	0.957	0.831	8.22345e-62	D1-MSN	BRI3
GNG3	3.19311e-66	0.340938	0.898	0.753	8.44225e-62	D1-MSN	GNG3
EGLN2	4.49832e-66	0.332275	0.404	0.196	1.18931e-61	D1-MSN	EGLN2
FAIM2	6.74277e-66	0.430388	0.332	0.151	1.78272e-61	D1-MSN	FAIM2
MAP2K1	6.92679e-66	0.527894	0.282	0.12	1.83137e-61	D1-MSN	MAP2K1
XPR1	7.30886e-66	0.394385	0.834	0.609	1.93239e-61	D1-MSN	XPR1
FDX2	7.52808e-66	0.371258	0.39	0.188	1.99035e-61	D1-MSN	FDX2
DLGAP4	8.92862e-66	0.335057	0.508	0.269	2.36064e-61	D1-MSN	DLGAP4
GTF3C6	8.98095e-66	0.355404	0.737	0.468	2.37447e-61	D1-MSN	GTF3C6
PEBP1	9.90214e-66	0.175193	0.998	0.99	2.61803e-61	D1-MSN	PEBP1
L1CAM	1.26642e-65	0.388256	0.5	0.264	3.34828e-61	D1-MSN	L1CAM
GSS	1.89087e-65	0.533856	0.272	0.113	4.99927e-61	D1-MSN	GSS
PDXP	1.89175e-65	0.388216	0.609	0.355	5.00161e-61	D1-MSN	PDXP
HPCAL1	3.73354e-65	0.79042	0.304	0.142	9.87111e-61	D1-MSN	HPCAL1
AHCY	3.94107e-65	0.647482	0.212	0.076	1.04198e-60	D1-MSN	AHCY
RHBDD2	4.30701e-65	0.351991	0.543	0.299	1.13873e-60	D1-MSN	RHBDD2
MAGI3	4.46626e-65	1.37506	0.133	0.03	1.18083e-60	D1-MSN	MAGI3
AMN1	5.13282e-65	0.377857	0.463	0.239	1.35707e-60	D1-MSN	AMN1
POU3F1	5.19311e-65	1.83636	0.132	0.03	1.37301e-60	D1-MSN	POU3F1
PTRHD1	5.35363e-65	0.402224	0.305	0.132	1.41545e-60	D1-MSN	PTRHD1
ELOVL6	6.243e-65	0.40777	0.355	0.168	1.65059e-60	D1-MSN	ELOVL6
BOP1	6.45025e-65	0.492102	0.273	0.114	1.70538e-60	D1-MSN	BOP1
ARHGDIG	7.6291e-65	0.346986	0.683	0.416	2.01706e-60	D1-MSN	ARHGDIG
SAC3D1	8.90779e-65	0.334583	0.469	0.24	2.35513e-60	D1-MSN	SAC3D1
UQCRFS1	1.08335e-64	0.285368	0.938	0.794	2.86428e-60	D1-MSN	UQCRFS1
SRPRB	1.14349e-64	0.373075	0.327	0.147	3.02326e-60	D1-MSN	SRPRB
PRKRA	1.19887e-64	0.332928	0.537	0.292	3.16969e-60	D1-MSN	PRKRA
TMEM230	1.40885e-64	0.328765	0.551	0.301	3.72486e-60	D1-MSN	TMEM230
ATP6V0D1	1.6484e-64	0.348183	0.777	0.521	4.35821e-60	D1-MSN	ATP6V0D1
DPYSL3	1.6581e-64	0.314701	0.951	0.808	4.38385e-60	D1-MSN	DPYSL3
CNTN1	1.6928e-64	0.383104	0.545	0.307	4.47559e-60	D1-MSN	CNTN1
AL021395.1	1.81314e-64	1.12359	0.153	0.042	4.79377e-60	D1-MSN	AL021395.1
CACNA2D1	1.91537e-64	3.68208	0.081	0.003	5.06406e-60	D1-MSN	CACNA2D1
HSPD1	1.9851e-64	0.307409	0.91	0.734	5.24839e-60	D1-MSN	HSPD1
CNTNAP4	2.3825e-64	4.01432	0.081	0.004	6.2991e-60	D1-MSN	CNTNAP4
DLD	2.87633e-64	0.350916	0.406	0.199	7.60472e-60	D1-MSN	DLD
MYO1B	2.9533e-64	0.745057	0.216	0.08	7.80824e-60	D1-MSN	MYO1B
USP5	3.28832e-64	0.485037	0.267	0.11	8.69398e-60	D1-MSN	USP5
DBNL	3.58156e-64	0.525774	0.287	0.124	9.4693e-60	D1-MSN	DBNL
CNPY3	5.06525e-64	0.441016	0.256	0.103	1.3392e-59	D1-MSN	CNPY3
MIR4500HG	5.36606e-64	1.08338	0.155	0.043	1.41873e-59	D1-MSN	MIR4500HG
AC007405.3	6.07992e-64	0.616616	0.226	0.086	1.60747e-59	D1-MSN	AC007405.3
CDKL2	6.2121e-64	0.342582	0.356	0.169	1.64242e-59	D1-MSN	CDKL2
DNPH1	7.38876e-64	0.325882	0.493	0.261	1.95351e-59	D1-MSN	DNPH1
NT5M	7.41959e-64	0.602552	0.229	0.088	1.96167e-59	D1-MSN	NT5M
CAPZB	8.31253e-64	0.351527	0.75	0.491	2.19775e-59	D1-MSN	CAPZB
DGUOK	8.88652e-64	0.321545	0.875	0.642	2.34951e-59	D1-MSN	DGUOK
MTHFD2	9.35625e-64	0.675452	0.211	0.077	2.4737e-59	D1-MSN	MTHFD2
JAZF1	9.80911e-64	0.5208	0.277	0.118	2.59343e-59	D1-MSN	JAZF1
COX7C	1.01316e-63	0.231949	0.983	0.91	2.67869e-59	D1-MSN	COX7C
CTXN1	1.0171e-63	0.349811	0.781	0.52	2.68911e-59	D1-MSN	CTXN1
NIPA2	1.20473e-63	0.342243	0.349	0.162	3.18517e-59	D1-MSN	NIPA2
FGF13	1.36123e-63	0.487857	0.398	0.203	3.59897e-59	D1-MSN	FGF13
NHP2	1.38423e-63	0.34798	0.721	0.46	3.65976e-59	D1-MSN	NHP2
TPD52	1.91421e-63	0.927881	0.162	0.048	5.06098e-59	D1-MSN	TPD52
TEX264	2.21485e-63	0.375156	0.363	0.173	5.85583e-59	D1-MSN	TEX264
PSMG1	2.9479e-63	0.366846	0.36	0.17	7.79395e-59	D1-MSN	PSMG1
RABGGTB	4.10588e-63	0.326803	0.419	0.21	1.08555e-58	D1-MSN	RABGGTB
RND2	5.14988e-63	0.496952	0.287	0.126	1.36158e-58	D1-MSN	RND2
OPCML	6.67158e-63	0.671925	0.254	0.107	1.7639e-58	D1-MSN	OPCML
DSTN	6.83142e-63	0.250693	0.955	0.832	1.80616e-58	D1-MSN	DSTN
MVD	6.95566e-63	0.374499	0.543	0.309	1.83901e-58	D1-MSN	MVD
RAB11A	8.59107e-63	0.35862	0.76	0.492	2.27139e-58	D1-MSN	RAB11A
DPH3	9.46902e-63	0.361815	0.376	0.181	2.50352e-58	D1-MSN	DPH3
CIB1	1.41039e-62	0.400133	0.25	0.1	3.72893e-58	D1-MSN	CIB1
CNIH2	1.69357e-62	0.329182	0.907	0.724	4.47764e-58	D1-MSN	CNIH2
RALY	1.75672e-62	0.348304	0.484	0.257	4.64458e-58	D1-MSN	RALY
KCNA1	1.84276e-62	0.460891	0.268	0.114	4.87208e-58	D1-MSN	KCNA1
CYB5R1	1.89452e-62	0.435533	0.266	0.111	5.00892e-58	D1-MSN	CYB5R1
RGS7BP	1.92842e-62	0.626712	0.258	0.109	5.09854e-58	D1-MSN	RGS7BP
FABP3	2.10597e-62	0.819123	0.528	0.369	5.56798e-58	D1-MSN	FABP3
RPS6KA2	2.38297e-62	0.773496	0.212	0.08	6.30033e-58	D1-MSN	RPS6KA2
CHPT1	2.55407e-62	0.359931	0.387	0.19	6.75271e-58	D1-MSN	CHPT1
HK1	2.56121e-62	0.330843	0.531	0.291	6.77159e-58	D1-MSN	HK1
KCNIP4	3.173e-62	1.24406	0.155	0.045	8.3891e-58	D1-MSN	KCNIP4
JAKMIP1	3.34531e-62	0.625204	0.229	0.089	8.84466e-58	D1-MSN	JAKMIP1
CEMIP2	3.85647e-62	1.28693	0.137	0.034	1.01961e-57	D1-MSN	CEMIP2
CREG2	4.66827e-62	0.779882	0.188	0.064	1.23424e-57	D1-MSN	CREG2
MCRS1	7.17637e-62	0.352487	0.374	0.18	1.89736e-57	D1-MSN	MCRS1
RNF175	7.54741e-62	0.338525	0.489	0.263	1.99546e-57	D1-MSN	RNF175
YBX1	8.05872e-62	0.160464	0.999	0.997	2.13064e-57	D1-MSN	YBX1
FSD1	8.29077e-62	0.306283	0.499	0.266	2.192e-57	D1-MSN	FSD1
RNF41	9.24976e-62	0.396691	0.327	0.151	2.44554e-57	D1-MSN	RNF41
NOP16	1.16669e-61	0.436989	0.239	0.094	3.08461e-57	D1-MSN	NOP16
PDCD5	1.28315e-61	0.312924	0.842	0.593	3.39252e-57	D1-MSN	PDCD5
ATP2B1	1.28976e-61	0.387674	0.766	0.506	3.40999e-57	D1-MSN	ATP2B1
ATL1	1.33437e-61	0.338289	0.645	0.385	3.52793e-57	D1-MSN	ATL1
SAMD5	1.40535e-61	1.5656	0.123	0.027	3.71559e-57	D1-MSN	SAMD5
LIMCH1	1.70199e-61	0.851421	0.18	0.06	4.49989e-57	D1-MSN	LIMCH1
CEBPB	1.94299e-61	0.586136	0.204	0.074	5.13706e-57	D1-MSN	CEBPB
MAPRE1	2.04661e-61	0.355969	0.578	0.328	5.41104e-57	D1-MSN	MAPRE1
NMNAT2	2.09541e-61	0.371324	0.406	0.205	5.54005e-57	D1-MSN	NMNAT2
PFKM	2.13323e-61	0.41455	0.333	0.157	5.64004e-57	D1-MSN	PFKM
PLEKHJ1	2.13631e-61	0.320985	0.639	0.377	5.64818e-57	D1-MSN	PLEKHJ1
ATP1A1	2.18521e-61	0.3518	0.448	0.234	5.77748e-57	D1-MSN	ATP1A1
FRS3	2.42416e-61	0.636453	0.204	0.074	6.40925e-57	D1-MSN	FRS3
SYNDIG1L	2.50737e-61	3.243	0.08	0.005	6.62924e-57	D1-MSN	SYNDIG1L
CCDC184	2.73352e-61	0.323026	0.594	0.343	7.22715e-57	D1-MSN	CCDC184
ZPR1	3.02368e-61	0.306555	0.351	0.166	7.99431e-57	D1-MSN	ZPR1
C11orf49	4.30924e-61	0.324959	0.417	0.209	1.13932e-56	D1-MSN	C11orf49
TIMM13	4.70366e-61	0.344558	0.769	0.521	1.2436e-56	D1-MSN	TIMM13
MCRIP2	5.44227e-61	0.339385	0.559	0.314	1.43888e-56	D1-MSN	MCRIP2
MGAT4B	5.7393e-61	0.330167	0.423	0.213	1.51741e-56	D1-MSN	MGAT4B
SDF2L1	5.86123e-61	0.547832	0.222	0.086	1.54965e-56	D1-MSN	SDF2L1
TMOD3	6.75991e-61	0.407416	0.283	0.124	1.78725e-56	D1-MSN	TMOD3
COX8A	7.97357e-61	0.259717	0.949	0.809	2.10813e-56	D1-MSN	COX8A
PPP1CA	8.198e-61	0.332704	0.396	0.197	2.16747e-56	D1-MSN	PPP1CA
ORMDL2	8.8331e-61	0.630653	0.193	0.068	2.33538e-56	D1-MSN	ORMDL2
SOCS2	9.00769e-61	0.46204	0.385	0.197	2.38154e-56	D1-MSN	SOCS2
PDYN	1.05867e-60	1.43931	0.178	0.063	2.79902e-56	D1-MSN	PDYN
ATP5MF	1.15784e-60	0.300694	0.891	0.7	3.0612e-56	D1-MSN	ATP5MF
OST4	1.27193e-60	0.329408	0.826	0.596	3.36286e-56	D1-MSN	OST4
SNHG15	1.5366e-60	0.325044	0.535	0.298	4.06262e-56	D1-MSN	SNHG15
GRM7	1.66454e-60	1.345	0.142	0.039	4.40088e-56	D1-MSN	GRM7
SPG21	1.68694e-60	0.358023	0.404	0.204	4.46011e-56	D1-MSN	SPG21
FABP5	1.8916e-60	0.313327	0.938	0.818	5.00121e-56	D1-MSN	FABP5
CAPN7	2.02727e-60	0.607877	0.263	0.115	5.35989e-56	D1-MSN	CAPN7
TBCA	2.13227e-60	0.289912	0.913	0.725	5.63751e-56	D1-MSN	TBCA
HDDC2	3.0009e-60	0.371531	0.607	0.368	7.93408e-56	D1-MSN	HDDC2
HACL1	3.63626e-60	0.564308	0.242	0.1	9.61392e-56	D1-MSN	HACL1
AP2A1	3.70417e-60	0.333002	0.387	0.191	9.79347e-56	D1-MSN	AP2A1
ADCY1	4.39711e-60	0.523342	0.288	0.129	1.16255e-55	D1-MSN	ADCY1
SHTN1	4.46585e-60	0.342673	0.588	0.338	1.18073e-55	D1-MSN	SHTN1
SMIM19	4.64832e-60	0.26248	0.483	0.253	1.22897e-55	D1-MSN	SMIM19
RPS26	5.31848e-60	0.300287	0.899	0.706	1.40615e-55	D1-MSN	RPS26
CRELD1	5.5096e-60	0.459658	0.243	0.099	1.45668e-55	D1-MSN	CRELD1
PRICKLE1	6.13061e-60	1.02978	0.177	0.061	1.62087e-55	D1-MSN	PRICKLE1
BTD	8.12102e-60	0.944418	0.172	0.056	2.14712e-55	D1-MSN	BTD
GARS	9.50024e-60	0.30212	0.48	0.256	2.51177e-55	D1-MSN	GARS
KLC2	1.05305e-59	0.414494	0.321	0.15	2.78415e-55	D1-MSN	KLC2
CSNK1G1	1.17678e-59	0.590821	0.227	0.09	3.11128e-55	D1-MSN	CSNK1G1
MTURN	1.32338e-59	0.338641	0.463	0.246	3.49889e-55	D1-MSN	MTURN
SMARCA1	1.33384e-59	0.326097	0.433	0.228	3.52654e-55	D1-MSN	SMARCA1
SMARCA5	1.37184e-59	0.500368	0.637	0.403	3.627e-55	D1-MSN	SMARCA5
ATP6V1E1	1.50292e-59	0.254968	0.5	0.268	3.97356e-55	D1-MSN	ATP6V1E1
TUB	1.59411e-59	0.531942	0.243	0.1	4.21466e-55	D1-MSN	TUB
SERF2	1.65029e-59	0.315076	0.912	0.756	4.36321e-55	D1-MSN	SERF2
UQCRC1	1.79324e-59	0.321089	0.505	0.276	4.74114e-55	D1-MSN	UQCRC1
FIRRE	1.79725e-59	3.04301	0.08	0.005	4.75176e-55	D1-MSN	FIRRE
SH3GLB2	1.96397e-59	0.325416	0.435	0.224	5.19254e-55	D1-MSN	SH3GLB2
MRPS34	2.21502e-59	0.350638	0.744	0.486	5.85629e-55	D1-MSN	MRPS34
TMEM97	2.44546e-59	0.392777	0.368	0.185	6.46554e-55	D1-MSN	TMEM97
EPHA8	2.78382e-59	0.896696	0.165	0.052	7.36013e-55	D1-MSN	EPHA8
LYSMD2	3.00966e-59	0.501074	0.241	0.098	7.95725e-55	D1-MSN	LYSMD2
RTN2	3.77229e-59	0.330343	0.393	0.198	9.97356e-55	D1-MSN	RTN2
ARRB2	4.39531e-59	0.315627	0.32	0.148	1.16208e-54	D1-MSN	ARRB2
MCRIP1	5.51293e-59	0.302681	0.864	0.633	1.45756e-54	D1-MSN	MCRIP1
ADSL	5.65809e-59	0.346321	0.338	0.161	1.49594e-54	D1-MSN	ADSL
C4orf48	6.02684e-59	0.262314	0.942	0.794	1.59344e-54	D1-MSN	C4orf48
GAPDH	6.0679e-59	0.209108	0.998	0.996	1.60429e-54	D1-MSN	GAPDH
IGSF10	6.36581e-59	1.05762	0.165	0.053	1.68306e-54	D1-MSN	IGSF10
NAMPT	8.42699e-59	0.351931	0.307	0.14	2.22801e-54	D1-MSN	NAMPT
MTCH2	1.07837e-58	0.314228	0.613	0.354	2.85109e-54	D1-MSN	MTCH2
NABP2	1.13603e-58	0.318714	0.355	0.172	3.00356e-54	D1-MSN	NABP2
EMC3	1.18113e-58	0.32366	0.503	0.273	3.12279e-54	D1-MSN	EMC3
PEPD	1.21054e-58	0.256467	0.475	0.249	3.20056e-54	D1-MSN	PEPD
CCNY	1.41739e-58	0.316029	0.393	0.197	3.74745e-54	D1-MSN	CCNY
MRTO4	1.45128e-58	0.29366	0.361	0.176	3.83703e-54	D1-MSN	MRTO4
SCRN1	1.54703e-58	0.34931	0.454	0.242	4.09019e-54	D1-MSN	SCRN1
HSPB1	1.55364e-58	0.448463	0.267	0.117	4.10766e-54	D1-MSN	HSPB1
DTNA	1.60968e-58	0.867666	0.172	0.057	4.25583e-54	D1-MSN	DTNA
TTLL7	1.99219e-58	0.360275	0.425	0.224	5.26716e-54	D1-MSN	TTLL7
PGD	2.06883e-58	0.300302	0.558	0.315	5.46977e-54	D1-MSN	PGD
GTF3A	2.19893e-58	0.352235	0.754	0.502	5.81375e-54	D1-MSN	GTF3A
PIANP	2.36525e-58	0.314669	0.49	0.264	6.25348e-54	D1-MSN	PIANP
NDUFA3	2.5019e-58	0.34956	0.644	0.392	6.61477e-54	D1-MSN	NDUFA3
USB1	2.70794e-58	0.306422	0.324	0.152	7.15951e-54	D1-MSN	USB1
NDUFB3	2.8129e-58	0.346102	0.705	0.444	7.43702e-54	D1-MSN	NDUFB3
TMEM9	4.03594e-58	0.303938	0.435	0.226	1.06706e-53	D1-MSN	TMEM9
NUTF2	4.46896e-58	0.350905	0.643	0.386	1.18155e-53	D1-MSN	NUTF2
CHPF	4.78438e-58	0.362172	0.296	0.135	1.26494e-53	D1-MSN	CHPF
PPIF	5.15783e-58	0.443985	0.259	0.112	1.36368e-53	D1-MSN	PPIF
TSTA3	5.70525e-58	0.301714	0.342	0.163	1.50841e-53	D1-MSN	TSTA3
MRPL28	5.73467e-58	0.309891	0.576	0.328	1.51619e-53	D1-MSN	MRPL28
YRDC	6.43556e-58	0.311787	0.344	0.165	1.7015e-53	D1-MSN	YRDC
NBL1	7.59873e-58	0.331316	0.345	0.167	2.00903e-53	D1-MSN	NBL1
HYOU1	8.17935e-58	0.659044	0.2	0.075	2.16254e-53	D1-MSN	HYOU1
TWF2	9.50355e-58	0.322545	0.348	0.168	2.51264e-53	D1-MSN	TWF2
UNC13B	1.25944e-57	0.874093	0.148	0.043	3.32983e-53	D1-MSN	UNC13B
NEDD8	1.29219e-57	0.238771	0.956	0.831	3.41641e-53	D1-MSN	NEDD8
HDHD5	1.38143e-57	0.299615	0.387	0.194	3.65236e-53	D1-MSN	HDHD5
IFRD1	1.48042e-57	0.33673	0.472	0.256	3.91409e-53	D1-MSN	IFRD1
CMC4	1.69999e-57	0.730097	0.167	0.055	4.49461e-53	D1-MSN	CMC4
IMPA1	1.88086e-57	0.593943	0.205	0.078	4.97279e-53	D1-MSN	IMPA1
COA6	1.8859e-57	0.298736	0.514	0.281	4.98612e-53	D1-MSN	COA6
PHF1	1.88963e-57	0.39966	0.281	0.126	4.996e-53	D1-MSN	PHF1
PAK6	1.90895e-57	0.388143	0.348	0.173	5.04708e-53	D1-MSN	PAK6
CORO7	2.01824e-57	0.548901	0.194	0.071	5.33602e-53	D1-MSN	CORO7
ATP6V1A	2.12894e-57	0.349584	0.665	0.416	5.62871e-53	D1-MSN	ATP6V1A
CKMT1A	2.147e-57	0.522311	0.224	0.09	5.67647e-53	D1-MSN	CKMT1A
REEP2	2.35346e-57	0.310387	0.437	0.227	6.22231e-53	D1-MSN	REEP2
GHITM	2.39076e-57	0.305907	0.874	0.654	6.32092e-53	D1-MSN	GHITM
APRT	2.43568e-57	0.340105	0.557	0.318	6.43969e-53	D1-MSN	APRT
HSPB11	2.60764e-57	0.308057	0.547	0.305	6.89435e-53	D1-MSN	HSPB11
KCNQ3	2.8426e-57	0.966553	0.144	0.041	7.51555e-53	D1-MSN	KCNQ3
THSD7A	2.98626e-57	0.738821	0.209	0.083	7.89538e-53	D1-MSN	THSD7A
HBQ1	3.90656e-57	0.537805	0.218	0.086	1.03285e-52	D1-MSN	HBQ1
TXNL4A	4.33433e-57	0.319338	0.809	0.574	1.14595e-52	D1-MSN	TXNL4A
UBE2F	4.39015e-57	0.326373	0.302	0.14	1.16071e-52	D1-MSN	UBE2F
HINT1	4.56835e-57	0.167733	0.999	0.986	1.20783e-52	D1-MSN	HINT1
PRKAG2-AS1	5.52787e-57	0.954739	0.14	0.039	1.46151e-52	D1-MSN	PRKAG2-AS1
MRPL52	5.82249e-57	0.300435	0.58	0.332	1.53941e-52	D1-MSN	MRPL52
NRSN2	6.41539e-57	0.364964	0.265	0.116	1.69616e-52	D1-MSN	NRSN2
ATP5F1B	6.7685e-57	0.266707	0.965	0.866	1.78952e-52	D1-MSN	ATP5F1B
IARS	7.28854e-57	0.297417	0.348	0.169	1.92702e-52	D1-MSN	IARS
MARCKSL1	7.82082e-57	0.179756	1	0.998	2.06775e-52	D1-MSN	MARCKSL1
CTSD	7.97862e-57	0.227399	0.328	0.155	2.10947e-52	D1-MSN	CTSD
H2AFZ	8.48021e-57	0.222255	0.986	0.922	2.24208e-52	D1-MSN	H2AFZ
TRAP1	8.51749e-57	0.308001	0.352	0.172	2.25194e-52	D1-MSN	TRAP1
TMEM70	9.51266e-57	0.317014	0.543	0.302	2.51505e-52	D1-MSN	TMEM70
TMEM242	9.66442e-57	0.265285	0.364	0.178	2.55518e-52	D1-MSN	TMEM242
CNIH4	9.78146e-57	0.32252	0.373	0.186	2.58612e-52	D1-MSN	CNIH4
BOLA3-AS1	9.89737e-57	0.369733	0.29	0.131	2.61677e-52	D1-MSN	BOLA3-AS1
SCP2	1.04838e-56	0.316897	0.632	0.373	2.77182e-52	D1-MSN	SCP2
CHMP3	1.09278e-56	0.336227	0.378	0.19	2.88919e-52	D1-MSN	CHMP3
PHYH	1.34511e-56	0.331864	0.318	0.151	3.55634e-52	D1-MSN	PHYH
CDC42EP3	1.49858e-56	0.319485	0.387	0.197	3.9621e-52	D1-MSN	CDC42EP3
NECTIN2	1.79388e-56	0.397099	0.256	0.11	4.74283e-52	D1-MSN	NECTIN2
GABRA1	1.88281e-56	1.16205	0.153	0.049	4.97795e-52	D1-MSN	GABRA1
LHFPL6	1.90962e-56	1.29233	0.149	0.047	5.04885e-52	D1-MSN	LHFPL6
MTFP1	2.05926e-56	0.557036	0.195	0.072	5.44448e-52	D1-MSN	MTFP1
G6PC3	2.10788e-56	0.422472	0.247	0.105	5.57303e-52	D1-MSN	G6PC3
BOLA3	2.35514e-56	0.32729	0.486	0.264	6.22674e-52	D1-MSN	BOLA3
NAXE	2.4621e-56	0.342906	0.31	0.145	6.50956e-52	D1-MSN	NAXE
RELL2	2.76322e-56	0.447069	0.241	0.101	7.30569e-52	D1-MSN	RELL2
SMIM12	3.11341e-56	0.267989	0.384	0.191	8.23156e-52	D1-MSN	SMIM12
SERTAD4	3.1239e-56	0.910819	0.235	0.104	8.25928e-52	D1-MSN	SERTAD4
GNAQ	3.13303e-56	0.369673	0.651	0.408	8.28342e-52	D1-MSN	GNAQ
LIFR	3.15872e-56	0.961359	0.135	0.037	8.35135e-52	D1-MSN	LIFR
PTDSS1	3.19664e-56	0.543554	0.243	0.104	8.45161e-52	D1-MSN	PTDSS1
CCT5	3.24885e-56	0.304657	0.854	0.627	8.58965e-52	D1-MSN	CCT5
TMEM35A	3.46587e-56	0.37075	0.728	0.478	9.16343e-52	D1-MSN	TMEM35A
PTN	3.54734e-56	1.14958	0.149	0.046	9.37882e-52	D1-MSN	PTN
RNASEK	3.75222e-56	0.21574	0.98	0.91	9.92049e-52	D1-MSN	RNASEK
HRAS	3.77323e-56	0.29567	0.846	0.617	9.97604e-52	D1-MSN	HRAS
PUDP	3.85483e-56	0.373849	0.275	0.124	1.01918e-51	D1-MSN	PUDP
FMC1	3.87009e-56	0.279916	0.642	0.384	1.02321e-51	D1-MSN	FMC1
PFDN2	3.99161e-56	0.240502	0.969	0.856	1.05534e-51	D1-MSN	PFDN2
UFSP2	4.00143e-56	0.389581	0.26	0.113	1.05794e-51	D1-MSN	UFSP2
URM1	4.10575e-56	0.23539	0.373	0.183	1.08552e-51	D1-MSN	URM1
STK32B	4.83139e-56	2.25982	0.092	0.014	1.27737e-51	D1-MSN	STK32B
SPOCK3	5.05358e-56	0.861075	0.276	0.137	1.33612e-51	D1-MSN	SPOCK3
CRABP2	5.59373e-56	0.940909	0.228	0.099	1.47893e-51	D1-MSN	CRABP2
C3orf14	6.16252e-56	0.302173	0.86	0.649	1.62931e-51	D1-MSN	C3orf14
UBE2T	6.23761e-56	0.310868	0.365	0.181	1.64916e-51	D1-MSN	UBE2T
COX7A2	6.54419e-56	0.20021	0.99	0.95	1.73022e-51	D1-MSN	COX7A2
CDH10	7.16168e-56	1.38336	0.127	0.033	1.89348e-51	D1-MSN	CDH10
MRPL41	7.3616e-56	0.299886	0.872	0.679	1.94633e-51	D1-MSN	MRPL41
OAT	8.81977e-56	0.289237	0.543	0.306	2.33186e-51	D1-MSN	OAT
VOPP1	9.98454e-56	0.315461	0.411	0.214	2.63981e-51	D1-MSN	VOPP1
MDK	1.04452e-55	0.459091	0.415	0.225	2.76161e-51	D1-MSN	MDK
PPP3CA	1.073e-55	0.389096	0.626	0.388	2.83691e-51	D1-MSN	PPP3CA
THY1	1.08573e-55	0.307582	0.549	0.316	2.87056e-51	D1-MSN	THY1
SLCO3A1	1.14066e-55	0.549871	0.212	0.085	3.0158e-51	D1-MSN	SLCO3A1
WDR77	1.1771e-55	0.759328	0.158	0.051	3.11213e-51	D1-MSN	WDR77
MINAR1	1.29484e-55	2.81848	0.08	0.008	3.42342e-51	D1-MSN	MINAR1
RALB	1.33847e-55	0.430961	0.256	0.112	3.53879e-51	D1-MSN	RALB
YWHAB	1.42863e-55	0.226863	0.989	0.944	3.77716e-51	D1-MSN	YWHAB
KLHL2	1.73676e-55	0.477834	0.209	0.082	4.59183e-51	D1-MSN	KLHL2
CLDND1	1.77772e-55	0.281518	0.429	0.225	4.70012e-51	D1-MSN	CLDND1
ZIC2	2.08556e-55	3.51538	0.072	0.004	5.51401e-51	D1-MSN	ZIC2
TBRG1	2.10957e-55	0.301558	0.42	0.219	5.57748e-51	D1-MSN	TBRG1
SLC25A4	2.19536e-55	0.27004	0.914	0.744	5.8043e-51	D1-MSN	SLC25A4
TIMMDC1	2.30573e-55	0.276193	0.478	0.258	6.09611e-51	D1-MSN	TIMMDC1
PPP2R3C	2.36181e-55	0.302378	0.422	0.221	6.24439e-51	D1-MSN	PPP2R3C
SDHB	2.85627e-55	0.342344	0.349	0.173	7.55169e-51	D1-MSN	SDHB
TMEM63B	2.92542e-55	0.326578	0.373	0.189	7.73453e-51	D1-MSN	TMEM63B
RNASET2	3.09167e-55	0.462911	0.287	0.133	8.17407e-51	D1-MSN	RNASET2
GALNT14	3.2429e-55	3.00726	0.076	0.006	8.57391e-51	D1-MSN	GALNT14
RAN	3.33087e-55	0.218564	0.972	0.873	8.80649e-51	D1-MSN	RAN
MFSD3	3.98703e-55	0.520986	0.198	0.075	1.05413e-50	D1-MSN	MFSD3
SNN	4.59627e-55	0.264773	0.431	0.228	1.21521e-50	D1-MSN	SNN
PPP2R5B	4.96081e-55	0.433159	0.265	0.119	1.31159e-50	D1-MSN	PPP2R5B
CIAO2A	5.45925e-55	0.313888	0.336	0.164	1.44337e-50	D1-MSN	CIAO2A
MYL6	5.62043e-55	0.242101	0.985	0.923	1.48599e-50	D1-MSN	MYL6
DESI1	5.77652e-55	0.333825	0.296	0.137	1.52725e-50	D1-MSN	DESI1
CCDC28B	6.29065e-55	0.302333	0.765	0.496	1.66318e-50	D1-MSN	CCDC28B
CHCHD5	6.383e-55	0.303727	0.332	0.161	1.6876e-50	D1-MSN	CHCHD5
R3HDM4	6.48087e-55	0.307786	0.311	0.147	1.71348e-50	D1-MSN	R3HDM4
NNT-AS1	7.02433e-55	0.31186	0.351	0.175	1.85716e-50	D1-MSN	NNT-AS1
RIMS1	7.36333e-55	0.443078	0.266	0.12	1.94679e-50	D1-MSN	RIMS1
FAHD2B	7.76066e-55	0.523713	0.203	0.079	2.05184e-50	D1-MSN	FAHD2B
NUDT14	7.86009e-55	0.293026	0.549	0.314	2.07813e-50	D1-MSN	NUDT14
UQCRH	8.09387e-55	0.186799	0.994	0.965	2.13994e-50	D1-MSN	UQCRH
SPATC1L	8.7417e-55	0.323517	0.345	0.17	2.31122e-50	D1-MSN	SPATC1L
GLUD1	8.95551e-55	0.431872	0.269	0.122	2.36775e-50	D1-MSN	GLUD1
KIF26B	9.27847e-55	2.15142	0.088	0.012	2.45313e-50	D1-MSN	KIF26B
MRPL15	9.47827e-55	0.299355	0.657	0.401	2.50596e-50	D1-MSN	MRPL15
ARMC10	9.87123e-55	0.315115	0.319	0.152	2.60985e-50	D1-MSN	ARMC10
HSP90AB1	1.02232e-54	0.183347	0.997	0.984	2.70292e-50	D1-MSN	HSP90AB1
NALCN	1.14041e-54	0.966234	0.144	0.044	3.01514e-50	D1-MSN	NALCN
GDI1	1.17988e-54	0.31521	0.833	0.61	3.11949e-50	D1-MSN	GDI1
DDX21	1.32132e-54	0.372523	0.294	0.137	3.49345e-50	D1-MSN	DDX21
KIF1A	1.42551e-54	0.319947	0.695	0.439	3.7689e-50	D1-MSN	KIF1A
XBP1	1.61528e-54	0.475163	0.24	0.104	4.27065e-50	D1-MSN	XBP1
WDR1	1.71765e-54	0.319498	0.356	0.177	4.54129e-50	D1-MSN	WDR1
LYRM1	1.76874e-54	0.26002	0.544	0.306	4.67638e-50	D1-MSN	LYRM1
HS6ST2	1.87352e-54	0.491418	0.329	0.165	4.95339e-50	D1-MSN	HS6ST2
EDIL3	1.87792e-54	2.0988	0.098	0.018	4.96504e-50	D1-MSN	EDIL3
MRPS25	2.79028e-54	0.276562	0.492	0.27	7.37722e-50	D1-MSN	MRPS25
SDHD	2.89694e-54	0.296853	0.353	0.175	7.65922e-50	D1-MSN	SDHD
KIF5A	3.27965e-54	0.321796	0.68	0.434	8.67107e-50	D1-MSN	KIF5A
GPD1L	3.36152e-54	1.0134	0.129	0.035	8.88753e-50	D1-MSN	GPD1L
CCDC124	3.45072e-54	0.264377	0.53	0.296	9.12336e-50	D1-MSN	CCDC124
LDOC1	3.51713e-54	0.297619	0.59	0.351	9.29893e-50	D1-MSN	LDOC1
DHRS7	3.82261e-54	0.294511	0.448	0.241	1.01066e-49	D1-MSN	DHRS7
BBX	3.99381e-54	0.637174	0.234	0.103	1.05592e-49	D1-MSN	BBX
FAAP20	4.01874e-54	0.293456	0.416	0.218	1.06251e-49	D1-MSN	FAAP20
CLSTN3	4.0318e-54	0.298944	0.34	0.167	1.06597e-49	D1-MSN	CLSTN3
E2F3	4.36079e-54	1.1626	0.114	0.026	1.15295e-49	D1-MSN	E2F3
TMEM173	4.37418e-54	1.29359	0.107	0.023	1.15649e-49	D1-MSN	TMEM173
LAP3	5.05926e-54	0.414961	0.229	0.095	1.33762e-49	D1-MSN	LAP3
NTHL1	5.10174e-54	0.240877	0.418	0.215	1.34885e-49	D1-MSN	NTHL1
PEX16	5.35485e-54	0.26759	0.29	0.134	1.41577e-49	D1-MSN	PEX16
PRPS1	6.32687e-54	0.32563	0.311	0.148	1.67276e-49	D1-MSN	PRPS1
MSL3	6.32876e-54	0.431025	0.275	0.127	1.67326e-49	D1-MSN	MSL3
SELENOW	6.57435e-54	0.191868	0.99	0.954	1.73819e-49	D1-MSN	SELENOW
POLR2E	7.27497e-54	0.282729	0.558	0.317	1.92343e-49	D1-MSN	POLR2E
ATP13A2	7.68082e-54	0.262403	0.365	0.184	2.03073e-49	D1-MSN	ATP13A2
KPNA2	8.01032e-54	0.288508	0.537	0.306	2.11785e-49	D1-MSN	KPNA2
MGLL	8.61341e-54	1.36939	0.098	0.018	2.2773e-49	D1-MSN	MGLL
DLG3	8.84594e-54	0.52697	0.212	0.086	2.33878e-49	D1-MSN	DLG3
LYRM4	9.33934e-54	0.394805	0.235	0.099	2.46923e-49	D1-MSN	LYRM4
NT5C	9.76214e-54	0.26023	0.353	0.177	2.58101e-49	D1-MSN	NT5C
TPST1	9.89212e-54	0.297418	0.346	0.171	2.61538e-49	D1-MSN	TPST1
TMEM198	1.10613e-53	0.494914	0.214	0.087	2.92449e-49	D1-MSN	TMEM198
TMEM107	1.10788e-53	0.410244	0.291	0.137	2.92912e-49	D1-MSN	TMEM107
RHNO1	1.16638e-53	0.307239	0.376	0.192	3.08379e-49	D1-MSN	RHNO1
PTPRD-AS1	1.18968e-53	1.43276	0.105	0.022	3.14539e-49	D1-MSN	PTPRD-AS1
ATP5PF	1.39452e-53	0.204729	0.985	0.933	3.68697e-49	D1-MSN	ATP5PF
ATP5PB	1.44683e-53	0.320891	0.558	0.327	3.82527e-49	D1-MSN	ATP5PB
CNN3	1.92802e-53	0.292123	0.578	0.34	5.0975e-49	D1-MSN	CNN3
DDIT3	1.96734e-53	0.198352	0.318	0.155	5.20146e-49	D1-MSN	DDIT3
CORO1B	2.2567e-53	0.419123	0.244	0.106	5.96648e-49	D1-MSN	CORO1B
MAGEL2	2.28864e-53	1.17878	0.129	0.036	6.05093e-49	D1-MSN	MAGEL2
TMEM128	2.62873e-53	0.299933	0.396	0.205	6.9501e-49	D1-MSN	TMEM128
RHOQ	2.77401e-53	0.416563	0.239	0.103	7.3342e-49	D1-MSN	RHOQ
NRG3	2.81794e-53	2.55449	0.075	0.006	7.45034e-49	D1-MSN	NRG3
HMGCLL1	2.88982e-53	0.389937	0.299	0.144	7.64039e-49	D1-MSN	HMGCLL1
STOML2	3.41335e-53	0.287117	0.629	0.374	9.02456e-49	D1-MSN	STOML2
POLR2F	3.52899e-53	0.289993	0.655	0.397	9.3303e-49	D1-MSN	POLR2F
RUVBL1	3.97476e-53	0.230865	0.436	0.23	1.05089e-48	D1-MSN	RUVBL1
TAF10	4.24574e-53	0.272974	0.52	0.293	1.12253e-48	D1-MSN	TAF10
HMOX2	4.47625e-53	0.241914	0.416	0.216	1.18347e-48	D1-MSN	HMOX2
GNB2	4.53112e-53	0.306255	0.735	0.481	1.19798e-48	D1-MSN	GNB2
AL161772.1	5.24579e-53	0.428633	0.252	0.112	1.38693e-48	D1-MSN	AL161772.1
CD59	5.30642e-53	0.276197	0.57	0.325	1.40296e-48	D1-MSN	CD59
SRD5A3	5.42301e-53	0.442971	0.232	0.099	1.43379e-48	D1-MSN	SRD5A3
NRSN1	5.59411e-53	0.700576	0.179	0.066	1.47903e-48	D1-MSN	NRSN1
SLC35F3	5.71909e-53	2.68094	0.077	0.008	1.51207e-48	D1-MSN	SLC35F3
KARS	5.76062e-53	0.331132	0.298	0.142	1.52305e-48	D1-MSN	KARS
PLEKHA5	6.11315e-53	0.351923	0.372	0.194	1.61625e-48	D1-MSN	PLEKHA5
ATP5ME	7.2613e-53	0.318742	0.767	0.528	1.91982e-48	D1-MSN	ATP5ME
TOR2A	7.68374e-53	0.205501	0.337	0.164	2.0315e-48	D1-MSN	TOR2A
UAP1	7.88018e-53	0.429865	0.286	0.135	2.08344e-48	D1-MSN	UAP1
CNRIP1	8.01133e-53	0.408027	0.276	0.129	2.11811e-48	D1-MSN	CNRIP1
B4GALT5	8.40429e-53	0.308831	0.307	0.147	2.22201e-48	D1-MSN	B4GALT5
ANKRD13D	9.41726e-53	0.268226	0.441	0.235	2.48983e-48	D1-MSN	ANKRD13D
SLC25A14	1.0139e-52	0.395065	0.255	0.114	2.68066e-48	D1-MSN	SLC25A14
ISOC2	1.14894e-52	0.249341	0.327	0.16	3.03768e-48	D1-MSN	ISOC2
TSEN15	1.16209e-52	0.37223	0.273	0.125	3.07245e-48	D1-MSN	TSEN15
FAM174A	1.21174e-52	0.294924	0.391	0.202	3.20372e-48	D1-MSN	FAM174A
UBE2L6	1.29731e-52	0.271827	0.462	0.249	3.42995e-48	D1-MSN	UBE2L6
TCEAL8	1.30371e-52	0.288777	0.616	0.363	3.44687e-48	D1-MSN	TCEAL8
ATP5IF1	1.4174e-52	0.241889	0.945	0.823	3.74747e-48	D1-MSN	ATP5IF1
PCDH8	1.44025e-52	1.20214	0.118	0.03	3.80788e-48	D1-MSN	PCDH8
UQCRB	1.46101e-52	0.254178	0.927	0.773	3.86276e-48	D1-MSN	UQCRB
MEIS3	1.49813e-52	0.270282	0.664	0.401	3.9609e-48	D1-MSN	MEIS3
EIF5A	1.53628e-52	0.280769	0.852	0.636	4.06178e-48	D1-MSN	EIF5A
TRAF7	1.65188e-52	0.363728	0.253	0.112	4.36742e-48	D1-MSN	TRAF7
RTL8A	1.71579e-52	0.291751	0.436	0.238	4.53638e-48	D1-MSN	RTL8A
CCNQ	1.98676e-52	0.319656	0.274	0.126	5.2528e-48	D1-MSN	CCNQ
ELOVL4	2.04988e-52	0.266708	0.462	0.251	5.41967e-48	D1-MSN	ELOVL4
CASK	2.18497e-52	0.328487	0.487	0.275	5.77684e-48	D1-MSN	CASK
UQCR11	2.42852e-52	0.247966	0.939	0.81	6.42077e-48	D1-MSN	UQCR11
RETREG1	2.90151e-52	0.363689	0.295	0.141	7.67129e-48	D1-MSN	RETREG1
STK25	2.95459e-52	0.277522	0.612	0.365	7.81164e-48	D1-MSN	STK25
DDX39A	3.47298e-52	0.252603	0.384	0.198	9.1822e-48	D1-MSN	DDX39A
MPC1	3.50381e-52	0.35564	0.784	0.559	9.26372e-48	D1-MSN	MPC1
TIMM17A	3.65849e-52	0.234177	0.461	0.249	9.67268e-48	D1-MSN	TIMM17A
PHF5A	3.67357e-52	0.316162	0.476	0.265	9.71255e-48	D1-MSN	PHF5A
PLPPR2	3.83332e-52	0.266798	0.581	0.334	1.01349e-47	D1-MSN	PLPPR2
HEY1	3.8615e-52	1.33007	0.116	0.029	1.02094e-47	D1-MSN	HEY1
SLC25A37	4.0386e-52	0.422776	0.294	0.144	1.06777e-47	D1-MSN	SLC25A37
TLN2	5.21999e-52	0.318384	0.26	0.118	1.38011e-47	D1-MSN	TLN2
RIDA	5.86458e-52	0.361729	0.229	0.097	1.55054e-47	D1-MSN	RIDA
COPRS	6.00646e-52	0.309057	0.747	0.497	1.58805e-47	D1-MSN	COPRS
BEX1	6.10458e-52	0.203921	0.984	0.93	1.61399e-47	D1-MSN	BEX1
POLE4	6.63703e-52	0.292814	0.495	0.281	1.75476e-47	D1-MSN	POLE4
BID	7.08095e-52	0.269398	0.523	0.291	1.87213e-47	D1-MSN	BID
PRKCB	7.78243e-52	0.517489	0.383	0.211	2.0576e-47	D1-MSN	PRKCB
ASTN1	8.98338e-52	0.429131	0.255	0.116	2.37512e-47	D1-MSN	ASTN1
MRPS9	9.59686e-52	0.277612	0.329	0.163	2.53731e-47	D1-MSN	MRPS9
SHISA5	1.25755e-51	0.265099	0.552	0.317	3.32485e-47	D1-MSN	SHISA5
DBNDD1	1.27484e-51	0.598397	0.19	0.074	3.37054e-47	D1-MSN	DBNDD1
CCDC51	1.28982e-51	0.351076	0.284	0.134	3.41016e-47	D1-MSN	CCDC51
SLC66A2	1.35507e-51	0.182823	0.38	0.193	3.58268e-47	D1-MSN	SLC66A2
CYB5A	1.39545e-51	0.302004	0.5	0.283	3.68942e-47	D1-MSN	CYB5A
TMEM9B	1.42539e-51	0.27592	0.549	0.313	3.76859e-47	D1-MSN	TMEM9B
TRIM37	1.46274e-51	0.253565	0.38	0.196	3.86735e-47	D1-MSN	TRIM37
PRAF2	1.59233e-51	0.228683	0.41	0.215	4.20997e-47	D1-MSN	PRAF2
PPP2CB	1.63422e-51	0.294072	0.613	0.366	4.32073e-47	D1-MSN	PPP2CB
XPO6	1.69198e-51	0.298815	0.292	0.139	4.47342e-47	D1-MSN	XPO6
SYT10	2.04891e-51	0.644214	0.243	0.112	5.41712e-47	D1-MSN	SYT10
MRPL37	2.37639e-51	0.264788	0.267	0.122	6.28295e-47	D1-MSN	MRPL37
TRAF4	2.38663e-51	0.29959	0.339	0.171	6.31e-47	D1-MSN	TRAF4
PIH1D1	2.40352e-51	0.254215	0.412	0.217	6.35467e-47	D1-MSN	PIH1D1
MLX	2.5083e-51	0.27005	0.32	0.156	6.63169e-47	D1-MSN	MLX
PRADC1	2.54731e-51	0.343051	0.446	0.249	6.73484e-47	D1-MSN	PRADC1
ZDHHC3	2.58906e-51	0.252449	0.327	0.161	6.84523e-47	D1-MSN	ZDHHC3
AKR1A1	2.59976e-51	0.240845	0.576	0.334	6.8735e-47	D1-MSN	AKR1A1
TAGLN3	2.91344e-51	0.275733	0.898	0.735	7.70283e-47	D1-MSN	TAGLN3
RAB7A	3.02745e-51	0.290543	0.733	0.475	8.00426e-47	D1-MSN	RAB7A
SLC1A6	3.15326e-51	0.246902	0.422	0.225	8.3369e-47	D1-MSN	SLC1A6
DENR	3.35894e-51	0.256554	0.465	0.254	8.8807e-47	D1-MSN	DENR
BCAP29	3.48459e-51	0.302047	0.267	0.122	9.21291e-47	D1-MSN	BCAP29
ANK2	4.33815e-51	0.351808	0.711	0.479	1.14696e-46	D1-MSN	ANK2
CARS2	4.38288e-51	0.272101	0.315	0.154	1.15879e-46	D1-MSN	CARS2
A1BG	4.73191e-51	0.221781	0.382	0.199	1.25107e-46	D1-MSN	A1BG
SRA1	4.94369e-51	0.212901	0.406	0.212	1.30706e-46	D1-MSN	SRA1
CRTAC1	5.59156e-51	1.65492	0.091	0.016	1.47835e-46	D1-MSN	CRTAC1
TRNP1	5.62467e-51	0.256358	0.321	0.158	1.48711e-46	D1-MSN	TRNP1
ASPH	5.84129e-51	0.304289	0.356	0.183	1.54438e-46	D1-MSN	ASPH
PLPPR3	6.302e-51	0.29164	0.739	0.474	1.66619e-46	D1-MSN	PLPPR3
PAK1	6.60251e-51	0.29428	0.37	0.192	1.74564e-46	D1-MSN	PAK1
AP3S1	7.27934e-51	0.299293	0.639	0.393	1.92458e-46	D1-MSN	AP3S1
AGTPBP1	7.54258e-51	0.245063	0.383	0.199	1.99418e-46	D1-MSN	AGTPBP1
ATP6V0C	7.60217e-51	0.185071	0.987	0.943	2.00994e-46	D1-MSN	ATP6V0C
SCD	7.62294e-51	0.370571	0.415	0.229	2.01543e-46	D1-MSN	SCD
LGMN	7.70894e-51	0.32966	0.264	0.121	2.03817e-46	D1-MSN	LGMN
KCNH1	7.91786e-51	1.49766	0.101	0.022	2.0934e-46	D1-MSN	KCNH1
CANX	8.43646e-51	0.296506	0.711	0.466	2.23052e-46	D1-MSN	CANX
AC012146.1	9.4786e-51	0.278303	0.454	0.25	2.50605e-46	D1-MSN	AC012146.1
SCO2	9.52185e-51	0.22374	0.401	0.21	2.51748e-46	D1-MSN	SCO2
RUNX1T1	1.02537e-50	0.332268	0.858	0.679	2.71097e-46	D1-MSN	RUNX1T1
ABLIM3	1.03561e-50	0.487222	0.222	0.095	2.73805e-46	D1-MSN	ABLIM3
NAP1L2	1.06862e-50	0.288378	0.29	0.139	2.82532e-46	D1-MSN	NAP1L2
SLC7A1	1.09673e-50	0.797839	0.145	0.047	2.89965e-46	D1-MSN	SLC7A1
RABIF	1.13209e-50	0.336446	0.273	0.127	2.99314e-46	D1-MSN	RABIF
UST	1.17092e-50	4.29126	0.061	0.002	3.09579e-46	D1-MSN	UST
MACROD1	1.21358e-50	0.372156	0.256	0.117	3.20859e-46	D1-MSN	MACROD1
COX5B	1.29111e-50	0.244746	0.966	0.885	3.41355e-46	D1-MSN	COX5B
PXK	1.41423e-50	0.4492	0.234	0.104	3.73908e-46	D1-MSN	PXK
SELENOI	1.48392e-50	0.415571	0.253	0.116	3.92333e-46	D1-MSN	SELENOI
PINK1	1.64078e-50	0.214439	0.495	0.273	4.33805e-46	D1-MSN	PINK1
SCYL1	1.90044e-50	0.323589	0.264	0.122	5.02456e-46	D1-MSN	SCYL1
HSBP1	1.93693e-50	0.208701	0.984	0.918	5.12104e-46	D1-MSN	HSBP1
IMMT	2.00053e-50	0.245498	0.495	0.276	5.28921e-46	D1-MSN	IMMT
MRPL17	2.0144e-50	0.253158	0.443	0.241	5.32588e-46	D1-MSN	MRPL17
TM2D2	2.13767e-50	0.212092	0.435	0.234	5.65177e-46	D1-MSN	TM2D2
TUBB4A	2.26593e-50	0.245999	0.425	0.229	5.99088e-46	D1-MSN	TUBB4A
SRGAP2	2.45791e-50	0.345834	0.271	0.128	6.49846e-46	D1-MSN	SRGAP2
RAB3C	2.80787e-50	0.343896	0.542	0.322	7.42374e-46	D1-MSN	RAB3C
TUNAR	2.8862e-50	0.494899	0.2	0.082	7.63082e-46	D1-MSN	TUNAR
IMP4	2.94669e-50	0.191704	0.373	0.191	7.79076e-46	D1-MSN	IMP4
IGFBP2	3.19451e-50	0.572319	0.608	0.408	8.44597e-46	D1-MSN	IGFBP2
CREM	3.5293e-50	0.328611	0.336	0.172	9.33111e-46	D1-MSN	CREM
NDUFV1	3.54793e-50	0.307452	0.72	0.467	9.38038e-46	D1-MSN	NDUFV1
TMEM126A	3.637e-50	0.246498	0.491	0.274	9.61587e-46	D1-MSN	TMEM126A
FARP1	3.86762e-50	0.256251	0.469	0.263	1.02256e-45	D1-MSN	FARP1
MVK	3.87309e-50	0.302957	0.309	0.152	1.024e-45	D1-MSN	MVK
RHOB	3.96777e-50	0.287802	0.543	0.319	1.04904e-45	D1-MSN	RHOB
STX1A	4.21373e-50	0.277736	0.292	0.14	1.11407e-45	D1-MSN	STX1A
KLHDC8B	4.29881e-50	0.420186	0.193	0.077	1.13656e-45	D1-MSN	KLHDC8B
TMA7	4.90569e-50	0.219327	0.972	0.882	1.29701e-45	D1-MSN	TMA7
PALM	5.04873e-50	0.280708	0.354	0.181	1.33483e-45	D1-MSN	PALM
RAB4A	5.44689e-50	0.308982	0.643	0.395	1.4401e-45	D1-MSN	RAB4A
ARPC3	5.81036e-50	0.206743	0.957	0.841	1.5362e-45	D1-MSN	ARPC3
PAM16	5.84505e-50	0.30383	0.62	0.375	1.54537e-45	D1-MSN	PAM16
STRAP	5.90144e-50	0.235895	0.937	0.788	1.56028e-45	D1-MSN	STRAP
ALDH2	5.97196e-50	0.273533	0.596	0.351	1.57893e-45	D1-MSN	ALDH2
RCHY1	6.62032e-50	0.213541	0.408	0.215	1.75035e-45	D1-MSN	RCHY1
LIMD2	7.45735e-50	0.344519	0.327	0.166	1.97165e-45	D1-MSN	LIMD2
SRI	7.57518e-50	0.280074	0.779	0.525	2.0028e-45	D1-MSN	SRI
SELENOM	7.86782e-50	0.454796	0.43	0.249	2.08017e-45	D1-MSN	SELENOM
RAB21	7.94425e-50	0.188736	0.433	0.232	2.10038e-45	D1-MSN	RAB21
SSR3	7.96678e-50	0.276463	0.613	0.37	2.10634e-45	D1-MSN	SSR3
ETFA	7.97073e-50	0.270868	0.568	0.329	2.10738e-45	D1-MSN	ETFA
PPAT	8.32536e-50	0.389841	0.215	0.091	2.20114e-45	D1-MSN	PPAT
CYB5D2	8.59913e-50	0.267846	0.306	0.15	2.27352e-45	D1-MSN	CYB5D2
ARPC1A	8.69367e-50	0.293052	0.794	0.539	2.29852e-45	D1-MSN	ARPC1A
DCUN1D5	8.75322e-50	0.264111	0.58	0.336	2.31426e-45	D1-MSN	DCUN1D5
SEPTIN9	9.58617e-50	0.268744	0.263	0.121	2.53449e-45	D1-MSN	SEPTIN9
EIF3J	9.66506e-50	0.163205	0.418	0.221	2.55535e-45	D1-MSN	EIF3J
ELP6	9.77683e-50	0.261553	0.288	0.137	2.5849e-45	D1-MSN	ELP6
PHF23	9.84647e-50	0.215246	0.36	0.184	2.60331e-45	D1-MSN	PHF23
GNL3	1.07817e-49	0.209269	0.335	0.168	2.85058e-45	D1-MSN	GNL3
STX8	1.09137e-49	0.246087	0.331	0.166	2.88547e-45	D1-MSN	STX8
WDR18	1.09301e-49	0.245942	0.325	0.162	2.88981e-45	D1-MSN	WDR18
AMZ2	1.14486e-49	0.233098	0.342	0.172	3.0269e-45	D1-MSN	AMZ2
SNAPC2	1.15682e-49	0.484872	0.174	0.065	3.0585e-45	D1-MSN	SNAPC2
NDN	1.17577e-49	0.284321	0.917	0.736	3.10862e-45	D1-MSN	NDN
CDS2	1.21484e-49	0.262967	0.366	0.189	3.21191e-45	D1-MSN	CDS2
ABHD12	1.21596e-49	0.375379	0.236	0.105	3.21487e-45	D1-MSN	ABHD12
BRINP3	1.27169e-49	2.01677	0.094	0.019	3.36222e-45	D1-MSN	BRINP3
TNFAIP8	1.27537e-49	5.848	0.058	0.001	3.37194e-45	D1-MSN	TNFAIP8
CPNE8	1.28854e-49	5.36367	0.06	0.001	3.40678e-45	D1-MSN	CPNE8
RAP2A	1.50463e-49	0.29291	0.319	0.16	3.97809e-45	D1-MSN	RAP2A
AIFM1	1.9158e-49	0.314121	0.251	0.114	5.0652e-45	D1-MSN	AIFM1
PSME3	1.99981e-49	0.344979	0.245	0.111	5.28729e-45	D1-MSN	PSME3
HSPA5	2.10407e-49	0.30206	0.71	0.468	5.56294e-45	D1-MSN	HSPA5
ST3GAL4	2.20303e-49	0.442848	0.208	0.088	5.8246e-45	D1-MSN	ST3GAL4
CDK2AP2	2.4949e-49	0.278807	0.284	0.136	6.59627e-45	D1-MSN	CDK2AP2
GABBR2	2.54147e-49	0.294033	0.421	0.23	6.71938e-45	D1-MSN	GABBR2
METRNL	2.64177e-49	0.23975	0.348	0.177	6.98457e-45	D1-MSN	METRNL
VPS50	2.65508e-49	0.250345	0.318	0.158	7.01976e-45	D1-MSN	VPS50
CLPTM1L	2.67228e-49	0.239335	0.376	0.197	7.06524e-45	D1-MSN	CLPTM1L
FADS3	2.70952e-49	0.429583	0.23	0.102	7.1637e-45	D1-MSN	FADS3
ARL2	2.75395e-49	0.26998	0.738	0.493	7.28116e-45	D1-MSN	ARL2
C16orf87	2.98849e-49	0.238778	0.475	0.264	7.90128e-45	D1-MSN	C16orf87
SMKR1	3.0793e-49	0.297068	0.307	0.151	8.14136e-45	D1-MSN	SMKR1
CYC1	3.16801e-49	0.308958	0.718	0.479	8.37589e-45	D1-MSN	CYC1
TIGAR	3.18826e-49	0.427399	0.204	0.085	8.42943e-45	D1-MSN	TIGAR
TRNT1	3.28053e-49	0.361303	0.269	0.127	8.67339e-45	D1-MSN	TRNT1
PINX1	3.42757e-49	0.725184	0.144	0.047	9.06216e-45	D1-MSN	PINX1
IDH3A	4.54588e-49	0.267801	0.43	0.237	1.20188e-44	D1-MSN	IDH3A
ATIC	4.72416e-49	0.367679	0.214	0.091	1.24902e-44	D1-MSN	ATIC
CYB5B	4.81665e-49	0.262594	0.499	0.283	1.27348e-44	D1-MSN	CYB5B
DEXI	5.00435e-49	0.234479	0.348	0.177	1.3231e-44	D1-MSN	DEXI
MECR	5.0171e-49	0.52301	0.184	0.072	1.32647e-44	D1-MSN	MECR
NDUFS7	5.12679e-49	0.270893	0.813	0.574	1.35547e-44	D1-MSN	NDUFS7
MDH1	5.43933e-49	0.253578	0.951	0.831	1.43811e-44	D1-MSN	MDH1
POLR2G	5.57703e-49	0.214096	0.351	0.179	1.47451e-44	D1-MSN	POLR2G
PHKG2	5.58047e-49	0.230136	0.304	0.148	1.47542e-44	D1-MSN	PHKG2
DDX49	5.73862e-49	0.192258	0.418	0.222	1.51723e-44	D1-MSN	DDX49
NEGR1	5.76781e-49	0.550846	0.282	0.142	1.52495e-44	D1-MSN	NEGR1
CFL1	5.77485e-49	0.154636	0.999	0.99	1.52681e-44	D1-MSN	CFL1
RNASEH2B	6.37824e-49	0.265509	0.437	0.241	1.68634e-44	D1-MSN	RNASEH2B
TRMT1	6.48715e-49	0.547468	0.171	0.064	1.71514e-44	D1-MSN	TRMT1
ARMCX6	6.56911e-49	0.246343	0.354	0.182	1.73681e-44	D1-MSN	ARMCX6
MRPL1	6.58969e-49	0.232684	0.362	0.188	1.74225e-44	D1-MSN	MRPL1
EIF4E3	6.60158e-49	0.424464	0.226	0.1	1.74539e-44	D1-MSN	EIF4E3
GABRB2	6.86293e-49	0.462151	0.507	0.324	1.81449e-44	D1-MSN	GABRB2
C1orf43	7.03563e-49	0.276637	0.786	0.533	1.86015e-44	D1-MSN	C1orf43
SFXN4	7.71138e-49	0.239042	0.325	0.163	2.03881e-44	D1-MSN	SFXN4
CTNND2	8.17776e-49	0.29935	0.465	0.264	2.16212e-44	D1-MSN	CTNND2
DNAJB11	8.90399e-49	0.195419	0.461	0.251	2.35413e-44	D1-MSN	DNAJB11
CIAO2B	8.91167e-49	0.247228	0.919	0.742	2.35616e-44	D1-MSN	CIAO2B
B4GAT1	9.02297e-49	0.233279	0.549	0.318	2.38558e-44	D1-MSN	B4GAT1
SURF4	9.06801e-49	0.311823	0.26	0.121	2.39749e-44	D1-MSN	SURF4
MARS	1.02847e-48	0.281112	0.277	0.132	2.71916e-44	D1-MSN	MARS
PSMG4	1.04139e-48	0.212411	0.425	0.228	2.75333e-44	D1-MSN	PSMG4
MRPL4	1.04896e-48	0.244225	0.614	0.368	2.77335e-44	D1-MSN	MRPL4
TADA3	1.055e-48	0.232151	0.425	0.228	2.78932e-44	D1-MSN	TADA3
GP1BB	1.08851e-48	0.272039	0.311	0.154	2.87792e-44	D1-MSN	GP1BB
LRFN4	1.18455e-48	0.252542	0.397	0.211	3.13183e-44	D1-MSN	LRFN4
COMMD5	1.18503e-48	0.227675	0.313	0.155	3.13309e-44	D1-MSN	COMMD5
CHP1	1.53011e-48	0.23031	0.331	0.168	4.04546e-44	D1-MSN	CHP1
SLC7A5	1.56804e-48	0.420269	0.176	0.067	4.14573e-44	D1-MSN	SLC7A5
MSMO1	1.58242e-48	0.273007	0.874	0.694	4.18376e-44	D1-MSN	MSMO1
CRELD2	1.88473e-48	0.20372	0.413	0.222	4.98303e-44	D1-MSN	CRELD2
VRK1	2.03758e-48	0.490125	0.21	0.09	5.38716e-44	D1-MSN	VRK1
CHGB	2.04274e-48	0.249317	0.501	0.286	5.4008e-44	D1-MSN	CHGB
RFPL1S	2.35008e-48	0.274569	0.295	0.145	6.21337e-44	D1-MSN	RFPL1S
ENY2	2.45101e-48	0.235463	0.786	0.524	6.48022e-44	D1-MSN	ENY2
KLHDC10	2.46951e-48	0.259449	0.431	0.235	6.52914e-44	D1-MSN	KLHDC10
CKAP4	2.69442e-48	0.269892	0.316	0.159	7.12377e-44	D1-MSN	CKAP4
CSK	2.76682e-48	0.305865	0.252	0.116	7.3152e-44	D1-MSN	CSK
CDK5	2.83932e-48	0.192094	0.458	0.251	7.50688e-44	D1-MSN	CDK5
VWA5A	2.97681e-48	0.813395	0.135	0.043	7.87039e-44	D1-MSN	VWA5A
CHODL	3.79907e-48	2.61517	0.081	0.013	1.00444e-43	D1-MSN	CHODL
SLC25A23	3.84483e-48	0.247844	0.375	0.196	1.01653e-43	D1-MSN	SLC25A23
SPNS1	4.03989e-48	0.233231	0.262	0.122	1.06811e-43	D1-MSN	SPNS1
PPCS	4.38952e-48	0.198566	0.465	0.256	1.16055e-43	D1-MSN	PPCS
MPP3	4.92655e-48	0.376646	0.252	0.118	1.30253e-43	D1-MSN	MPP3
LRRTM3	4.99434e-48	0.553113	0.184	0.074	1.32045e-43	D1-MSN	LRRTM3
TUBG1	5.14294e-48	0.255811	0.273	0.13	1.35974e-43	D1-MSN	TUBG1
WASHC3	5.16168e-48	0.211722	0.503	0.282	1.3647e-43	D1-MSN	WASHC3
AAMP	5.70219e-48	0.177214	0.354	0.181	1.5076e-43	D1-MSN	AAMP
ZDHHC16	6.37279e-48	0.363966	0.252	0.117	1.6849e-43	D1-MSN	ZDHHC16
ZNRD1	6.63831e-48	0.237622	0.353	0.181	1.7551e-43	D1-MSN	ZNRD1
ESRRA	6.693e-48	0.375354	0.195	0.079	1.76956e-43	D1-MSN	ESRRA
ACLY	6.93016e-48	0.235431	0.421	0.229	1.83227e-43	D1-MSN	ACLY
PKM	7.0079e-48	0.283931	0.814	0.59	1.85282e-43	D1-MSN	PKM
CRAT	7.22378e-48	0.339452	0.222	0.097	1.90989e-43	D1-MSN	CRAT
C12orf49	7.38965e-48	0.245589	0.411	0.222	1.95375e-43	D1-MSN	C12orf49
SND1	7.51217e-48	0.331788	0.236	0.106	1.98614e-43	D1-MSN	SND1
TIMM10	7.65402e-48	0.230372	0.4	0.214	2.02365e-43	D1-MSN	TIMM10
EPB41L3	8.08643e-48	0.484998	0.198	0.082	2.13797e-43	D1-MSN	EPB41L3
WDR12	8.11172e-48	0.291718	0.259	0.121	2.14466e-43	D1-MSN	WDR12
CETN2	8.57733e-48	0.237595	0.425	0.232	2.26776e-43	D1-MSN	CETN2
MPV17L2	8.66538e-48	0.442505	0.165	0.061	2.29104e-43	D1-MSN	MPV17L2
UBE2G1	8.98859e-48	0.200282	0.43	0.233	2.37649e-43	D1-MSN	UBE2G1
KLHL35	9.1792e-48	0.386278	0.211	0.091	2.42689e-43	D1-MSN	KLHL35
GEMIN2	1.00524e-47	0.249451	0.362	0.189	2.65776e-43	D1-MSN	GEMIN2
FAM136A	1.13861e-47	0.2394	0.488	0.274	3.01037e-43	D1-MSN	FAM136A
APH1A	1.1544e-47	0.24458	0.483	0.272	3.05211e-43	D1-MSN	APH1A
DBI	1.17637e-47	0.256539	0.864	0.675	3.11021e-43	D1-MSN	DBI
CKMT1B	1.22463e-47	0.411746	0.193	0.079	3.23779e-43	D1-MSN	CKMT1B
ISCA1	1.28245e-47	0.308495	0.738	0.493	3.39066e-43	D1-MSN	ISCA1
TMEM19	1.36948e-47	0.455786	0.201	0.085	3.62078e-43	D1-MSN	TMEM19
BOLA2	1.38634e-47	0.182832	0.404	0.214	3.66534e-43	D1-MSN	BOLA2
DLK2	1.39851e-47	0.369563	0.247	0.114	3.69753e-43	D1-MSN	DLK2
ATP11C	1.40977e-47	0.614881	0.18	0.072	3.7273e-43	D1-MSN	ATP11C
MOAP1	1.52784e-47	0.250846	0.699	0.44	4.03945e-43	D1-MSN	MOAP1
RPP40	1.53751e-47	0.760091	0.125	0.037	4.06502e-43	D1-MSN	RPP40
DYNLRB1	1.54868e-47	0.215615	0.96	0.84	4.09457e-43	D1-MSN	DYNLRB1
ZFYVE21	1.63358e-47	0.173093	0.368	0.192	4.31903e-43	D1-MSN	ZFYVE21
SYNPR	1.63717e-47	0.817006	0.157	0.058	4.32852e-43	D1-MSN	SYNPR
DMAC1	1.71017e-47	0.198931	0.464	0.256	4.52151e-43	D1-MSN	DMAC1
GCAT	1.71126e-47	0.379776	0.196	0.081	4.52441e-43	D1-MSN	GCAT
ACTR1A	1.73252e-47	0.222676	0.575	0.335	4.58061e-43	D1-MSN	ACTR1A
TRIQK	1.8149e-47	0.262066	0.358	0.188	4.7984e-43	D1-MSN	TRIQK
TPM3	1.99283e-47	0.281837	0.793	0.551	5.26884e-43	D1-MSN	TPM3
CCDC92	2.04094e-47	0.287366	0.31	0.156	5.39604e-43	D1-MSN	CCDC92
FUT8	2.16616e-47	0.32706	0.314	0.159	5.72712e-43	D1-MSN	FUT8
SDK2	2.35988e-47	1.15977	0.103	0.025	6.23928e-43	D1-MSN	SDK2
CAP1	2.60696e-47	0.248069	0.584	0.346	6.89253e-43	D1-MSN	CAP1
PRXL2A	2.71405e-47	0.288093	0.81	0.584	7.17568e-43	D1-MSN	PRXL2A
CNDP2	2.80957e-47	0.219408	0.33	0.168	7.42822e-43	D1-MSN	CNDP2
CNTN4	2.90119e-47	1.76145	0.079	0.012	7.67047e-43	D1-MSN	CNTN4
ST6GALNAC6	3.1629e-47	0.284436	0.257	0.12	8.36238e-43	D1-MSN	ST6GALNAC6
RBX1	3.29977e-47	0.226895	0.952	0.834	8.72426e-43	D1-MSN	RBX1
KPNB1	3.38834e-47	0.226818	0.508	0.293	8.95843e-43	D1-MSN	KPNB1
SLC25A11	3.48262e-47	0.278123	0.663	0.416	9.20769e-43	D1-MSN	SLC25A11
AC007325.4	3.61737e-47	0.487632	0.175	0.068	9.56396e-43	D1-MSN	AC007325.4
PIP4K2A	3.70159e-47	0.503515	0.191	0.079	9.78663e-43	D1-MSN	PIP4K2A
MMP24OS	3.86366e-47	0.225029	0.315	0.16	1.02151e-42	D1-MSN	MMP24OS
ADIPOR1	4.11038e-47	0.232188	0.406	0.218	1.08674e-42	D1-MSN	ADIPOR1
NUDT22	4.17106e-47	0.290775	0.218	0.095	1.10279e-42	D1-MSN	NUDT22
AIG1	4.62988e-47	0.176878	0.46	0.256	1.22409e-42	D1-MSN	AIG1
CHGA	4.86003e-47	0.280359	0.3	0.15	1.28494e-42	D1-MSN	CHGA
ADH5	4.98796e-47	0.252553	0.515	0.297	1.31877e-42	D1-MSN	ADH5
RGS17	5.14e-47	0.264834	0.51	0.294	1.35896e-42	D1-MSN	RGS17
TRIB3	5.15364e-47	0.651614	0.139	0.046	1.36257e-42	D1-MSN	TRIB3
FASN	6.2085e-47	0.237227	0.431	0.237	1.64147e-42	D1-MSN	FASN
YIF1B	6.36752e-47	0.265031	0.274	0.131	1.68351e-42	D1-MSN	YIF1B
INPP5F	6.58921e-47	0.281624	0.323	0.165	1.74212e-42	D1-MSN	INPP5F
TMEM60	7.32303e-47	0.180727	0.309	0.152	1.93614e-42	D1-MSN	TMEM60
CCDC25	8.04564e-47	0.232566	0.347	0.181	2.12719e-42	D1-MSN	CCDC25
UBE2W	8.42248e-47	0.21214	0.449	0.249	2.22682e-42	D1-MSN	UBE2W
MRPL24	8.45081e-47	0.435816	0.187	0.076	2.23431e-42	D1-MSN	MRPL24
SNHG11	8.51861e-47	0.276063	0.249	0.115	2.25223e-42	D1-MSN	SNHG11
CCNDBP1	8.55245e-47	0.30819	0.212	0.092	2.26118e-42	D1-MSN	CCNDBP1
ACTR3B	1.02854e-46	0.223608	0.339	0.173	2.71935e-42	D1-MSN	ACTR3B
ARL2BP	1.03182e-46	0.228513	0.574	0.336	2.72802e-42	D1-MSN	ARL2BP
MPPED1	1.03947e-46	2.47866	0.071	0.008	2.74825e-42	D1-MSN	MPPED1
MGMT	1.08973e-46	0.83454	0.108	0.028	2.88114e-42	D1-MSN	MGMT
NUDT2	1.17362e-46	0.217979	0.4	0.213	3.10293e-42	D1-MSN	NUDT2
ASPHD1	1.17401e-46	0.236984	0.482	0.274	3.10397e-42	D1-MSN	ASPHD1
MFSD12	1.18388e-46	0.384073	0.215	0.094	3.13007e-42	D1-MSN	MFSD12
FAM155A	1.18671e-46	0.378246	0.215	0.095	3.13755e-42	D1-MSN	FAM155A
DUBR	1.22033e-46	0.742912	0.139	0.047	3.22642e-42	D1-MSN	DUBR
TMOD2	1.23192e-46	0.271447	0.662	0.416	3.25707e-42	D1-MSN	TMOD2
NDUFB9	1.23266e-46	0.278713	0.849	0.634	3.25904e-42	D1-MSN	NDUFB9
LMAN2	1.32962e-46	0.23117	0.594	0.353	3.51538e-42	D1-MSN	LMAN2
CACNG4	1.3325e-46	0.253705	0.461	0.26	3.52299e-42	D1-MSN	CACNG4
FARSA	1.401e-46	0.232575	0.367	0.192	3.7041e-42	D1-MSN	FARSA
RAB3IP	1.41849e-46	0.275329	0.308	0.156	3.75035e-42	D1-MSN	RAB3IP
NIPSNAP1	1.59293e-46	0.259508	0.662	0.411	4.21154e-42	D1-MSN	NIPSNAP1
UNC13C	1.70289e-46	3.5116	0.06	0.003	4.50226e-42	D1-MSN	UNC13C
ACYP2	1.98302e-46	0.239731	0.34	0.176	5.2429e-42	D1-MSN	ACYP2
RNH1	2.10276e-46	0.251543	0.585	0.348	5.55948e-42	D1-MSN	RNH1
CNPPD1	2.13779e-46	0.391779	0.189	0.078	5.65211e-42	D1-MSN	CNPPD1
RPN1	2.22426e-46	0.224255	0.355	0.186	5.88072e-42	D1-MSN	RPN1
ATRAID	2.27927e-46	0.198998	0.425	0.233	6.02616e-42	D1-MSN	ATRAID
PRKDC	2.2929e-46	0.253448	0.593	0.359	6.06219e-42	D1-MSN	PRKDC
CEBPG	2.36136e-46	0.2293	0.327	0.167	6.24319e-42	D1-MSN	CEBPG
NRIP1	2.45394e-46	0.383261	0.417	0.244	6.48798e-42	D1-MSN	NRIP1
PLPP1	2.462e-46	0.608044	0.153	0.055	6.50927e-42	D1-MSN	PLPP1
MRPL38	2.64481e-46	0.187528	0.434	0.237	6.99261e-42	D1-MSN	MRPL38
CS	2.68762e-46	0.223379	0.322	0.164	7.10579e-42	D1-MSN	CS
LRP1B	2.7418e-46	1.89648	0.086	0.017	7.24904e-42	D1-MSN	LRP1B
HEBP1	2.84754e-46	0.284616	0.227	0.102	7.52861e-42	D1-MSN	HEBP1
LAMTOR1	3.02858e-46	0.273925	0.715	0.471	8.00728e-42	D1-MSN	LAMTOR1
MYO9A	3.20559e-46	0.289149	0.327	0.17	8.47527e-42	D1-MSN	MYO9A
RABGAP1L	3.28124e-46	0.275222	0.329	0.17	8.67527e-42	D1-MSN	RABGAP1L
PPP1R9A	3.45462e-46	0.263859	0.436	0.246	9.13366e-42	D1-MSN	PPP1R9A
PRR5	3.51367e-46	0.521695	0.177	0.071	9.28979e-42	D1-MSN	PRR5
CARMIL2	3.54008e-46	0.399635	0.207	0.089	9.35962e-42	D1-MSN	CARMIL2
SLC29A4	4.17602e-46	0.390286	0.218	0.097	1.1041e-41	D1-MSN	SLC29A4
TBC1D14	4.2895e-46	0.226336	0.299	0.148	1.1341e-41	D1-MSN	TBC1D14
NDEL1	4.32549e-46	0.400725	0.213	0.094	1.14362e-41	D1-MSN	NDEL1
UROS	4.49476e-46	0.204231	0.572	0.337	1.18837e-41	D1-MSN	UROS
TSTD1	4.77483e-46	0.234498	0.528	0.313	1.26242e-41	D1-MSN	TSTD1
DDN	5.03721e-46	1.05676	0.104	0.026	1.33179e-41	D1-MSN	DDN
RGS14	5.32723e-46	0.227367	0.237	0.108	1.40847e-41	D1-MSN	RGS14
MAPKAPK2	5.64257e-46	0.952826	0.111	0.03	1.49184e-41	D1-MSN	MAPKAPK2
LINC01184	5.76637e-46	0.237635	0.253	0.119	1.52457e-41	D1-MSN	LINC01184
CTSA	5.83717e-46	0.396071	0.182	0.073	1.54329e-41	D1-MSN	CTSA
YPEL5	6.0585e-46	0.2048	0.587	0.345	1.60181e-41	D1-MSN	YPEL5
DCAF6	6.35927e-46	0.293424	0.223	0.1	1.68133e-41	D1-MSN	DCAF6
NPTN	6.61006e-46	0.187745	0.437	0.24	1.74763e-41	D1-MSN	NPTN
VSTM2B	7.13984e-46	0.728403	0.235	0.114	1.8877e-41	D1-MSN	VSTM2B
PRXL2B	7.83604e-46	0.346828	0.225	0.102	2.07177e-41	D1-MSN	PRXL2B
EMD	8.13478e-46	0.201407	0.337	0.175	2.15076e-41	D1-MSN	EMD
TMEM151A	9.02653e-46	0.350925	0.234	0.107	2.38652e-41	D1-MSN	TMEM151A
TMEM167A	1.09629e-45	0.287652	0.836	0.614	2.89848e-41	D1-MSN	TMEM167A
TMEM141	1.102e-45	0.253662	0.256	0.122	2.91359e-41	D1-MSN	TMEM141
MRPL9	1.11792e-45	0.194874	0.382	0.204	2.95568e-41	D1-MSN	MRPL9
AGPAT1	1.19057e-45	0.193971	0.536	0.308	3.14775e-41	D1-MSN	AGPAT1
DBNDD2	1.21928e-45	0.180193	0.356	0.187	3.22364e-41	D1-MSN	DBNDD2
GFRA2	1.23858e-45	0.562588	0.195	0.084	3.27469e-41	D1-MSN	GFRA2
MAPK8IP1	1.27663e-45	0.209024	0.361	0.19	3.37528e-41	D1-MSN	MAPK8IP1
BRMS1L	1.29371e-45	0.254568	0.291	0.144	3.42045e-41	D1-MSN	BRMS1L
TLE2	1.35955e-45	1.30614	0.1	0.025	3.59452e-41	D1-MSN	TLE2
PAQR3	1.45182e-45	0.48332	0.19	0.08	3.83846e-41	D1-MSN	PAQR3
TM9SF2	1.56978e-45	0.135533	0.356	0.186	4.15033e-41	D1-MSN	TM9SF2
RMND5A	1.6863e-45	0.282758	0.278	0.137	4.45842e-41	D1-MSN	RMND5A
PRR13	1.72373e-45	0.377914	0.176	0.07	4.55738e-41	D1-MSN	PRR13
MBOAT2	1.76746e-45	0.234981	0.373	0.199	4.67299e-41	D1-MSN	MBOAT2
MLF2	1.84514e-45	0.247759	0.865	0.648	4.87837e-41	D1-MSN	MLF2
DCAKD	1.89569e-45	0.221304	0.273	0.132	5.012e-41	D1-MSN	DCAKD
MRPS17	1.97171e-45	0.186973	0.437	0.24	5.213e-41	D1-MSN	MRPS17
PRMT5	2.0331e-45	0.299717	0.234	0.107	5.37532e-41	D1-MSN	PRMT5
ADCK2	2.03484e-45	0.291413	0.249	0.118	5.37992e-41	D1-MSN	ADCK2
MRPL39	2.16714e-45	0.242477	0.31	0.157	5.72971e-41	D1-MSN	MRPL39
FLOT1	2.20518e-45	0.217131	0.462	0.26	5.83028e-41	D1-MSN	FLOT1
SURF1	2.28674e-45	0.181729	0.4	0.216	6.0459e-41	D1-MSN	SURF1
TRPT1	2.35562e-45	0.2365	0.266	0.128	6.22801e-41	D1-MSN	TRPT1
DNAJC3	2.60841e-45	0.448269	0.192	0.082	6.89637e-41	D1-MSN	DNAJC3
TMEM191B	2.75843e-45	0.459995	0.152	0.056	7.29301e-41	D1-MSN	TMEM191B
NOP10	2.76887e-45	0.28039	0.833	0.624	7.32062e-41	D1-MSN	NOP10
WDR47	2.78391e-45	0.215657	0.423	0.235	7.36038e-41	D1-MSN	WDR47
ANXA7	3.04238e-45	0.35354	0.198	0.084	8.04374e-41	D1-MSN	ANXA7
NDUFS8	3.05094e-45	0.262405	0.854	0.634	8.06639e-41	D1-MSN	NDUFS8
RCAN2	3.18297e-45	0.358925	0.285	0.145	8.41547e-41	D1-MSN	RCAN2
DGCR9	3.26715e-45	0.233144	0.368	0.198	8.63803e-41	D1-MSN	DGCR9
MANBAL	3.43088e-45	0.16938	0.381	0.204	9.0709e-41	D1-MSN	MANBAL
PDIA3	3.51267e-45	0.268804	0.595	0.361	9.28716e-41	D1-MSN	PDIA3
BEND7	3.84874e-45	1.84355	0.074	0.01	1.01757e-40	D1-MSN	BEND7
HAX1	3.85992e-45	0.238894	0.647	0.397	1.02053e-40	D1-MSN	HAX1
PFDN4	3.86324e-45	0.292432	0.703	0.463	1.0214e-40	D1-MSN	PFDN4
APMAP	3.96549e-45	0.155145	0.408	0.22	1.04844e-40	D1-MSN	APMAP
SLC9A3R2	4.00891e-45	0.256194	0.239	0.11	1.05992e-40	D1-MSN	SLC9A3R2
MSRA	4.56557e-45	0.834159	0.132	0.044	1.20709e-40	D1-MSN	MSRA
KLHDC3	4.61331e-45	0.208565	0.491	0.281	1.21971e-40	D1-MSN	KLHDC3
SDCBP	4.62199e-45	0.25398	0.579	0.355	1.22201e-40	D1-MSN	SDCBP
RGS2	4.83781e-45	0.859628	0.14	0.049	1.27907e-40	D1-MSN	RGS2
CFL2	5.39817e-45	0.189504	0.409	0.224	1.42722e-40	D1-MSN	CFL2
CTPS1	5.5462e-45	0.2902	0.263	0.128	1.46636e-40	D1-MSN	CTPS1
SIGIRR	6.48781e-45	0.486495	0.214	0.098	1.71531e-40	D1-MSN	SIGIRR
NDUFA2	6.85651e-45	0.273437	0.769	0.525	1.81279e-40	D1-MSN	NDUFA2
ULK3	7.76548e-45	0.269161	0.245	0.115	2.05312e-40	D1-MSN	ULK3
SSNA1	7.78622e-45	0.244183	0.712	0.454	2.0586e-40	D1-MSN	SSNA1
MANEAL	8.04802e-45	0.302802	0.226	0.103	2.12782e-40	D1-MSN	MANEAL
HMGB1	8.0843e-45	0.193272	0.99	0.929	2.13741e-40	D1-MSN	HMGB1
PSMB10	8.14896e-45	0.209285	0.335	0.174	2.1545e-40	D1-MSN	PSMB10
IFNGR1	8.2143e-45	0.317412	0.261	0.126	2.17178e-40	D1-MSN	IFNGR1
APTX	8.43718e-45	0.172347	0.336	0.174	2.23071e-40	D1-MSN	APTX
GRSF1	8.62696e-45	0.18085	0.397	0.215	2.28088e-40	D1-MSN	GRSF1
COX7B	9.09403e-45	0.233224	0.928	0.778	2.40437e-40	D1-MSN	COX7B
MRPS35	9.87072e-45	0.223695	0.523	0.3	2.60972e-40	D1-MSN	MRPS35
ERAL1	1.01942e-44	0.252973	0.252	0.119	2.69524e-40	D1-MSN	ERAL1
RNF220	1.0402e-44	0.322836	0.269	0.132	2.75018e-40	D1-MSN	RNF220
CYFIP2	1.04276e-44	0.233144	0.472	0.27	2.75694e-40	D1-MSN	CYFIP2
SNHG16	1.0628e-44	0.227526	0.557	0.333	2.80993e-40	D1-MSN	SNHG16
TTC37	1.06629e-44	0.258438	0.31	0.159	2.81917e-40	D1-MSN	TTC37
FAR2	1.14943e-44	2.7178	0.065	0.007	3.03897e-40	D1-MSN	FAR2
ATP6V1B2	1.15689e-44	0.240941	0.572	0.345	3.05871e-40	D1-MSN	ATP6V1B2
RTN4R	1.18528e-44	0.616418	0.155	0.058	3.13375e-40	D1-MSN	RTN4R
ECPAS	1.29118e-44	0.282005	0.263	0.127	3.41374e-40	D1-MSN	ECPAS
CMC1	1.30155e-44	0.215228	0.354	0.187	3.44118e-40	D1-MSN	CMC1
EBNA1BP2	1.32404e-44	0.189428	0.512	0.293	3.50064e-40	D1-MSN	EBNA1BP2
TSFM	1.43416e-44	0.185214	0.364	0.193	3.79178e-40	D1-MSN	TSFM
PACS2	1.4638e-44	0.23997	0.392	0.213	3.87015e-40	D1-MSN	PACS2
RFK	1.47356e-44	0.300573	0.783	0.544	3.89595e-40	D1-MSN	RFK
MSRB2	1.51122e-44	0.227091	0.597	0.368	3.99551e-40	D1-MSN	MSRB2
XPOT	1.56158e-44	0.289102	0.209	0.092	4.12866e-40	D1-MSN	XPOT
COPS9	1.56241e-44	0.260251	0.803	0.573	4.13085e-40	D1-MSN	COPS9
DAAM1	1.63371e-44	0.254273	0.94	0.784	4.31937e-40	D1-MSN	DAAM1
PYGB	1.78111e-44	0.376746	0.2	0.087	4.70909e-40	D1-MSN	PYGB
MAPK3	1.89017e-44	0.316815	0.242	0.114	4.99742e-40	D1-MSN	MAPK3
MAPK1IP1L	1.97749e-44	0.187527	0.489	0.276	5.22828e-40	D1-MSN	MAPK1IP1L
RBM42	1.98533e-44	0.1671	0.397	0.215	5.249e-40	D1-MSN	RBM42
PDCD10	1.9883e-44	0.18746	0.501	0.286	5.25686e-40	D1-MSN	PDCD10
ALYREF	2.08369e-44	0.181262	0.386	0.208	5.50907e-40	D1-MSN	ALYREF
HADHB	2.21577e-44	0.351769	0.193	0.082	5.85828e-40	D1-MSN	HADHB
FAM216A	2.31162e-44	0.128888	0.36	0.19	6.1117e-40	D1-MSN	FAM216A
THOC7	2.40097e-44	0.256573	0.717	0.467	6.34791e-40	D1-MSN	THOC7
HMGN4	2.43598e-44	0.214895	0.498	0.285	6.44048e-40	D1-MSN	HMGN4
EXOSC5	2.46092e-44	0.302078	0.213	0.095	6.50643e-40	D1-MSN	EXOSC5
PSMB5	2.59686e-44	0.215237	0.927	0.767	6.86585e-40	D1-MSN	PSMB5
PPP2R5C	2.73462e-44	0.146851	0.398	0.216	7.23006e-40	D1-MSN	PPP2R5C
BCS1L	2.76049e-44	0.270933	0.243	0.115	7.29845e-40	D1-MSN	BCS1L
ARMC6	2.82067e-44	0.416687	0.19	0.081	7.45756e-40	D1-MSN	ARMC6
YWHAG	2.83352e-44	0.232862	0.909	0.746	7.49154e-40	D1-MSN	YWHAG
YDJC	2.98576e-44	0.215757	0.256	0.122	7.89406e-40	D1-MSN	YDJC
ARHGAP20	3.12582e-44	1.1062	0.11	0.031	8.26436e-40	D1-MSN	ARHGAP20
HAGHL	3.23529e-44	0.175193	0.304	0.154	8.55377e-40	D1-MSN	HAGHL
TTLL1	3.30543e-44	0.363669	0.236	0.111	8.73923e-40	D1-MSN	TTLL1
TACO1	3.30571e-44	0.342214	0.188	0.078	8.73996e-40	D1-MSN	TACO1
ATP2B1-AS1	3.37092e-44	0.637422	0.154	0.059	8.91237e-40	D1-MSN	ATP2B1-AS1
SEPTIN11	3.74056e-44	0.216889	0.553	0.325	9.88967e-40	D1-MSN	SEPTIN11
NDUFAF6	4.12592e-44	0.196418	0.347	0.182	1.09085e-39	D1-MSN	NDUFAF6
CDIPT	4.13122e-44	0.18579	0.436	0.241	1.09225e-39	D1-MSN	CDIPT
PDGFB	4.30364e-44	0.767584	0.114	0.034	1.13784e-39	D1-MSN	PDGFB
MICOS13	4.38434e-44	0.253368	0.722	0.472	1.15918e-39	D1-MSN	MICOS13
SIKE1	4.61472e-44	0.19288	0.385	0.207	1.22009e-39	D1-MSN	SIKE1
TFRC	5.23725e-44	0.310058	0.247	0.119	1.38468e-39	D1-MSN	TFRC
LACTB	6.05557e-44	0.248755	0.24	0.113	1.60103e-39	D1-MSN	LACTB
FHOD3	6.41772e-44	0.529902	0.168	0.067	1.69678e-39	D1-MSN	FHOD3
BNIP1	6.94187e-44	0.475732	0.166	0.066	1.83536e-39	D1-MSN	BNIP1
RNF187	7.01778e-44	0.260577	0.825	0.608	1.85543e-39	D1-MSN	RNF187
UBL7	7.17643e-44	0.265697	0.248	0.118	1.89738e-39	D1-MSN	UBL7
ZNF330	7.34515e-44	0.256252	0.241	0.113	1.94199e-39	D1-MSN	ZNF330
CHMP1A	7.90063e-44	0.178027	0.396	0.215	2.08885e-39	D1-MSN	CHMP1A
DCTN2	8.11925e-44	0.263276	0.753	0.503	2.14665e-39	D1-MSN	DCTN2
SYNE1	8.46612e-44	0.259683	0.332	0.176	2.23836e-39	D1-MSN	SYNE1
DNAJC21	8.95653e-44	0.283128	0.284	0.144	2.36802e-39	D1-MSN	DNAJC21
CYBC1	9.0821e-44	0.188031	0.36	0.192	2.40122e-39	D1-MSN	CYBC1
NME4	9.11827e-44	0.223755	0.371	0.201	2.41078e-39	D1-MSN	NME4
SELENOS	9.33877e-44	0.228184	0.644	0.395	2.46908e-39	D1-MSN	SELENOS
CIAPIN1	9.46725e-44	0.189891	0.425	0.235	2.50305e-39	D1-MSN	CIAPIN1
C1orf50	9.61622e-44	0.163816	0.419	0.229	2.54243e-39	D1-MSN	C1orf50
TKT	9.66627e-44	0.273131	0.792	0.544	2.55566e-39	D1-MSN	TKT
RPS17	1.00082e-43	0.247977	0.857	0.635	2.64606e-39	D1-MSN	RPS17
NLN	1.01237e-43	0.290108	0.266	0.132	2.6766e-39	D1-MSN	NLN
FASTK	1.03818e-43	0.179997	0.346	0.181	2.74485e-39	D1-MSN	FASTK
EIF6	1.07597e-43	0.233361	0.656	0.405	2.84475e-39	D1-MSN	EIF6
PKN1	1.08293e-43	0.222034	0.377	0.204	2.86316e-39	D1-MSN	PKN1
ABCA3	1.12352e-43	0.232859	0.261	0.126	2.97046e-39	D1-MSN	ABCA3
DAP3	1.13919e-43	0.187746	0.378	0.203	3.01191e-39	D1-MSN	DAP3
PSMD1	1.19507e-43	0.202136	0.56	0.333	3.15964e-39	D1-MSN	PSMD1
ACO1	1.21719e-43	0.700241	0.137	0.048	3.21813e-39	D1-MSN	ACO1
HSPA4L	1.24434e-43	0.273052	0.286	0.146	3.28991e-39	D1-MSN	HSPA4L
MLEC	1.27717e-43	0.195435	0.488	0.282	3.37671e-39	D1-MSN	MLEC
KXD1	1.33692e-43	0.359312	0.215	0.097	3.53467e-39	D1-MSN	KXD1
PRNP	1.35091e-43	0.208866	0.511	0.299	3.57168e-39	D1-MSN	PRNP
GATAD2A	1.42597e-43	0.333929	0.202	0.089	3.77011e-39	D1-MSN	GATAD2A
SNX17	1.44272e-43	0.160639	0.356	0.188	3.81442e-39	D1-MSN	SNX17
NKAIN1	1.44933e-43	0.248119	0.372	0.203	3.83189e-39	D1-MSN	NKAIN1
C8orf82	1.58485e-43	0.22756	0.303	0.154	4.19018e-39	D1-MSN	C8orf82
MRPS10	1.64113e-43	0.124536	0.397	0.214	4.33898e-39	D1-MSN	MRPS10
GRIK2	1.67751e-43	1.44617	0.091	0.021	4.43517e-39	D1-MSN	GRIK2
RRP9	1.88398e-43	0.449037	0.169	0.068	4.98105e-39	D1-MSN	RRP9
DNAJB9	1.97059e-43	0.192855	0.417	0.231	5.21005e-39	D1-MSN	DNAJB9
ITPK1	1.97779e-43	0.275969	0.23	0.107	5.22907e-39	D1-MSN	ITPK1
CALB2	2.03873e-43	1.89014	0.079	0.015	5.39019e-39	D1-MSN	CALB2
ATG3	2.08307e-43	0.219806	0.313	0.161	5.50742e-39	D1-MSN	ATG3
GCSH	2.5725e-43	0.253989	0.803	0.58	6.80144e-39	D1-MSN	GCSH
SULF2	2.58947e-43	0.877965	0.151	0.059	6.8463e-39	D1-MSN	SULF2
GATD3B	2.63942e-43	0.182119	0.296	0.149	6.97837e-39	D1-MSN	GATD3B
LYPLA2	2.78404e-43	0.143792	0.354	0.186	7.36073e-39	D1-MSN	LYPLA2
LRRC73	2.93239e-43	0.252712	0.281	0.141	7.75294e-39	D1-MSN	LRRC73
NDUFA5	3.29694e-43	0.18881	0.976	0.915	8.71678e-39	D1-MSN	NDUFA5
AL512380.1	3.40183e-43	2.00451	0.082	0.017	8.9941e-39	D1-MSN	AL512380.1
SGTB	3.58506e-43	0.311893	0.201	0.089	9.47855e-39	D1-MSN	SGTB
CHN1	3.60992e-43	0.38917	0.258	0.128	9.54427e-39	D1-MSN	CHN1
DCTN5	3.65338e-43	0.162138	0.428	0.239	9.65917e-39	D1-MSN	DCTN5
BABAM2	3.99587e-43	0.318373	0.207	0.092	1.05647e-38	D1-MSN	BABAM2
MYDGF	4.21563e-43	0.260042	0.682	0.432	1.11457e-38	D1-MSN	MYDGF
MRPL2	4.31088e-43	0.155851	0.391	0.211	1.13975e-38	D1-MSN	MRPL2
USP14	4.91791e-43	0.188726	0.528	0.309	1.30025e-38	D1-MSN	USP14
TAC3	4.97534e-43	4.67592	0.053	0.002	1.31543e-38	D1-MSN	TAC3
SLC25A13	5.08438e-43	0.633809	0.143	0.052	1.34426e-38	D1-MSN	SLC25A13
EPHB1	5.31641e-43	0.889162	0.149	0.058	1.40561e-38	D1-MSN	EPHB1
ETHE1	5.58781e-43	0.23384	0.286	0.143	1.47736e-38	D1-MSN	ETHE1
PWP1	5.73647e-43	0.172301	0.49	0.279	1.51666e-38	D1-MSN	PWP1
RAB40B	5.896e-43	0.17255	0.308	0.158	1.55884e-38	D1-MSN	RAB40B
MRPL11	5.931e-43	0.183196	0.432	0.239	1.5681e-38	D1-MSN	MRPL11
SPTSSA	6.33713e-43	0.221996	0.302	0.155	1.67547e-38	D1-MSN	SPTSSA
DMTN	6.56993e-43	0.25297	0.298	0.153	1.73702e-38	D1-MSN	DMTN
NR1H2	6.60972e-43	0.479093	0.16	0.062	1.74754e-38	D1-MSN	NR1H2
NSDHL	6.89919e-43	0.280956	0.252	0.122	1.82408e-38	D1-MSN	NSDHL
WDR44	6.96685e-43	0.412848	0.186	0.079	1.84196e-38	D1-MSN	WDR44
RPARP-AS1	7.8766e-43	0.219068	0.243	0.116	2.0825e-38	D1-MSN	RPARP-AS1
PKP4	7.96154e-43	0.641628	0.166	0.068	2.10495e-38	D1-MSN	PKP4
LAMP1	8.73834e-43	0.195898	0.357	0.191	2.31033e-38	D1-MSN	LAMP1
NAPG	9.09564e-43	0.190786	0.521	0.304	2.4048e-38	D1-MSN	NAPG
MIIP	9.18223e-43	0.170384	0.344	0.183	2.42769e-38	D1-MSN	MIIP
VKORC1L1	9.22416e-43	0.15814	0.381	0.206	2.43878e-38	D1-MSN	VKORC1L1
NIPA1	9.34614e-43	0.299517	0.223	0.104	2.47103e-38	D1-MSN	NIPA1
PPP1R7	9.48814e-43	0.205433	0.584	0.35	2.50857e-38	D1-MSN	PPP1R7
HIST1H2AC	9.64885e-43	0.204479	0.259	0.128	2.55106e-38	D1-MSN	HIST1H2AC
FAM107B	9.89172e-43	0.293136	0.324	0.173	2.61527e-38	D1-MSN	FAM107B
MED12L	1.0224e-42	0.938845	0.131	0.046	2.70311e-38	D1-MSN	MED12L
HSPBP1	1.10853e-42	0.240455	0.291	0.148	2.93085e-38	D1-MSN	HSPBP1
MPST	1.13133e-42	0.266236	0.303	0.156	2.99113e-38	D1-MSN	MPST
FBXO7	1.14992e-42	0.240888	0.247	0.119	3.04028e-38	D1-MSN	FBXO7
TRPC4	1.1591e-42	2.65558	0.059	0.005	3.06455e-38	D1-MSN	TRPC4
PFDN6	1.25682e-42	0.158488	0.282	0.141	3.3229e-38	D1-MSN	PFDN6
CCDC32	1.26662e-42	0.14347	0.361	0.192	3.34882e-38	D1-MSN	CCDC32
P4HB	1.26843e-42	0.144874	0.37	0.199	3.3536e-38	D1-MSN	P4HB
SPRYD7	1.2709e-42	0.147962	0.358	0.191	3.36013e-38	D1-MSN	SPRYD7
KHK	1.3129e-42	0.633268	0.138	0.05	3.47116e-38	D1-MSN	KHK
GFOD1	1.33584e-42	0.460482	0.177	0.074	3.53182e-38	D1-MSN	GFOD1
FGF9	1.469e-42	0.213339	0.374	0.206	3.88388e-38	D1-MSN	FGF9
NRAS	1.51416e-42	0.182876	0.283	0.143	4.00329e-38	D1-MSN	NRAS
HINT2	1.55456e-42	0.127738	0.357	0.19	4.11011e-38	D1-MSN	HINT2
PAK1IP1	1.58867e-42	0.191466	0.357	0.192	4.20029e-38	D1-MSN	PAK1IP1
PRTFDC1	1.632e-42	0.592383	0.135	0.048	4.31485e-38	D1-MSN	PRTFDC1
SDHC	1.66614e-42	0.211867	0.524	0.306	4.40509e-38	D1-MSN	SDHC
IARS2	1.6957e-42	0.211663	0.264	0.13	4.48327e-38	D1-MSN	IARS2
NGLY1	1.72856e-42	0.305101	0.185	0.079	4.57014e-38	D1-MSN	NGLY1
LINC01351	1.76242e-42	1.09518	0.104	0.03	4.65967e-38	D1-MSN	LINC01351
INO80E	1.86287e-42	0.23035	0.263	0.129	4.92524e-38	D1-MSN	INO80E
NAA20	1.89659e-42	0.265527	0.728	0.475	5.01439e-38	D1-MSN	NAA20
NUCB1	1.98769e-42	0.228651	0.245	0.118	5.25526e-38	D1-MSN	NUCB1
CCDC91	1.99411e-42	0.41429	0.197	0.088	5.27224e-38	D1-MSN	CCDC91
CDV3	2.0199e-42	0.18781	0.486	0.282	5.34042e-38	D1-MSN	CDV3
GPR27	2.31839e-42	0.190568	0.517	0.302	6.1296e-38	D1-MSN	GPR27
DMAC2	2.35715e-42	0.38077	0.194	0.085	6.23207e-38	D1-MSN	DMAC2
UBAP2L	2.54108e-42	0.179291	0.425	0.238	6.71836e-38	D1-MSN	UBAP2L
ATP8A2	2.56366e-42	0.183614	0.329	0.174	6.77805e-38	D1-MSN	ATP8A2
PIP5K1C	2.67241e-42	0.149866	0.279	0.139	7.06559e-38	D1-MSN	PIP5K1C
ALDH5A1	2.72886e-42	0.226923	0.324	0.171	7.21483e-38	D1-MSN	ALDH5A1
AP3D1	2.74988e-42	0.181396	0.357	0.193	7.2704e-38	D1-MSN	AP3D1
FARSB	2.77068e-42	0.206786	0.294	0.15	7.32541e-38	D1-MSN	FARSB
HAGH	2.79174e-42	0.239599	0.805	0.56	7.38107e-38	D1-MSN	HAGH
MZT2B	2.88703e-42	0.200386	0.957	0.847	7.63302e-38	D1-MSN	MZT2B
DECR1	3.02461e-42	0.538583	0.149	0.056	7.99676e-38	D1-MSN	DECR1
SLC25A22	3.10057e-42	0.264177	0.275	0.139	8.19761e-38	D1-MSN	SLC25A22
GALNT9	3.11943e-42	0.731857	0.127	0.043	8.24747e-38	D1-MSN	GALNT9
UBE2N	3.32184e-42	0.247104	0.799	0.569	8.78261e-38	D1-MSN	UBE2N
FLRT3	3.38363e-42	1.58346	0.078	0.015	8.94599e-38	D1-MSN	FLRT3
ACAA1	3.42048e-42	0.109694	0.403	0.222	9.0434e-38	D1-MSN	ACAA1
PGK1	3.54021e-42	0.270636	0.808	0.583	9.35997e-38	D1-MSN	PGK1
GON7	3.66818e-42	0.182081	0.23	0.108	9.6983e-38	D1-MSN	GON7
IFNGR2	3.71314e-42	0.195721	0.399	0.22	9.81718e-38	D1-MSN	IFNGR2
PHB	4.07855e-42	0.229963	0.68	0.434	1.07833e-37	D1-MSN	PHB
CALU	4.11886e-42	0.205298	0.405	0.225	1.08899e-37	D1-MSN	CALU
TOMM40	4.18585e-42	0.191898	0.539	0.317	1.1067e-37	D1-MSN	TOMM40
FKBP8	4.34595e-42	0.21545	0.713	0.466	1.14903e-37	D1-MSN	FKBP8
SRRM4	4.51889e-42	0.243158	0.419	0.241	1.19475e-37	D1-MSN	SRRM4
MESD	4.554e-42	0.13153	0.327	0.171	1.20403e-37	D1-MSN	MESD
SLC35B1	4.81429e-42	0.220604	0.577	0.346	1.27285e-37	D1-MSN	SLC35B1
PAM	4.87879e-42	0.579948	0.194	0.088	1.2899e-37	D1-MSN	PAM
AP2M1	5.23088e-42	0.214536	0.925	0.766	1.38299e-37	D1-MSN	AP2M1
FAM89B	5.70965e-42	0.252857	0.727	0.479	1.50957e-37	D1-MSN	FAM89B
TATDN1	6.2444e-42	0.140427	0.427	0.238	1.65096e-37	D1-MSN	TATDN1
TMUB2	6.50759e-42	0.192243	0.248	0.12	1.72054e-37	D1-MSN	TMUB2
EAF1	6.66395e-42	0.241853	0.277	0.14	1.76188e-37	D1-MSN	EAF1
ASPHD2	6.9557e-42	0.335117	0.258	0.128	1.83902e-37	D1-MSN	ASPHD2
SLITRK5	6.95957e-42	0.298137	0.289	0.151	1.84004e-37	D1-MSN	SLITRK5
OS9	7.01292e-42	0.160611	0.411	0.227	1.85415e-37	D1-MSN	OS9
SNRPB2	7.01817e-42	0.240035	0.758	0.507	1.85554e-37	D1-MSN	SNRPB2
DGKZ	7.21105e-42	0.182604	0.389	0.215	1.90653e-37	D1-MSN	DGKZ
AGPS	7.24907e-42	0.18077	0.262	0.129	1.91658e-37	D1-MSN	AGPS
BCL7B	7.54058e-42	0.238042	0.264	0.131	1.99365e-37	D1-MSN	BCL7B
PACC1	7.59745e-42	0.17627	0.275	0.137	2.00869e-37	D1-MSN	PACC1
RGMB	8.05904e-42	0.610195	0.151	0.059	2.13073e-37	D1-MSN	RGMB
CMC2	8.0948e-42	0.243407	0.68	0.438	2.14018e-37	D1-MSN	CMC2
MORN4	8.34303e-42	0.197869	0.294	0.151	2.20582e-37	D1-MSN	MORN4
COPS4	8.6246e-42	0.200589	0.546	0.322	2.28026e-37	D1-MSN	COPS4
MAOA	8.79314e-42	3.7486	0.053	0.002	2.32482e-37	D1-MSN	MAOA
MDP1	9.37459e-42	0.175587	0.45	0.256	2.47855e-37	D1-MSN	MDP1
ECH1	9.41545e-42	0.23895	0.623	0.39	2.48935e-37	D1-MSN	ECH1
NTAN1	9.5605e-42	0.338472	0.211	0.097	2.5277e-37	D1-MSN	NTAN1
TRIM27	1.09435e-41	0.238864	0.254	0.126	2.89336e-37	D1-MSN	TRIM27
TMEFF2	1.09553e-41	0.663165	0.175	0.075	2.89647e-37	D1-MSN	TMEFF2
CLPP	1.1323e-41	0.200616	0.683	0.434	2.99369e-37	D1-MSN	CLPP
BEND6	1.14664e-41	0.394629	0.184	0.08	3.03161e-37	D1-MSN	BEND6
DIPK2A	1.17673e-41	0.821586	0.12	0.039	3.11115e-37	D1-MSN	DIPK2A
CTXN3	1.17788e-41	5.55736	0.049	0.001	3.1142e-37	D1-MSN	CTXN3
CCND3	1.19246e-41	0.29684	0.185	0.079	3.15276e-37	D1-MSN	CCND3
ALDH7A1	1.19775e-41	0.222244	0.258	0.128	3.16672e-37	D1-MSN	ALDH7A1
UBA6	1.26166e-41	0.183801	0.416	0.234	3.33571e-37	D1-MSN	UBA6
NACAD	1.31626e-41	0.253725	0.235	0.113	3.48006e-37	D1-MSN	NACAD
TPGS2	1.36898e-41	0.210034	0.606	0.371	3.61946e-37	D1-MSN	TPGS2
NOLC1	1.38736e-41	0.11565	0.349	0.186	3.66804e-37	D1-MSN	NOLC1
TOR1A	1.41038e-41	0.175461	0.27	0.135	3.72892e-37	D1-MSN	TOR1A
PRKCZ	1.42209e-41	0.127628	0.349	0.186	3.75987e-37	D1-MSN	PRKCZ
BCAS4	1.52187e-41	0.181527	0.337	0.179	4.02367e-37	D1-MSN	BCAS4
SNAPIN	1.53763e-41	0.190455	0.318	0.166	4.06533e-37	D1-MSN	SNAPIN
TIMM50	1.54964e-41	0.337558	0.205	0.093	4.09709e-37	D1-MSN	TIMM50
HYAL2	1.61727e-41	0.198376	0.332	0.176	4.27591e-37	D1-MSN	HYAL2
INHBA-AS1	1.6398e-41	0.896317	0.128	0.045	4.33546e-37	D1-MSN	INHBA-AS1
ACKR3	1.6533e-41	0.680685	0.167	0.07	4.37117e-37	D1-MSN	ACKR3
CCDC88C	1.72325e-41	1.00574	0.112	0.035	4.5561e-37	D1-MSN	CCDC88C
SNRPN	1.73617e-41	0.182639	0.98	0.903	4.59025e-37	D1-MSN	SNRPN
LINC01896	1.73959e-41	4.35645	0.051	0.002	4.5993e-37	D1-MSN	LINC01896
AC068587.4	1.73975e-41	0.988112	0.125	0.043	4.59972e-37	D1-MSN	AC068587.4
PNO1	1.84466e-41	0.391776	0.193	0.086	4.87709e-37	D1-MSN	PNO1
UBE2V1	1.84829e-41	0.230217	0.71	0.46	4.88668e-37	D1-MSN	UBE2V1
C19orf12	1.94668e-41	0.156953	0.423	0.235	5.14682e-37	D1-MSN	C19orf12
SLC48A1	2.04218e-41	0.293963	0.211	0.097	5.39931e-37	D1-MSN	SLC48A1
NARS	2.19935e-41	0.191986	0.545	0.325	5.81485e-37	D1-MSN	NARS
GRIA1	2.21775e-41	0.290003	0.442	0.263	5.86351e-37	D1-MSN	GRIA1
AC087392.2	2.33351e-41	1.6003	0.069	0.01	6.16957e-37	D1-MSN	AC087392.2
SHOC2	2.50036e-41	0.116955	0.404	0.223	6.61071e-37	D1-MSN	SHOC2
RNF167	2.50203e-41	0.172378	0.363	0.197	6.61511e-37	D1-MSN	RNF167
MPG	2.68658e-41	0.191708	0.545	0.323	7.10306e-37	D1-MSN	MPG
FRA10AC1	2.86491e-41	0.185396	0.269	0.135	7.57453e-37	D1-MSN	FRA10AC1
NUDT16L1	3.01033e-41	0.183197	0.496	0.288	7.959e-37	D1-MSN	NUDT16L1
RAB6B	3.05343e-41	0.220456	0.564	0.34	8.07297e-37	D1-MSN	RAB6B
PNPT1	3.06629e-41	0.345051	0.211	0.097	8.10696e-37	D1-MSN	PNPT1
C14orf132	3.22489e-41	0.219323	0.278	0.142	8.52628e-37	D1-MSN	C14orf132
HM13	3.23694e-41	0.128708	0.544	0.32	8.55815e-37	D1-MSN	HM13
PERP	3.27604e-41	1.04777	0.083	0.018	8.66151e-37	D1-MSN	PERP
DNAJC4	3.44739e-41	0.122603	0.315	0.164	9.11455e-37	D1-MSN	DNAJC4
C20orf96	3.45931e-41	0.264659	0.247	0.122	9.14607e-37	D1-MSN	C20orf96
COMMD7	3.50652e-41	0.229747	0.647	0.41	9.27088e-37	D1-MSN	COMMD7
MT-CO2	3.67478e-41	0.195984	1	0.999	9.71575e-37	D1-MSN	MT-CO2
SPTBN2	3.732e-41	0.242385	0.222	0.104	9.86704e-37	D1-MSN	SPTBN2
BAALC	3.7415e-41	0.263227	0.205	0.093	9.89215e-37	D1-MSN	BAALC
MRPS18A	3.94435e-41	0.241592	0.212	0.097	1.04285e-36	D1-MSN	MRPS18A
PKIB	4.39393e-41	0.252759	0.502	0.309	1.16171e-36	D1-MSN	PKIB
PRR14L	4.42531e-41	0.185302	0.301	0.157	1.17001e-36	D1-MSN	PRR14L
DEGS1	4.47377e-41	0.111422	0.403	0.223	1.18282e-36	D1-MSN	DEGS1
PPID	4.50849e-41	0.20095	0.56	0.336	1.192e-36	D1-MSN	PPID
NAGK	4.64327e-41	0.156936	0.464	0.264	1.22763e-36	D1-MSN	NAGK
RABL6	5.05639e-41	0.149687	0.371	0.203	1.33686e-36	D1-MSN	RABL6
NDUFB6	5.0573e-41	0.249154	0.698	0.455	1.3371e-36	D1-MSN	NDUFB6
PPT1	5.27382e-41	0.150251	0.289	0.148	1.39434e-36	D1-MSN	PPT1
SIGMAR1	5.35109e-41	0.189554	0.232	0.11	1.41477e-36	D1-MSN	SIGMAR1
SAMD4A	5.43764e-41	1.85743	0.062	0.007	1.43766e-36	D1-MSN	SAMD4A
GMPR2	6.3491e-41	0.144273	0.342	0.182	1.67864e-36	D1-MSN	GMPR2
B4GALT2	6.57132e-41	0.169929	0.371	0.202	1.73739e-36	D1-MSN	B4GALT2
LAMTOR2	6.59069e-41	0.244106	0.712	0.468	1.74251e-36	D1-MSN	LAMTOR2
MMGT1	6.76222e-41	0.24149	0.256	0.127	1.78786e-36	D1-MSN	MMGT1
AP2B1	6.79145e-41	0.241718	0.634	0.4	1.79559e-36	D1-MSN	AP2B1
SEMA6C	7.29204e-41	0.239291	0.221	0.104	1.92794e-36	D1-MSN	SEMA6C
SERTAD4-AS1	8.52176e-41	0.60021	0.163	0.068	2.25307e-36	D1-MSN	SERTAD4-AS1
SCAF11	8.79283e-41	0.144282	0.289	0.149	2.32474e-36	D1-MSN	SCAF11
DPP3	9.80696e-41	0.507166	0.15	0.058	2.59286e-36	D1-MSN	DPP3
PSEN2	1.06973e-40	0.690781	0.116	0.038	2.82825e-36	D1-MSN	PSEN2
ATP5F1E	1.09676e-40	0.167915	0.993	0.966	2.89973e-36	D1-MSN	ATP5F1E
CHST11	1.11285e-40	0.658002	0.142	0.054	2.94226e-36	D1-MSN	CHST11
RUVBL2	1.15709e-40	0.154711	0.286	0.147	3.05924e-36	D1-MSN	RUVBL2
TMEM53	1.21363e-40	0.421157	0.164	0.068	3.20872e-36	D1-MSN	TMEM53
VGLL4	1.22196e-40	0.143199	0.442	0.252	3.23073e-36	D1-MSN	VGLL4
FAM122A	1.33782e-40	0.167955	0.266	0.133	3.53705e-36	D1-MSN	FAM122A
PCP4L1	1.53756e-40	1.09232	0.101	0.029	4.06516e-36	D1-MSN	PCP4L1
ANKRD39	1.57933e-40	0.124862	0.432	0.245	4.1756e-36	D1-MSN	ANKRD39
EMC8	1.60822e-40	0.161834	0.345	0.185	4.25198e-36	D1-MSN	EMC8
HARS	1.647e-40	0.140217	0.415	0.231	4.3545e-36	D1-MSN	HARS
SCOC	1.65393e-40	0.216162	0.927	0.767	4.37282e-36	D1-MSN	SCOC
SFRP2	1.70177e-40	4.35613	0.049	0.001	4.49931e-36	D1-MSN	SFRP2
FBXW5	1.72498e-40	0.133784	0.404	0.224	4.56068e-36	D1-MSN	FBXW5
LZIC	1.7298e-40	0.195553	0.574	0.349	4.57341e-36	D1-MSN	LZIC
RRAGC	1.77853e-40	0.212314	0.244	0.119	4.70224e-36	D1-MSN	RRAGC
MED31	1.79989e-40	0.138805	0.4	0.222	4.75873e-36	D1-MSN	MED31
TLK1	1.80034e-40	0.190081	0.391	0.22	4.75991e-36	D1-MSN	TLK1
PPP1R11	1.82383e-40	0.170848	0.447	0.256	4.82203e-36	D1-MSN	PPP1R11
SV2C	1.83992e-40	3.66663	0.053	0.003	4.86457e-36	D1-MSN	SV2C
PEF1	1.87473e-40	0.184462	0.308	0.162	4.95659e-36	D1-MSN	PEF1
GTPBP6	1.90663e-40	0.13743	0.295	0.152	5.04094e-36	D1-MSN	GTPBP6
C1orf21	2.07712e-40	0.290022	0.239	0.118	5.49171e-36	D1-MSN	C1orf21
NELFE	2.12047e-40	0.135775	0.34	0.182	5.60631e-36	D1-MSN	NELFE
EIF2AK2	2.14617e-40	0.20952	0.305	0.161	5.67426e-36	D1-MSN	EIF2AK2
SERTAD3	2.15139e-40	0.527715	0.149	0.058	5.68805e-36	D1-MSN	SERTAD3
SUPT3H	2.2301e-40	0.720839	0.118	0.039	5.89617e-36	D1-MSN	SUPT3H
CHRNB1	2.25696e-40	0.158386	0.293	0.152	5.96719e-36	D1-MSN	CHRNB1
ZDHHC24	2.34658e-40	0.32036	0.176	0.075	6.20411e-36	D1-MSN	ZDHHC24
HEBP2	2.47556e-40	0.49407	0.157	0.064	6.54513e-36	D1-MSN	HEBP2
SHISA4	2.66769e-40	0.529919	0.151	0.06	7.05311e-36	D1-MSN	SHISA4
PIP4P1	2.77382e-40	0.147423	0.379	0.208	7.3337e-36	D1-MSN	PIP4P1
RAD51D	2.98153e-40	0.393918	0.184	0.081	7.88287e-36	D1-MSN	RAD51D
FKBP3	3.24362e-40	0.229483	0.796	0.563	8.5758e-36	D1-MSN	FKBP3
TMBIM4	3.24632e-40	0.170337	0.5	0.294	8.58294e-36	D1-MSN	TMBIM4
PROK2	3.27683e-40	4.25172	0.05	0.002	8.6636e-36	D1-MSN	PROK2
KCTD6	3.29725e-40	0.349151	0.192	0.086	8.71761e-36	D1-MSN	KCTD6
CD276	3.3124e-40	0.369403	0.193	0.087	8.75766e-36	D1-MSN	CD276
MRPL35	3.54146e-40	0.192131	0.301	0.158	9.36326e-36	D1-MSN	MRPL35
ATP11A	3.62176e-40	0.66069	0.133	0.048	9.57557e-36	D1-MSN	ATP11A
LPP	3.71542e-40	0.601429	0.143	0.055	9.82319e-36	D1-MSN	LPP
RDH10	3.76558e-40	2.50936	0.063	0.008	9.95582e-36	D1-MSN	RDH10
TIMM22	3.83238e-40	0.103878	0.362	0.197	1.01324e-35	D1-MSN	TIMM22
TXNRD1	3.90883e-40	0.162668	0.36	0.197	1.03345e-35	D1-MSN	TXNRD1
UFD1	4.02445e-40	0.156973	0.459	0.264	1.06402e-35	D1-MSN	UFD1
TMEM189	4.03294e-40	0.362633	0.197	0.09	1.06627e-35	D1-MSN	TMEM189
CLRN1-AS1	4.05012e-40	5.17386	0.048	0.001	1.07081e-35	D1-MSN	CLRN1-AS1
LNPK	4.30875e-40	0.187708	0.422	0.239	1.13919e-35	D1-MSN	LNPK
UBE2E1	4.43157e-40	0.158516	0.312	0.163	1.17166e-35	D1-MSN	UBE2E1
PPP3R1	4.57557e-40	0.161908	0.446	0.255	1.20973e-35	D1-MSN	PPP3R1
CD99L2	4.6357e-40	0.252165	0.2	0.09	1.22563e-35	D1-MSN	CD99L2
TSHZ2	4.73787e-40	0.738501	0.203	0.099	1.25265e-35	D1-MSN	TSHZ2
DPYSL5	4.76453e-40	0.175509	0.59	0.359	1.25969e-35	D1-MSN	DPYSL5
B3GALNT2	4.98795e-40	0.592976	0.146	0.057	1.31876e-35	D1-MSN	B3GALNT2
NDUFS3	5.1992e-40	0.230012	0.77	0.532	1.37462e-35	D1-MSN	NDUFS3
DPH5	5.38025e-40	0.29173	0.195	0.088	1.42248e-35	D1-MSN	DPH5
EZR	5.50284e-40	1.88532	0.067	0.01	1.45489e-35	D1-MSN	EZR
SIAH2	5.5471e-40	0.24543	0.246	0.121	1.4666e-35	D1-MSN	SIAH2
CRLS1	5.70145e-40	0.273283	0.219	0.103	1.50741e-35	D1-MSN	CRLS1
MORN2	6.06209e-40	0.190876	0.477	0.277	1.60276e-35	D1-MSN	MORN2
PGRMC2	6.20415e-40	0.208492	0.225	0.107	1.64031e-35	D1-MSN	PGRMC2
MRPL49	6.74008e-40	0.160748	0.269	0.135	1.78201e-35	D1-MSN	MRPL49
HABP4	7.38464e-40	0.197097	0.255	0.127	1.95242e-35	D1-MSN	HABP4
RETREG2	7.85114e-40	0.20043	0.572	0.344	2.07576e-35	D1-MSN	RETREG2
SEZ6	7.9965e-40	0.227341	0.308	0.165	2.1142e-35	D1-MSN	SEZ6
CORO1A	8.15379e-40	0.149115	0.316	0.167	2.15578e-35	D1-MSN	CORO1A
GDPD5	8.35163e-40	0.726912	0.117	0.039	2.20809e-35	D1-MSN	GDPD5
ACADM	8.39545e-40	0.121777	0.384	0.211	2.21967e-35	D1-MSN	ACADM
AKTIP	8.58761e-40	0.321418	0.216	0.103	2.27048e-35	D1-MSN	AKTIP
MED24	8.59032e-40	0.204892	0.291	0.152	2.27119e-35	D1-MSN	MED24
FRAS1	8.86134e-40	2.42256	0.059	0.006	2.34285e-35	D1-MSN	FRAS1
UBA1	9.40588e-40	0.178712	0.567	0.342	2.48682e-35	D1-MSN	UBA1
CHMP4A	9.40888e-40	0.12893	0.473	0.273	2.48761e-35	D1-MSN	CHMP4A
UBE2D2	9.48512e-40	0.231806	0.878	0.671	2.50777e-35	D1-MSN	UBE2D2
DYNC1LI1	9.66825e-40	0.225932	0.668	0.428	2.55619e-35	D1-MSN	DYNC1LI1
RAB40C	9.82812e-40	0.233878	0.211	0.098	2.59846e-35	D1-MSN	RAB40C
MPZL1	1.00408e-39	0.183626	0.387	0.217	2.65469e-35	D1-MSN	MPZL1
MAP1LC3B	1.01727e-39	0.221141	0.883	0.701	2.68957e-35	D1-MSN	MAP1LC3B
GNB4	1.07092e-39	0.265753	0.591	0.386	2.8314e-35	D1-MSN	GNB4
RAB9A	1.12982e-39	0.164038	0.238	0.115	2.98712e-35	D1-MSN	RAB9A
NXN	1.1391e-39	0.682779	0.121	0.042	3.01165e-35	D1-MSN	NXN
SIRT2	1.20049e-39	0.145238	0.4	0.224	3.17397e-35	D1-MSN	SIRT2
GNG10	1.2195e-39	0.248121	0.69	0.45	3.22423e-35	D1-MSN	GNG10
ENDOG	1.24641e-39	0.215934	0.598	0.373	3.29538e-35	D1-MSN	ENDOG
RANGRF	1.2691e-39	0.195507	0.284	0.147	3.35538e-35	D1-MSN	RANGRF
PSD	1.26946e-39	0.151314	0.425	0.242	3.35632e-35	D1-MSN	PSD
SMPD4	1.33042e-39	0.314869	0.213	0.1	3.5175e-35	D1-MSN	SMPD4
ADSS	1.34176e-39	0.189532	0.434	0.248	3.54749e-35	D1-MSN	ADSS
NDUFA4	1.34623e-39	0.148662	0.999	0.994	3.55929e-35	D1-MSN	NDUFA4
C14orf119	1.46728e-39	0.119442	0.379	0.207	3.87934e-35	D1-MSN	C14orf119
FAM131B	1.47154e-39	0.365957	0.191	0.086	3.89059e-35	D1-MSN	FAM131B
ATP5MG	1.47514e-39	0.171004	0.982	0.911	3.90011e-35	D1-MSN	ATP5MG
C1orf216	1.47772e-39	0.219804	0.277	0.143	3.90693e-35	D1-MSN	C1orf216
HTRA2	1.48124e-39	0.133136	0.365	0.198	3.91625e-35	D1-MSN	HTRA2
CAMKK2	1.50584e-39	0.217746	0.242	0.119	3.98129e-35	D1-MSN	CAMKK2
AARS	1.59719e-39	0.266431	0.236	0.116	4.22282e-35	D1-MSN	AARS
PEMT	1.61172e-39	0.301204	0.174	0.075	4.26123e-35	D1-MSN	PEMT
TTL	1.64933e-39	0.172135	0.283	0.147	4.36065e-35	D1-MSN	TTL
DCAF4	1.7006e-39	0.947962	0.086	0.021	4.49621e-35	D1-MSN	DCAF4
YARS2	1.73041e-39	0.286203	0.216	0.102	4.57503e-35	D1-MSN	YARS2
LSM10	1.77458e-39	0.218236	0.63	0.39	4.69181e-35	D1-MSN	LSM10
HSD17B7	1.81745e-39	0.173757	0.286	0.149	4.80515e-35	D1-MSN	HSD17B7
CHAC1	1.89859e-39	0.592445	0.13	0.047	5.01968e-35	D1-MSN	CHAC1
OXSR1	1.9121e-39	0.190176	0.322	0.173	5.05539e-35	D1-MSN	OXSR1
NDP	2.00919e-39	3.70571	0.052	0.003	5.31211e-35	D1-MSN	NDP
SWI5	2.1188e-39	0.17786	0.262	0.132	5.60191e-35	D1-MSN	SWI5
SYAP1	2.15309e-39	0.169233	0.43	0.245	5.69256e-35	D1-MSN	SYAP1
SEPTIN4	2.23484e-39	0.299555	0.171	0.072	5.9087e-35	D1-MSN	SEPTIN4
DYNC1H1	2.40485e-39	0.231557	0.897	0.719	6.35819e-35	D1-MSN	DYNC1H1
FLYWCH2	2.41618e-39	0.197082	0.572	0.344	6.38815e-35	D1-MSN	FLYWCH2
C12orf43	2.44398e-39	0.180483	0.264	0.134	6.46164e-35	D1-MSN	C12orf43
SEPHS1	2.5082e-39	0.13763	0.328	0.176	6.63143e-35	D1-MSN	SEPHS1
POMP	2.52059e-39	0.200537	0.941	0.799	6.66419e-35	D1-MSN	POMP
PPA1	2.52103e-39	0.215251	0.919	0.763	6.66535e-35	D1-MSN	PPA1
PRKAR1B	2.54541e-39	0.177926	0.276	0.142	6.72981e-35	D1-MSN	PRKAR1B
TACC3	2.62985e-39	0.799543	0.105	0.032	6.95307e-35	D1-MSN	TACC3
RDH14	2.72411e-39	0.197082	0.464	0.268	7.20227e-35	D1-MSN	RDH14
COPG1	2.79955e-39	0.186444	0.248	0.123	7.40173e-35	D1-MSN	COPG1
GAMT	2.85847e-39	0.15513	0.543	0.323	7.5575e-35	D1-MSN	GAMT
DACT1	3.06029e-39	0.796442	0.136	0.052	8.09111e-35	D1-MSN	DACT1
ASCC3	3.12103e-39	0.280015	0.216	0.103	8.2517e-35	D1-MSN	ASCC3
OGDH	3.42004e-39	0.252139	0.208	0.097	9.04224e-35	D1-MSN	OGDH
STAC	3.46924e-39	2.10543	0.059	0.007	9.17233e-35	D1-MSN	STAC
CASP3	3.48759e-39	0.194771	0.54	0.325	9.22083e-35	D1-MSN	CASP3
POLD2	3.62103e-39	0.166981	0.466	0.27	9.57364e-35	D1-MSN	POLD2
LINC01003	3.66558e-39	0.110924	0.466	0.267	9.69142e-35	D1-MSN	LINC01003
HDLBP	3.68997e-39	0.150526	0.413	0.234	9.7559e-35	D1-MSN	HDLBP
DCTN1	3.82753e-39	0.165604	0.56	0.343	1.01196e-34	D1-MSN	DCTN1
LANCL1	3.91092e-39	0.197514	0.236	0.115	1.03401e-34	D1-MSN	LANCL1
GOLGA7	4.06928e-39	0.198394	0.644	0.399	1.07588e-34	D1-MSN	GOLGA7
GPRC5B	4.34416e-39	0.835712	0.105	0.032	1.14855e-34	D1-MSN	GPRC5B
SLC35F6	4.35835e-39	0.251893	0.177	0.077	1.15231e-34	D1-MSN	SLC35F6
MRPS2	4.40871e-39	0.107555	0.456	0.259	1.16562e-34	D1-MSN	MRPS2
TOR3A	4.54386e-39	0.478364	0.157	0.064	1.20135e-34	D1-MSN	TOR3A
SPATS2L	5.45399e-39	0.845702	0.123	0.044	1.44198e-34	D1-MSN	SPATS2L
ATP5F1D	5.56834e-39	0.187269	0.96	0.877	1.47221e-34	D1-MSN	ATP5F1D
DDT	5.82532e-39	0.231768	0.851	0.644	1.54016e-34	D1-MSN	DDT
MRM3	6.00382e-39	0.453238	0.152	0.061	1.58735e-34	D1-MSN	MRM3
ACOT13	6.01099e-39	0.224779	0.254	0.128	1.58925e-34	D1-MSN	ACOT13
SHB	6.01888e-39	0.705174	0.122	0.043	1.59133e-34	D1-MSN	SHB
SMIM8	6.13187e-39	0.151884	0.554	0.328	1.6212e-34	D1-MSN	SMIM8
CD47	6.19044e-39	0.127137	0.534	0.324	1.63669e-34	D1-MSN	CD47
SMIM29	6.24677e-39	0.153361	0.358	0.196	1.65158e-34	D1-MSN	SMIM29
TLNRD1	6.33626e-39	0.320309	0.211	0.1	1.67524e-34	D1-MSN	TLNRD1
VPS25	6.49687e-39	0.150961	0.519	0.304	1.71771e-34	D1-MSN	VPS25
XRCC4	6.58403e-39	0.452198	0.139	0.053	1.74075e-34	D1-MSN	XRCC4
GPR137	6.66939e-39	0.171793	0.287	0.15	1.76332e-34	D1-MSN	GPR137
GPR162	7.40418e-39	0.130776	0.339	0.184	1.95759e-34	D1-MSN	GPR162
LPAR2	7.93627e-39	0.321198	0.198	0.092	2.09827e-34	D1-MSN	LPAR2
SLC2A6	8.54074e-39	0.43669	0.146	0.058	2.25809e-34	D1-MSN	SLC2A6
IGSF3	8.67628e-39	0.210525	0.362	0.202	2.29392e-34	D1-MSN	IGSF3
SGCB	9.32971e-39	0.130406	0.436	0.249	2.46668e-34	D1-MSN	SGCB
NDUFA7	9.35208e-39	0.224582	0.608	0.384	2.4726e-34	D1-MSN	NDUFA7
RAP2C	9.76049e-39	0.294091	0.21	0.099	2.58058e-34	D1-MSN	RAP2C
STMN3	1.03194e-38	0.185271	0.591	0.358	2.72833e-34	D1-MSN	STMN3
PIEZO2	1.07739e-38	1.82651	0.072	0.014	2.84852e-34	D1-MSN	PIEZO2
RABL2B	1.09553e-38	0.190932	0.266	0.136	2.89648e-34	D1-MSN	RABL2B
ZSWIM7	1.11354e-38	0.13561	0.469	0.271	2.94409e-34	D1-MSN	ZSWIM7
EFHD2	1.12269e-38	0.701619	0.114	0.038	2.96829e-34	D1-MSN	EFHD2
PDE1C	1.20567e-38	2.69964	0.056	0.006	3.18766e-34	D1-MSN	PDE1C
MRPS27	1.24494e-38	0.243897	0.228	0.111	3.29151e-34	D1-MSN	MRPS27
SERPINE2	1.28453e-38	0.333663	0.371	0.216	3.39617e-34	D1-MSN	SERPINE2
CLCN6	1.3052e-38	0.338441	0.175	0.076	3.45082e-34	D1-MSN	CLCN6
DNPEP	1.31419e-38	0.619302	0.12	0.042	3.47458e-34	D1-MSN	DNPEP
APIP	1.3199e-38	0.22138	0.274	0.142	3.48968e-34	D1-MSN	APIP
TPI1	1.37106e-38	0.28055	0.848	0.709	3.62494e-34	D1-MSN	TPI1
MTMR14	1.62716e-38	0.551114	0.136	0.052	4.30205e-34	D1-MSN	MTMR14
MBP	1.69499e-38	0.343048	0.196	0.091	4.48137e-34	D1-MSN	MBP
TMEM8B	1.78336e-38	0.269341	0.202	0.094	4.71503e-34	D1-MSN	TMEM8B
PCSK1	1.82697e-38	2.45492	0.058	0.007	4.83034e-34	D1-MSN	PCSK1
GDI2	1.84015e-38	0.230149	0.758	0.516	4.86517e-34	D1-MSN	GDI2
RPF1	1.88377e-38	0.290032	0.173	0.075	4.98051e-34	D1-MSN	RPF1
UNC13A	1.88993e-38	0.15607	0.282	0.146	4.99678e-34	D1-MSN	UNC13A
ERI3	1.93936e-38	0.2107	0.646	0.406	5.12746e-34	D1-MSN	ERI3
PTPA	1.94832e-38	0.22998	0.225	0.11	5.15117e-34	D1-MSN	PTPA
NCS1	1.95178e-38	0.225916	0.759	0.521	5.16031e-34	D1-MSN	NCS1
PRKX	1.9724e-38	0.280941	0.209	0.099	5.21484e-34	D1-MSN	PRKX
YWHAE	2.01007e-38	0.167096	0.991	0.955	5.31443e-34	D1-MSN	YWHAE
MRPL22	2.05621e-38	0.196067	0.556	0.332	5.43641e-34	D1-MSN	MRPL22
COX14	2.06035e-38	0.205699	0.556	0.339	5.44736e-34	D1-MSN	COX14
SNRPA	2.0706e-38	0.165588	0.317	0.169	5.47445e-34	D1-MSN	SNRPA
FUCA1	2.08563e-38	0.18774	0.298	0.158	5.51421e-34	D1-MSN	FUCA1
SYBU	2.15978e-38	0.324345	0.203	0.096	5.71023e-34	D1-MSN	SYBU
DCAF15	2.24264e-38	0.23488	0.244	0.122	5.92932e-34	D1-MSN	DCAF15
SRRD	2.43551e-38	0.154889	0.299	0.158	6.43924e-34	D1-MSN	SRRD
PEA15	2.48345e-38	0.150676	0.346	0.19	6.56599e-34	D1-MSN	PEA15
GNPAT	2.53446e-38	0.198451	0.254	0.128	6.70086e-34	D1-MSN	GNPAT
BX890604.2	2.53648e-38	0.194399	0.317	0.171	6.70619e-34	D1-MSN	BX890604.2
SPRYD4	2.59389e-38	0.174536	0.23	0.112	6.85799e-34	D1-MSN	SPRYD4
TMEM38A	2.59628e-38	0.197945	0.187	0.085	6.8643e-34	D1-MSN	TMEM38A
SLA	2.69191e-38	4.83579	0.047	0.001	7.11714e-34	D1-MSN	SLA
CSNK1G2	2.78064e-38	0.235387	0.277	0.144	7.35172e-34	D1-MSN	CSNK1G2
PAPSS1	2.79562e-38	0.189714	0.61	0.376	7.39133e-34	D1-MSN	PAPSS1
LIMK1	2.84929e-38	0.492085	0.15	0.061	7.53325e-34	D1-MSN	LIMK1
EIF2AK4	2.85235e-38	0.147692	0.276	0.143	7.54132e-34	D1-MSN	EIF2AK4
ABCE1	2.89481e-38	0.138834	0.467	0.274	7.65359e-34	D1-MSN	ABCE1
ERCC1	2.94553e-38	0.183317	0.393	0.223	7.78768e-34	D1-MSN	ERCC1
STARD3NL	2.98066e-38	0.22199	0.658	0.415	7.88057e-34	D1-MSN	STARD3NL
RAB28	3.00205e-38	0.135237	0.329	0.178	7.93711e-34	D1-MSN	RAB28
ENOX2	3.1098e-38	1.14228	0.091	0.025	8.222e-34	D1-MSN	ENOX2
PMVK	3.12371e-38	0.116018	0.444	0.254	8.25877e-34	D1-MSN	PMVK
BYSL	3.17107e-38	0.581075	0.128	0.047	8.384e-34	D1-MSN	BYSL
ERO1A	3.18553e-38	0.153255	0.35	0.192	8.42222e-34	D1-MSN	ERO1A
MRPL13	3.2403e-38	0.155973	0.52	0.306	8.56702e-34	D1-MSN	MRPL13
PCMT1	3.3862e-38	0.218282	0.893	0.701	8.95279e-34	D1-MSN	PCMT1
DZIP1	3.40472e-38	0.285651	0.196	0.091	9.00174e-34	D1-MSN	DZIP1
APBB2	3.4319e-38	0.315109	0.202	0.096	9.0736e-34	D1-MSN	APBB2
MSI1	3.43975e-38	0.29669	0.255	0.13	9.09437e-34	D1-MSN	MSI1
PAQR4	3.49028e-38	0.160227	0.239	0.118	9.22795e-34	D1-MSN	PAQR4
TIMM44	3.61322e-38	0.191308	0.211	0.1	9.553e-34	D1-MSN	TIMM44
C12orf75	3.73982e-38	0.38638	0.215	0.106	9.8877e-34	D1-MSN	C12orf75
SCCPDH	3.82961e-38	0.162279	0.63	0.386	1.01251e-33	D1-MSN	SCCPDH
NDUFB10	4.00509e-38	0.184911	0.936	0.806	1.0589e-33	D1-MSN	NDUFB10
PXMP2	4.01786e-38	0.136235	0.492	0.289	1.06228e-33	D1-MSN	PXMP2
FAM174C	4.09665e-38	0.130828	0.37	0.205	1.08311e-33	D1-MSN	FAM174C
DLGAP1	4.11331e-38	0.319259	0.221	0.108	1.08752e-33	D1-MSN	DLGAP1
C5orf15	4.11687e-38	0.187184	0.314	0.169	1.08846e-33	D1-MSN	C5orf15
LRRC39	4.16856e-38	0.953719	0.091	0.025	1.10212e-33	D1-MSN	LRRC39
OSTM1	4.50661e-38	0.170005	0.267	0.137	1.1915e-33	D1-MSN	OSTM1
PCYT2	4.69223e-38	0.160032	0.247	0.123	1.24058e-33	D1-MSN	PCYT2
FKBP7	4.72443e-38	0.480821	0.15	0.061	1.24909e-33	D1-MSN	FKBP7
RABEPK	4.85342e-38	0.228854	0.231	0.114	1.2832e-33	D1-MSN	RABEPK
TBC1D7	5.0384e-38	0.187927	0.26	0.133	1.3321e-33	D1-MSN	TBC1D7
ITGAE	5.19317e-38	0.203191	0.607	0.373	1.37302e-33	D1-MSN	ITGAE
DPP6	5.88945e-38	0.272558	0.318	0.176	1.55711e-33	D1-MSN	DPP6
TMEM179B	6.32253e-38	0.207955	0.227	0.111	1.67161e-33	D1-MSN	TMEM179B
SIPA1L1	6.37363e-38	0.346429	0.247	0.128	1.68512e-33	D1-MSN	SIPA1L1
KCTD13	6.39005e-38	0.148197	0.413	0.236	1.68946e-33	D1-MSN	KCTD13
COQ10A	6.47788e-38	0.175496	0.261	0.133	1.71269e-33	D1-MSN	COQ10A
RARS2	6.69645e-38	0.146966	0.465	0.271	1.77048e-33	D1-MSN	RARS2
TMEM50B	6.76049e-38	0.152199	0.31	0.165	1.78741e-33	D1-MSN	TMEM50B
GNA13	7.29896e-38	0.359736	0.143	0.057	1.92977e-33	D1-MSN	GNA13
G6PD	7.40542e-38	0.442235	0.148	0.06	1.95792e-33	D1-MSN	G6PD
ROMO1	7.4687e-38	0.135293	0.513	0.304	1.97465e-33	D1-MSN	ROMO1
ECI2	7.47183e-38	0.233895	0.203	0.095	1.97548e-33	D1-MSN	ECI2
CCM2	7.48247e-38	0.210034	0.187	0.085	1.97829e-33	D1-MSN	CCM2
PTBP3	7.53814e-38	0.2525	0.305	0.166	1.99301e-33	D1-MSN	PTBP3
C12orf45	7.54359e-38	0.124156	0.359	0.199	1.99445e-33	D1-MSN	C12orf45
SVBP	7.6135e-38	0.258489	0.799	0.568	2.01293e-33	D1-MSN	SVBP
SNCG	7.90504e-38	3.61202	0.05	0.003	2.09001e-33	D1-MSN	SNCG
FAM102B	8.04501e-38	0.482011	0.144	0.057	2.12702e-33	D1-MSN	FAM102B
FKBP4	8.21698e-38	0.22241	0.662	0.427	2.17249e-33	D1-MSN	FKBP4
LPCAT4	8.24997e-38	0.21673	0.338	0.188	2.18121e-33	D1-MSN	LPCAT4
PIGT	8.57289e-38	0.208788	0.216	0.104	2.26659e-33	D1-MSN	PIGT
EXOSC7	8.97154e-38	0.131755	0.493	0.29	2.37199e-33	D1-MSN	EXOSC7
TARS	9.11682e-38	0.150309	0.447	0.262	2.4104e-33	D1-MSN	TARS
KNSTRN	9.17134e-38	0.160753	0.262	0.134	2.42481e-33	D1-MSN	KNSTRN
EEF2KMT	9.80343e-38	1.15903	0.082	0.02	2.59193e-33	D1-MSN	EEF2KMT
ELOVL5	1.05707e-37	0.254987	0.221	0.108	2.79478e-33	D1-MSN	ELOVL5
GAL3ST3	1.09822e-37	0.35193	0.154	0.064	2.90358e-33	D1-MSN	GAL3ST3
TMX2	1.21115e-37	0.1301	0.448	0.256	3.20215e-33	D1-MSN	TMX2
AKIRIN1	1.2572e-37	0.216691	0.649	0.417	3.32392e-33	D1-MSN	AKIRIN1
ANAPC7	1.27329e-37	0.160301	0.272	0.141	3.36645e-33	D1-MSN	ANAPC7
POMGNT2	1.27596e-37	0.348274	0.182	0.082	3.37352e-33	D1-MSN	POMGNT2
SCO1	1.2762e-37	0.172505	0.236	0.117	3.37413e-33	D1-MSN	SCO1
TMEM18	1.2816e-37	0.15384	0.387	0.218	3.38843e-33	D1-MSN	TMEM18
SLC2A3	1.28721e-37	0.28706	0.2	0.094	3.40325e-33	D1-MSN	SLC2A3
MRPL16	1.32599e-37	0.103533	0.298	0.157	3.50579e-33	D1-MSN	MRPL16
RASGEF1A	1.34516e-37	0.143398	0.278	0.145	3.55646e-33	D1-MSN	RASGEF1A
ZBED1	1.4269e-37	0.262898	0.224	0.111	3.77259e-33	D1-MSN	ZBED1
ATG5	1.52998e-37	0.113329	0.271	0.14	4.04512e-33	D1-MSN	ATG5
GNA12	1.54829e-37	0.170744	0.211	0.101	4.09351e-33	D1-MSN	GNA12
VEGFB	1.55131e-37	0.25694	0.667	0.453	4.10152e-33	D1-MSN	VEGFB
KCNJ2	1.69072e-37	3.2347	0.051	0.004	4.4701e-33	D1-MSN	KCNJ2
TBC1D1	1.69831e-37	0.904638	0.096	0.028	4.49016e-33	D1-MSN	TBC1D1
C7orf50	1.70256e-37	0.22486	0.848	0.652	4.5014e-33	D1-MSN	C7orf50
ZCRB1	1.75441e-37	0.167948	0.638	0.4	4.6385e-33	D1-MSN	ZCRB1
ZDHHC18	1.79956e-37	0.182127	0.224	0.109	4.75786e-33	D1-MSN	ZDHHC18
LRRC24	1.86912e-37	0.161391	0.442	0.259	4.94176e-33	D1-MSN	LRRC24
EHD1	1.8707e-37	0.205306	0.189	0.086	4.94595e-33	D1-MSN	EHD1
TMED8	1.9766e-37	0.227842	0.228	0.113	5.22593e-33	D1-MSN	TMED8
CYP46A1	2.07261e-37	0.138154	0.289	0.152	5.47978e-33	D1-MSN	CYP46A1
UPP1	2.07805e-37	0.726197	0.102	0.032	5.49416e-33	D1-MSN	UPP1
TOLLIP	2.0922e-37	0.104144	0.323	0.174	5.53156e-33	D1-MSN	TOLLIP
ARPC5L	2.10041e-37	0.153383	0.554	0.334	5.55326e-33	D1-MSN	ARPC5L
RNF38	2.20986e-37	0.190217	0.291	0.155	5.84265e-33	D1-MSN	RNF38
COQ10B	2.2586e-37	0.114684	0.321	0.173	5.97151e-33	D1-MSN	COQ10B
STK32C	2.33757e-37	0.169545	0.222	0.108	6.18031e-33	D1-MSN	STK32C
VDAC3	2.40651e-37	0.220821	0.925	0.762	6.36257e-33	D1-MSN	VDAC3
COX7A2L	2.55872e-37	0.171156	0.971	0.882	6.76499e-33	D1-MSN	COX7A2L
PKIG	2.66102e-37	0.20259	0.58	0.355	7.03547e-33	D1-MSN	PKIG
ZDHHC6	2.69479e-37	0.243956	0.205	0.097	7.12477e-33	D1-MSN	ZDHHC6
MFSD10	2.73255e-37	0.105067	0.386	0.218	7.22458e-33	D1-MSN	MFSD10
ARMCX2	2.84495e-37	0.189656	0.256	0.132	7.52177e-33	D1-MSN	ARMCX2
AK5	2.89404e-37	0.504541	0.145	0.059	7.65156e-33	D1-MSN	AK5
SPTLC1	2.91175e-37	0.157223	0.266	0.138	7.69838e-33	D1-MSN	SPTLC1
RAB8B	2.93079e-37	0.141374	0.322	0.175	7.74871e-33	D1-MSN	RAB8B
SLC35B4	3.1162e-37	0.175926	0.284	0.15	8.23892e-33	D1-MSN	SLC35B4
BCL2L1	3.1186e-37	0.141495	0.258	0.132	8.24526e-33	D1-MSN	BCL2L1
TMEM205	3.24608e-37	0.129198	0.458	0.267	8.5823e-33	D1-MSN	TMEM205
SRSF8	3.28476e-37	0.166665	0.542	0.326	8.68458e-33	D1-MSN	SRSF8
UBE2J1	3.28667e-37	0.13344	0.35	0.193	8.68962e-33	D1-MSN	UBE2J1
UCK2	3.36373e-37	0.224638	0.193	0.09	8.89337e-33	D1-MSN	UCK2
UTP18	3.37476e-37	0.110179	0.248	0.125	8.92252e-33	D1-MSN	UTP18
MARK4	3.79001e-37	0.158219	0.249	0.126	1.00204e-32	D1-MSN	MARK4
SH3BGR	3.90049e-37	0.113801	0.217	0.105	1.03125e-32	D1-MSN	SH3BGR
APBB3	3.90398e-37	0.337892	0.179	0.081	1.03217e-32	D1-MSN	APBB3
PITPNA	3.97755e-37	0.16202	0.464	0.271	1.05162e-32	D1-MSN	PITPNA
SLC16A1	4.07533e-37	0.657788	0.112	0.038	1.07748e-32	D1-MSN	SLC16A1
DUSP3	4.14805e-37	0.312003	0.182	0.083	1.0967e-32	D1-MSN	DUSP3
KATNAL1	4.49891e-37	0.170963	0.278	0.147	1.18947e-32	D1-MSN	KATNAL1
PPIB	4.66021e-37	0.237957	0.886	0.71	1.23211e-32	D1-MSN	PPIB
SLC35A1	4.76267e-37	0.147721	0.279	0.146	1.2592e-32	D1-MSN	SLC35A1
FADS2	5.08425e-37	0.245471	0.259	0.133	1.34423e-32	D1-MSN	FADS2
MBIP	5.13284e-37	0.161977	0.395	0.225	1.35707e-32	D1-MSN	MBIP
ASL	5.15767e-37	0.483105	0.118	0.042	1.36364e-32	D1-MSN	ASL
FSCN1	5.4641e-37	0.220069	0.779	0.537	1.44465e-32	D1-MSN	FSCN1
RER1	5.50895e-37	0.124621	0.479	0.279	1.45651e-32	D1-MSN	RER1
KATNB1	5.55357e-37	0.201774	0.206	0.098	1.46831e-32	D1-MSN	KATNB1
PDZRN4	5.78705e-37	6.14635	0.043	0.001	1.53004e-32	D1-MSN	PDZRN4
AP001816.1	5.90482e-37	0.644578	0.13	0.05	1.56117e-32	D1-MSN	AP001816.1
VARS	5.96053e-37	0.27744	0.188	0.087	1.57591e-32	D1-MSN	VARS
PIGX	6.12545e-37	0.105759	0.483	0.284	1.61951e-32	D1-MSN	PIGX
SEMA4D	6.32258e-37	0.391035	0.168	0.074	1.67163e-32	D1-MSN	SEMA4D
RBFA	6.52062e-37	0.118914	0.402	0.228	1.72399e-32	D1-MSN	RBFA
POMGNT1	6.6415e-37	0.103365	0.259	0.133	1.75595e-32	D1-MSN	POMGNT1
DIPK1B	6.65721e-37	0.156777	0.536	0.32	1.7601e-32	D1-MSN	DIPK1B
GTF2H2	6.83236e-37	0.108131	0.282	0.149	1.80641e-32	D1-MSN	GTF2H2
AP3M2	6.97719e-37	0.124224	0.343	0.189	1.8447e-32	D1-MSN	AP3M2
DUSP15	7.49912e-37	0.305465	0.189	0.088	1.98269e-32	D1-MSN	DUSP15
SDC2	7.55728e-37	1.71083	0.068	0.013	1.99807e-32	D1-MSN	SDC2
SNX6	7.58847e-37	0.200319	0.57	0.354	2.00631e-32	D1-MSN	SNX6
TCTA	7.59809e-37	0.40063	0.135	0.053	2.00886e-32	D1-MSN	TCTA
ERGIC1	7.86562e-37	0.181386	0.244	0.123	2.07959e-32	D1-MSN	ERGIC1
NDUFAF1	8.22375e-37	0.123226	0.233	0.115	2.17428e-32	D1-MSN	NDUFAF1
PIM3	8.73878e-37	0.10998	0.279	0.146	2.31045e-32	D1-MSN	PIM3
KIAA0930	8.98172e-37	0.173379	0.315	0.172	2.37468e-32	D1-MSN	KIAA0930
RASGRF1	9.58883e-37	0.176382	0.458	0.275	2.53519e-32	D1-MSN	RASGRF1
EXOSC4	9.65958e-37	0.141587	0.311	0.168	2.5539e-32	D1-MSN	EXOSC4
NCAN	9.91933e-37	0.127997	0.438	0.254	2.62257e-32	D1-MSN	NCAN
FNDC10	9.95965e-37	0.210985	0.221	0.109	2.63323e-32	D1-MSN	FNDC10
SORD	1.00432e-36	0.557538	0.122	0.045	2.65531e-32	D1-MSN	SORD
LINC00662	1.0581e-36	1.68994	0.064	0.011	2.7975e-32	D1-MSN	LINC00662
FAM199X	1.0597e-36	0.143466	0.345	0.193	2.80174e-32	D1-MSN	FAM199X
TMEM177	1.08059e-36	0.17585	0.227	0.112	2.85698e-32	D1-MSN	TMEM177
KLF3	1.09606e-36	0.417509	0.179	0.082	2.89786e-32	D1-MSN	KLF3
LETM1	1.12144e-36	0.111719	0.341	0.188	2.96498e-32	D1-MSN	LETM1
SCARB2	1.14158e-36	0.24389	0.66	0.427	3.01821e-32	D1-MSN	SCARB2
HCCS	1.15728e-36	0.388633	0.148	0.061	3.05974e-32	D1-MSN	HCCS
DENND10	1.2052e-36	0.103127	0.397	0.226	3.18643e-32	D1-MSN	DENND10
STAMBP	1.23246e-36	0.142835	0.244	0.124	3.25851e-32	D1-MSN	STAMBP
DPH7	1.30202e-36	0.120459	0.334	0.183	3.4424e-32	D1-MSN	DPH7
MRPS7	1.32843e-36	0.198457	0.627	0.397	3.51223e-32	D1-MSN	MRPS7
SETD3	1.35148e-36	0.266423	0.213	0.104	3.57318e-32	D1-MSN	SETD3
TRAPPC4	1.35333e-36	0.216963	0.829	0.591	3.57806e-32	D1-MSN	TRAPPC4
GNA11	1.38308e-36	0.202797	0.237	0.118	3.65671e-32	D1-MSN	GNA11
JPT2	1.40441e-36	0.390294	0.141	0.057	3.71311e-32	D1-MSN	JPT2
BMP2K	1.4065e-36	0.622266	0.119	0.043	3.71866e-32	D1-MSN	BMP2K
PITPNM1	1.51762e-36	0.310918	0.178	0.08	4.01242e-32	D1-MSN	PITPNM1
DCTD	1.52116e-36	0.300008	0.152	0.063	4.0218e-32	D1-MSN	DCTD
BCL6	1.5437e-36	1.82888	0.068	0.013	4.08138e-32	D1-MSN	BCL6
PID1	1.57176e-36	1.20108	0.091	0.026	4.15559e-32	D1-MSN	PID1
PSMD10	1.6702e-36	0.201	0.341	0.192	4.41585e-32	D1-MSN	PSMD10
SEMA4G	1.67992e-36	0.676642	0.109	0.037	4.44154e-32	D1-MSN	SEMA4G
RNF181	1.69328e-36	0.147381	0.514	0.306	4.47686e-32	D1-MSN	RNF181
FAM207A	1.76084e-36	0.20949	0.211	0.103	4.6555e-32	D1-MSN	FAM207A
SAYSD1	1.78548e-36	0.226184	0.209	0.101	4.72062e-32	D1-MSN	SAYSD1
CALN1	1.80216e-36	0.365543	0.167	0.074	4.76473e-32	D1-MSN	CALN1
PSMD9	1.82305e-36	0.197783	0.563	0.342	4.81995e-32	D1-MSN	PSMD9
MMUT	1.84423e-36	0.158481	0.247	0.126	4.87595e-32	D1-MSN	MMUT
POP4	1.97196e-36	0.135367	0.287	0.152	5.21367e-32	D1-MSN	POP4
STARD3	1.99152e-36	0.172723	0.222	0.11	5.26538e-32	D1-MSN	STARD3
NCOR2	2.08028e-36	0.422681	0.138	0.055	5.50005e-32	D1-MSN	NCOR2
MPP2	2.11243e-36	0.184993	0.255	0.132	5.58504e-32	D1-MSN	MPP2
SYPL1	2.1229e-36	0.704692	0.111	0.038	5.61275e-32	D1-MSN	SYPL1
RNF4	2.19259e-36	0.143477	0.273	0.143	5.79699e-32	D1-MSN	RNF4
SMIM10L2A	2.22928e-36	0.565612	0.126	0.047	5.89399e-32	D1-MSN	SMIM10L2A
KCTD2	2.23265e-36	0.365399	0.171	0.077	5.90289e-32	D1-MSN	KCTD2
FAM20B	2.23682e-36	0.39182	0.165	0.073	5.91394e-32	D1-MSN	FAM20B
EFR3A	2.25547e-36	0.667384	0.11	0.037	5.96324e-32	D1-MSN	EFR3A
PNMA1	2.35425e-36	0.228499	0.756	0.522	6.22441e-32	D1-MSN	PNMA1
RPL26L1	2.35697e-36	0.23168	0.74	0.494	6.23158e-32	D1-MSN	RPL26L1
RAMAC	2.39783e-36	0.155491	0.491	0.288	6.33961e-32	D1-MSN	RAMAC
HAS3	2.41869e-36	1.55961	0.075	0.017	6.39477e-32	D1-MSN	HAS3
MRPS22	2.44436e-36	0.10434	0.354	0.195	6.46265e-32	D1-MSN	MRPS22
SLC25A46	2.4444e-36	0.1349	0.346	0.192	6.46274e-32	D1-MSN	SLC25A46
MED22	2.64552e-36	0.195695	0.185	0.085	6.99448e-32	D1-MSN	MED22
SLIRP	2.68089e-36	0.193784	0.702	0.464	7.088e-32	D1-MSN	SLIRP
NDUFA9	2.7136e-36	0.158996	0.517	0.311	7.1745e-32	D1-MSN	NDUFA9
RNF208	2.75031e-36	0.163373	0.297	0.159	7.27155e-32	D1-MSN	RNF208
ACOT7	2.75144e-36	0.206449	0.706	0.463	7.27454e-32	D1-MSN	ACOT7
SOX12	2.78444e-36	0.131051	0.398	0.228	7.36179e-32	D1-MSN	SOX12
NCOA2	2.79395e-36	0.125036	0.265	0.139	7.38692e-32	D1-MSN	NCOA2
OPA1	2.84092e-36	0.146439	0.523	0.316	7.5111e-32	D1-MSN	OPA1
FBXW7	2.92083e-36	0.192995	0.295	0.162	7.72238e-32	D1-MSN	FBXW7
SLC22A18	2.95815e-36	2.24515	0.052	0.005	7.82107e-32	D1-MSN	SLC22A18
SHLD2	2.96824e-36	0.510094	0.124	0.046	7.84774e-32	D1-MSN	SHLD2
GRM3	3.06593e-36	0.688796	0.142	0.059	8.10602e-32	D1-MSN	GRM3
CCDC106	3.11813e-36	0.102174	0.461	0.268	8.24403e-32	D1-MSN	CCDC106
C6orf136	3.32661e-36	0.174545	0.238	0.12	8.79523e-32	D1-MSN	C6orf136
OCRL	3.38868e-36	0.210238	0.229	0.114	8.95934e-32	D1-MSN	OCRL
C17orf75	3.43836e-36	0.16884	0.368	0.208	9.09067e-32	D1-MSN	C17orf75
AGPAT5	3.59375e-36	0.122128	0.381	0.216	9.50151e-32	D1-MSN	AGPAT5
STK26	3.62088e-36	1.85506	0.064	0.011	9.57325e-32	D1-MSN	STK26
GOLGA7B	3.65522e-36	0.2936	0.199	0.095	9.66404e-32	D1-MSN	GOLGA7B
GPC2	3.66526e-36	0.17019	0.51	0.308	9.69059e-32	D1-MSN	GPC2
INSYN1-AS1	3.67873e-36	1.37461	0.071	0.015	9.72619e-32	D1-MSN	INSYN1-AS1
TRIM24	3.68328e-36	0.210894	0.595	0.379	9.73822e-32	D1-MSN	TRIM24
STOML1	3.7064e-36	0.284596	0.202	0.097	9.79935e-32	D1-MSN	STOML1
HACD1	3.86045e-36	0.216969	0.298	0.162	1.02066e-31	D1-MSN	HACD1
RNF34	3.94158e-36	0.152692	0.264	0.137	1.04211e-31	D1-MSN	RNF34
SCAMP5	3.94233e-36	0.161665	0.531	0.32	1.04231e-31	D1-MSN	SCAMP5
BORCS6	3.99021e-36	0.225887	0.197	0.093	1.05497e-31	D1-MSN	BORCS6
LRRC42	4.01525e-36	0.341256	0.147	0.061	1.06159e-31	D1-MSN	LRRC42
RFXANK	4.13341e-36	0.326934	0.158	0.068	1.09283e-31	D1-MSN	RFXANK
NUDT4	4.2272e-36	0.178473	0.248	0.127	1.11763e-31	D1-MSN	NUDT4
SEC22C	4.34282e-36	0.168279	0.271	0.143	1.1482e-31	D1-MSN	SEC22C
VCP	4.41927e-36	0.17674	0.663	0.42	1.16841e-31	D1-MSN	VCP
GPATCH4	4.45437e-36	0.489928	0.117	0.042	1.17769e-31	D1-MSN	GPATCH4
STX18	4.48727e-36	0.148286	0.246	0.126	1.18639e-31	D1-MSN	STX18
C6orf62	4.81281e-36	0.157136	0.454	0.268	1.27246e-31	D1-MSN	C6orf62
XXYLT1	4.8589e-36	0.202654	0.193	0.091	1.28465e-31	D1-MSN	XXYLT1
ATF7	4.86287e-36	0.390395	0.15	0.063	1.28569e-31	D1-MSN	ATF7
TMEM33	4.87343e-36	0.118191	0.428	0.249	1.28849e-31	D1-MSN	TMEM33
PORCN	5.16024e-36	0.493396	0.132	0.052	1.36432e-31	D1-MSN	PORCN
NADK2	5.20261e-36	0.207297	0.245	0.126	1.37552e-31	D1-MSN	NADK2
FBXO44	5.27101e-36	0.128253	0.393	0.224	1.3936e-31	D1-MSN	FBXO44
GLRX2	5.28693e-36	0.204863	0.186	0.086	1.39781e-31	D1-MSN	GLRX2
TMEM127	5.32116e-36	0.21888	0.216	0.107	1.40686e-31	D1-MSN	TMEM127
SYN1	5.40964e-36	0.126415	0.35	0.196	1.43026e-31	D1-MSN	SYN1
HLA-DRB1	5.52157e-36	0.928819	0.096	0.029	1.45985e-31	D1-MSN	HLA-DRB1
DNAJB5	5.5618e-36	0.267106	0.207	0.101	1.47048e-31	D1-MSN	DNAJB5
MVB12A	5.61014e-36	0.20493	0.194	0.091	1.48326e-31	D1-MSN	MVB12A
FNDC4	5.7221e-36	0.201227	0.636	0.409	1.51287e-31	D1-MSN	FNDC4
MACROD2	5.76125e-36	0.285558	0.228	0.116	1.52322e-31	D1-MSN	MACROD2
PSMA1	6.01846e-36	0.217406	0.757	0.508	1.59122e-31	D1-MSN	PSMA1
MVB12B	6.13635e-36	0.145682	0.392	0.224	1.62239e-31	D1-MSN	MVB12B
ARL6	6.34075e-36	0.604772	0.128	0.049	1.67643e-31	D1-MSN	ARL6
FXN	6.35309e-36	0.544743	0.118	0.043	1.67969e-31	D1-MSN	FXN
SLC36A4	6.69474e-36	0.198769	0.371	0.213	1.77002e-31	D1-MSN	SLC36A4
B4GALT3	6.95707e-36	0.234272	0.196	0.093	1.83938e-31	D1-MSN	B4GALT3
BFAR	7.09079e-36	0.108847	0.322	0.177	1.87473e-31	D1-MSN	BFAR
FTSJ1	7.24135e-36	0.267568	0.215	0.106	1.91454e-31	D1-MSN	FTSJ1
CHCHD10	7.37413e-36	0.222408	0.718	0.505	1.94965e-31	D1-MSN	CHCHD10
NUS1	7.60689e-36	0.167347	0.246	0.126	2.01119e-31	D1-MSN	NUS1
CTBP1	7.7733e-36	0.17379	0.47	0.279	2.05518e-31	D1-MSN	CTBP1
PSMC3	7.79761e-36	0.120094	0.525	0.312	2.06161e-31	D1-MSN	PSMC3
STRADB	7.84374e-36	0.16097	0.236	0.12	2.07381e-31	D1-MSN	STRADB
GNAZ	7.88417e-36	0.161614	0.319	0.174	2.08449e-31	D1-MSN	GNAZ
TSPAN7	7.90439e-36	0.20885	0.475	0.288	2.08984e-31	D1-MSN	TSPAN7
FAM241B	7.99394e-36	0.23143	0.786	0.55	2.11352e-31	D1-MSN	FAM241B
TAPBP	8.07018e-36	0.535288	0.112	0.039	2.13368e-31	D1-MSN	TAPBP
EBPL	8.14697e-36	0.17491	0.575	0.352	2.15398e-31	D1-MSN	EBPL
CRYZL1	8.41835e-36	0.107884	0.263	0.137	2.22573e-31	D1-MSN	CRYZL1
TFEB	8.72035e-36	1.12486	0.071	0.015	2.30557e-31	D1-MSN	TFEB
MRPS23	9.35879e-36	0.197238	0.664	0.423	2.47437e-31	D1-MSN	MRPS23
SERP2	9.40057e-36	0.19286	0.545	0.348	2.48542e-31	D1-MSN	SERP2
PSMB6	9.54972e-36	0.221812	0.861	0.667	2.52485e-31	D1-MSN	PSMB6
BICD1	9.76076e-36	0.159201	0.329	0.184	2.58065e-31	D1-MSN	BICD1
FAM78B	1.00294e-35	0.487725	0.113	0.039	2.65168e-31	D1-MSN	FAM78B
DZIP3	1.0184e-35	0.132782	0.495	0.297	2.69255e-31	D1-MSN	DZIP3
MAML2	1.02675e-35	3.1742	0.05	0.004	2.71463e-31	D1-MSN	MAML2
DDX25	1.12188e-35	0.114617	0.347	0.194	2.96614e-31	D1-MSN	DDX25
RAB11FIP4	1.12685e-35	0.200468	0.243	0.125	2.97928e-31	D1-MSN	RAB11FIP4
CACNA1E	1.13078e-35	0.35929	0.193	0.092	2.98967e-31	D1-MSN	CACNA1E
CTNNA2	1.14602e-35	0.114459	0.285	0.153	3.02997e-31	D1-MSN	CTNNA2
ZCCHC17	1.15336e-35	0.220471	0.732	0.492	3.04936e-31	D1-MSN	ZCCHC17
PSMD2	1.16587e-35	0.205077	0.696	0.454	3.08245e-31	D1-MSN	PSMD2
PDZRN3	1.17292e-35	1.24986	0.068	0.013	3.10107e-31	D1-MSN	PDZRN3
DRAXIN	1.17613e-35	0.267818	0.269	0.145	3.10957e-31	D1-MSN	DRAXIN
MED30	1.21702e-35	0.179276	0.231	0.117	3.21768e-31	D1-MSN	MED30
TRUB1	1.2369e-35	0.153391	0.252	0.13	3.27024e-31	D1-MSN	TRUB1
TIMM9	1.23693e-35	0.104877	0.476	0.279	3.27033e-31	D1-MSN	TIMM9
NT5C3B	1.24217e-35	0.204706	0.85	0.634	3.28418e-31	D1-MSN	NT5C3B
SNRNP25	1.25002e-35	0.219344	0.682	0.452	3.30494e-31	D1-MSN	SNRNP25
PDE4A	1.31994e-35	0.163968	0.233	0.118	3.48979e-31	D1-MSN	PDE4A
CXXC4	1.32511e-35	0.220668	0.493	0.307	3.50346e-31	D1-MSN	CXXC4
MRAS	1.3406e-35	0.102374	0.406	0.233	3.54442e-31	D1-MSN	MRAS
PSMA6	1.34588e-35	0.201101	0.908	0.731	3.55837e-31	D1-MSN	PSMA6
CDK14	1.38365e-35	0.449645	0.162	0.072	3.65824e-31	D1-MSN	CDK14
TTYH3	1.4568e-35	0.146419	0.392	0.225	3.85164e-31	D1-MSN	TTYH3
NME3	1.5084e-35	0.196324	0.72	0.496	3.98805e-31	D1-MSN	NME3
AMOTL1	1.68782e-35	0.635729	0.111	0.039	4.46243e-31	D1-MSN	AMOTL1
BACE1	1.6944e-35	0.123477	0.263	0.138	4.47981e-31	D1-MSN	BACE1
RITA1	1.71409e-35	0.107113	0.266	0.139	4.53187e-31	D1-MSN	RITA1
MTX2	1.71797e-35	0.219977	0.874	0.678	4.54213e-31	D1-MSN	MTX2
NUCB2	1.74229e-35	0.163019	0.633	0.398	4.60645e-31	D1-MSN	NUCB2
ARPP21	1.76137e-35	0.214845	0.332	0.191	4.6569e-31	D1-MSN	ARPP21
AVEN	1.76645e-35	0.541661	0.127	0.049	4.67031e-31	D1-MSN	AVEN
BDH1	1.82966e-35	0.294556	0.169	0.076	4.83743e-31	D1-MSN	BDH1
LRSAM1	1.85146e-35	0.343675	0.146	0.061	4.89507e-31	D1-MSN	LRSAM1
LIN52	2.00291e-35	0.256456	0.184	0.086	5.29549e-31	D1-MSN	LIN52
CSNK2B	2.15608e-35	0.18118	0.647	0.413	5.70045e-31	D1-MSN	CSNK2B
TNPO2	2.16076e-35	0.126191	0.406	0.236	5.71283e-31	D1-MSN	TNPO2
CARHSP1	2.16889e-35	0.182766	0.374	0.218	5.73432e-31	D1-MSN	CARHSP1
C15orf41	2.18197e-35	0.354446	0.143	0.059	5.76892e-31	D1-MSN	C15orf41
LCORL	2.19519e-35	0.32699	0.297	0.167	5.80387e-31	D1-MSN	LCORL
CUL4A	2.2107e-35	0.396534	0.148	0.063	5.84486e-31	D1-MSN	CUL4A
GLCE	2.28021e-35	0.26679	0.267	0.143	6.02864e-31	D1-MSN	GLCE
GLRX	2.34072e-35	0.150965	0.297	0.162	6.18863e-31	D1-MSN	GLRX
GABRA3	2.35653e-35	0.217206	0.209	0.103	6.23042e-31	D1-MSN	GABRA3
SEPTIN5	2.36572e-35	0.216643	0.246	0.128	6.25472e-31	D1-MSN	SEPTIN5
NISCH	2.42103e-35	0.114582	0.305	0.167	6.40096e-31	D1-MSN	NISCH
LGALS3BP	2.4232e-35	1.34443	0.067	0.013	6.4067e-31	D1-MSN	LGALS3BP
RNF141	2.52596e-35	0.112185	0.29	0.156	6.67838e-31	D1-MSN	RNF141
DIRAS1	2.54198e-35	0.106219	0.289	0.155	6.72073e-31	D1-MSN	DIRAS1
CLTC	2.57214e-35	0.230339	0.743	0.513	6.80049e-31	D1-MSN	CLTC
CCDC157	2.59466e-35	0.274606	0.173	0.079	6.86002e-31	D1-MSN	CCDC157
METTL21A	2.66863e-35	0.174057	0.243	0.125	7.0556e-31	D1-MSN	METTL21A
PPP6R1	2.69756e-35	0.169086	0.221	0.11	7.13209e-31	D1-MSN	PPP6R1
DNAJC6	2.76757e-35	0.181769	0.298	0.162	7.31717e-31	D1-MSN	DNAJC6
GLRX3	2.85708e-35	0.182891	0.63	0.398	7.55384e-31	D1-MSN	GLRX3
FBRSL1	2.8598e-35	0.128827	0.339	0.188	7.56102e-31	D1-MSN	FBRSL1
UBE2Q2	2.86122e-35	0.144516	0.281	0.15	7.56479e-31	D1-MSN	UBE2Q2
B3GALNT1	2.86946e-35	0.19321	0.225	0.114	7.58657e-31	D1-MSN	B3GALNT1
GOLGA2	2.90453e-35	0.115586	0.306	0.166	7.67929e-31	D1-MSN	GOLGA2
LINC01508	2.93195e-35	2.48024	0.048	0.004	7.75178e-31	D1-MSN	LINC01508
STK39	3.01186e-35	0.58746	0.114	0.041	7.96306e-31	D1-MSN	STK39
[truncated: 6,882 more rows]
