# Supplementary material for: 3D cultured human medium spiny neurons functionally integrate and rescue motor deficits in Huntington’s disease mice
Source: J Clin Invest. 2025 Oct 15;135(20):e187941. doi: 10.1172/JCI187941 (PMC12520685; doi:10.1172/JCI187941)
Supplement: Supplemental table 3 [file jci-135-187941-s152.xlsx]

## Sheet: graft_celltype_marker
Supplemental Table 3:DEGs among major cell types of snRNA seq data in vivo.
	p_val	avg_log2FC	pct.1	pct.2	p_val_adj	cluster	gene
LINC01470	0	3.4398	0.332	0.069	0	D1-MSN1	LINC01470
COL25A1	0	3.06766	0.442	0.12	0	D1-MSN1	COL25A1
CDH12	0	2.7653	0.491	0.164	0	D1-MSN1	CDH12
LINC00535	0	2.1063	0.53	0.215	0	D1-MSN1	LINC00535
ENOX1	0	1.27501	0.846	0.638	0	D1-MSN1	ENOX1
RUNX1T1	0	1.22278	0.936	0.691	0	D1-MSN1	RUNX1T1
PBX3	0	1.19856	0.943	0.743	0	D1-MSN1	PBX3
PDE4D	0	1.16263	0.985	0.83	0	D1-MSN1	PDE4D
GRIA1	0	1.16232	0.903	0.694	0	D1-MSN1	GRIA1
IL1RAPL2	0	1.13991	0.878	0.581	0	D1-MSN1	IL1RAPL2
PCDH9	0	0.981584	0.982	0.838	0	D1-MSN1	PCDH9
CCSER1	0	0.842418	0.99	0.856	0	D1-MSN1	CCSER1
CACNA2D1	7.48789e-304	1.26791	0.79	0.521	2.1026e-299	D1-MSN1	CACNA2D1
GRIP1	1.7319e-303	1.25669	0.799	0.54	4.86319e-299	D1-MSN1	GRIP1
SOX2.OT	5.77595e-293	0.704437	0.999	0.977	1.62189e-288	D1-MSN1	SOX2.OT
SHTN1	2.87586e-261	0.883943	0.89	0.726	8.07541e-257	D1-MSN1	SHTN1
ERBB4	2.98514e-244	0.628801	0.985	0.808	8.38227e-240	D1-MSN1	ERBB4
TOX3	3.45728e-236	1.02136	0.787	0.545	9.70804e-232	D1-MSN1	TOX3
ZNF704	1.56841e-226	0.782329	0.899	0.778	4.40408e-222	D1-MSN1	ZNF704
PCDH9.AS2	3.88784e-214	0.97296	0.821	0.603	1.09171e-209	D1-MSN1	PCDH9.AS2
AC125613.1	6.45242e-206	0.683676	0.962	0.869	1.81184e-201	D1-MSN1	AC125613.1
SYNPR	5.8294e-200	1.49603	0.567	0.324	1.6369e-195	D1-MSN1	SYNPR
ENO4	4.60389e-199	0.876252	0.82	0.645	1.29277e-194	D1-MSN1	ENO4
AC090987.1	8.78696e-195	3.19122	0.186	0.035	2.46738e-190	D1-MSN1	AC090987.1
AC068308.1	1.18436e-189	0.661657	0.937	0.771	3.3257e-185	D1-MSN1	AC068308.1
GRM3	4.20422e-187	1.12456	0.709	0.518	1.18054e-182	D1-MSN1	GRM3
MSRA	3.88749e-185	0.806455	0.862	0.736	1.09161e-180	D1-MSN1	MSRA
FRY	1.73292e-183	0.960565	0.76	0.603	4.86603e-179	D1-MSN1	FRY
CASC15	2.04021e-183	0.499044	0.986	0.925	5.72891e-179	D1-MSN1	CASC15
ROBO2	3.11798e-179	0.55133	0.963	0.88	8.75529e-175	D1-MSN1	ROBO2
GLRA2	4.43454e-175	1.05426	0.675	0.445	1.24522e-170	D1-MSN1	GLRA2
CNTNAP4	3.69612e-172	1.14551	0.627	0.398	1.03787e-167	D1-MSN1	CNTNAP4
DGKB	1.32795e-171	1.67179	0.49	0.271	3.72888e-167	D1-MSN1	DGKB
SYNPR.AS1	1.92966e-168	1.60437	0.451	0.229	5.41848e-164	D1-MSN1	SYNPR.AS1
PBX1	7.18173e-165	0.535674	0.968	0.911	2.01663e-160	D1-MSN1	PBX1
AC091938.1	1.2522e-162	3.07543	0.188	0.045	3.51619e-158	D1-MSN1	AC091938.1
AUTS2	5.71311e-156	0.386394	0.994	0.978	1.60424e-151	D1-MSN1	AUTS2
DCLK2	3.2629e-150	0.472851	0.945	0.867	9.16221e-146	D1-MSN1	DCLK2
TIAM2	3.71738e-150	0.956291	0.7	0.544	1.04384e-145	D1-MSN1	TIAM2
KALRN	4.39298e-150	0.549216	0.929	0.832	1.23355e-145	D1-MSN1	KALRN
LINC01117	1.12511e-132	2.38104	0.207	0.064	3.15931e-128	D1-MSN1	LINC01117
LINC00320	1.54637e-132	3.07295	0.14	0.029	4.34221e-128	D1-MSN1	LINC00320
GRIA4	1.3762e-130	1.95886	0.299	0.127	3.86438e-126	D1-MSN1	GRIA4
AC008571.2	5.69066e-129	3.3101	0.133	0.027	1.59794e-124	D1-MSN1	AC008571.2
PTPRO	3.22371e-128	0.862467	0.725	0.566	9.05218e-124	D1-MSN1	PTPRO
MEIS2	3.8885e-124	0.403127	0.971	0.839	1.09189e-119	D1-MSN1	MEIS2
AC016885.2	2.82586e-123	2.26619	0.187	0.055	7.93503e-119	D1-MSN1	AC016885.2
STMN2	2.87918e-121	0.77169	0.736	0.598	8.08474e-117	D1-MSN1	STMN2
TMEFF2	8.4954e-121	0.586533	0.821	0.638	2.38551e-116	D1-MSN1	TMEFF2
NTNG1	4.65697e-119	1.68599	0.344	0.171	1.30768e-114	D1-MSN1	NTNG1
NRXN3	3.97448e-117	0.302347	0.999	0.961	1.11603e-112	D1-MSN1	NRXN3
TMTC2	2.17651e-112	0.570206	0.84	0.696	6.11163e-108	D1-MSN1	TMTC2
KIRREL3	3.59778e-108	0.629413	0.812	0.687	1.01026e-103	D1-MSN1	KIRREL3
AL160254.1	2.76005e-104	0.958751	0.546	0.374	7.75021e-100	D1-MSN1	AL160254.1
NKAIN2	1.70072e-102	0.658064	0.78	0.61	4.77563e-98	D1-MSN1	NKAIN2
SAMD3	6.2374e-101	2.0308	0.245	0.105	1.75146e-96	D1-MSN1	SAMD3
NFIB	2.05024e-100	0.514936	0.86	0.746	5.75706e-96	D1-MSN1	NFIB
FOXP2	2.80079e-97	0.393588	0.677	0.454	7.86462e-93	D1-MSN1	FOXP2
ADCY8	5.84988e-95	2.27473	0.232	0.099	1.64265e-90	D1-MSN1	ADCY8
PRKG1	8.82892e-95	0.957896	0.575	0.399	2.47916e-90	D1-MSN1	PRKG1
DNAH11	2.17115e-94	1.45735	0.356	0.2	6.0966e-90	D1-MSN1	DNAH11
AC017053.1	1.42049e-85	1.01463	0.429	0.267	3.98873e-81	D1-MSN1	AC017053.1
ADARB2	1.89886e-82	0.224874	0.849	0.628	5.33201e-78	D1-MSN1	ADARB2
LHFPL6	7.95401e-82	1.17117	0.436	0.289	2.23349e-77	D1-MSN1	LHFPL6
DENND2A	4.51951e-81	1.26652	0.377	0.234	1.26908e-76	D1-MSN1	DENND2A
TCF4	1.1617e-80	0.337134	0.923	0.837	3.26206e-76	D1-MSN1	TCF4
KAT6B	4.10904e-78	0.595251	0.739	0.672	1.15382e-73	D1-MSN1	KAT6B
ZNF385D	2.57085e-77	0.606436	0.469	0.309	7.21894e-73	D1-MSN1	ZNF385D
NFIA.AS2	1.50329e-74	0.967589	0.447	0.295	4.22125e-70	D1-MSN1	NFIA.AS2
ETV1	2.32125e-74	1.61084	0.261	0.136	6.51808e-70	D1-MSN1	ETV1
KIAA1211	1.05518e-73	0.472886	0.804	0.742	2.96296e-69	D1-MSN1	KIAA1211
CDH2	1.12243e-73	0.472925	0.827	0.788	3.15177e-69	D1-MSN1	CDH2
TSHZ2	3.72652e-69	1.06786	0.432	0.293	1.04641e-64	D1-MSN1	TSHZ2
RPS6KA2	2.18859e-68	0.843757	0.576	0.471	6.14557e-64	D1-MSN1	RPS6KA2
AC005009.2	6.52636e-66	1.27148	0.334	0.208	1.8326e-61	D1-MSN1	AC005009.2
NAV3	6.8843e-66	0.237642	0.947	0.892	1.93311e-61	D1-MSN1	NAV3
AC098617.1	1.01561e-64	0.590565	0.607	0.462	2.85183e-60	D1-MSN1	AC098617.1
IGF1R	1.51837e-64	0.454772	0.801	0.754	4.26358e-60	D1-MSN1	IGF1R
AKAP6	2.58222e-64	0.483288	0.786	0.738	7.25087e-60	D1-MSN1	AKAP6
MAML3	5.10609e-64	0.612376	0.71	0.622	1.43379e-59	D1-MSN1	MAML3
WRN	6.14376e-62	0.954924	0.494	0.392	1.72517e-57	D1-MSN1	WRN
CDK17	2.11595e-61	0.774452	0.574	0.489	5.94158e-57	D1-MSN1	CDK17
FAM155A	3.783e-61	0.521538	0.732	0.603	1.06227e-56	D1-MSN1	FAM155A
SLIT1	8.18121e-61	0.684291	0.564	0.457	2.29729e-56	D1-MSN1	SLIT1
LINC01619	1.33936e-59	0.779287	0.447	0.316	3.76093e-55	D1-MSN1	LINC01619
IL1RAPL1	2.59482e-59	0.38244	0.817	0.692	7.28624e-55	D1-MSN1	IL1RAPL1
NCAM2	3.0579e-58	0.767355	0.591	0.469	8.58658e-54	D1-MSN1	NCAM2
PLXNA2	4.29717e-57	0.922912	0.444	0.334	1.20664e-52	D1-MSN1	PLXNA2
TENM4	9.09728e-56	1.0438	0.442	0.333	2.55452e-51	D1-MSN1	TENM4
ZEB2	1.96139e-55	0.440542	0.758	0.652	5.50759e-51	D1-MSN1	ZEB2
ABCD2	9.55633e-55	1.55421	0.201	0.103	2.68342e-50	D1-MSN1	ABCD2
DLX6.AS1	3.07018e-54	0.193892	0.924	0.836	8.62106e-50	D1-MSN1	DLX6.AS1
GAD1	3.21398e-54	0.598666	0.58	0.476	9.02487e-50	D1-MSN1	GAD1
GNAQ	1.4935e-53	0.389925	0.803	0.77	4.19374e-49	D1-MSN1	GNAQ
PCDH9.AS4	7.19838e-53	0.939727	0.364	0.247	2.02131e-48	D1-MSN1	PCDH9.AS4
MAGI1	1.81454e-51	0.464616	0.799	0.78	5.09522e-47	D1-MSN1	MAGI1
CCDC88A	4.4136e-51	0.431589	0.765	0.729	1.23934e-46	D1-MSN1	CCDC88A
AC106729.1	2.44229e-50	1.87242	0.127	0.051	6.85796e-46	D1-MSN1	AC106729.1
NRXN1	5.47744e-50	0.188142	0.997	0.986	1.53806e-45	D1-MSN1	NRXN1
MCUB	9.6844e-50	0.882227	0.373	0.257	2.71938e-45	D1-MSN1	MCUB
SDK2	1.22617e-49	0.878991	0.384	0.27	3.44308e-45	D1-MSN1	SDK2
WNT5A	2.63977e-49	2.29315	0.087	0.028	7.41249e-45	D1-MSN1	WNT5A
DSCAML1	4.13564e-47	0.424667	0.73	0.662	1.16129e-42	D1-MSN1	DSCAML1
ZSWIM6	1.03885e-46	0.496334	0.674	0.6	2.91709e-42	D1-MSN1	ZSWIM6
FGD5	2.0678e-45	1.87435	0.095	0.034	5.80638e-41	D1-MSN1	FGD5
PAX3	5.85366e-45	3.97694	0.033	0.004	1.64371e-40	D1-MSN1	PAX3
LRRC7	4.29421e-44	0.311428	0.879	0.76	1.20582e-39	D1-MSN1	LRRC7
TMEM200A	1.09986e-43	1.57783	0.161	0.081	3.08839e-39	D1-MSN1	TMEM200A
SERINC5	1.58899e-43	0.512611	0.578	0.493	4.46188e-39	D1-MSN1	SERINC5
NLK	2.98911e-43	0.866588	0.457	0.371	8.39341e-39	D1-MSN1	NLK
SPHKAP	5.56158e-43	1.1357	0.238	0.141	1.56169e-38	D1-MSN1	SPHKAP
THRB	8.76648e-43	0.601094	0.449	0.33	2.46163e-38	D1-MSN1	THRB
C8orf87	2.60965e-42	2.49789	0.058	0.015	7.32791e-38	D1-MSN1	C8orf87
RERG	5.89323e-42	0.772405	0.454	0.359	1.65482e-37	D1-MSN1	RERG
ROR2	5.33183e-41	2.81659	0.043	0.009	1.49718e-36	D1-MSN1	ROR2
CSMD3	1.61268e-40	0.457224	0.674	0.585	4.52839e-36	D1-MSN1	CSMD3
SLAIN1	2.08864e-40	0.228272	0.771	0.687	5.86491e-36	D1-MSN1	SLAIN1
NDST4	3.12437e-40	0.934694	0.29	0.189	8.77324e-36	D1-MSN1	NDST4
PLXNC1	1.04218e-39	0.964065	0.397	0.316	2.92644e-35	D1-MSN1	PLXNC1
DCX	1.56542e-38	0.343394	0.772	0.723	4.3957e-34	D1-MSN1	DCX
MICU1	1.67312e-38	0.729459	0.482	0.41	4.69811e-34	D1-MSN1	MICU1
ACVR1	1.41665e-37	0.825174	0.368	0.274	3.97795e-33	D1-MSN1	ACVR1
KLF12	2.05617e-37	0.428999	0.705	0.674	5.77372e-33	D1-MSN1	KLF12
LRP8	3.43587e-37	1.09675	0.277	0.19	9.64792e-33	D1-MSN1	LRP8
BTG1	1.62151e-36	0.598239	0.471	0.39	4.5532e-32	D1-MSN1	BTG1
MTSS1	3.80261e-36	0.361843	0.763	0.745	1.06777e-31	D1-MSN1	MTSS1
PHLDB2	3.45093e-35	2.22356	0.062	0.02	9.69021e-31	D1-MSN1	PHLDB2
KLHL2	6.5246e-35	1.07398	0.284	0.2	1.83211e-30	D1-MSN1	KLHL2
NGLY1	8.45923e-35	1.13841	0.256	0.173	2.37535e-30	D1-MSN1	NGLY1
NBAT1	1.06473e-34	0.572775	0.507	0.428	2.98976e-30	D1-MSN1	NBAT1
MAP2	1.7968e-34	0.260316	0.912	0.909	5.04542e-30	D1-MSN1	MAP2
SIPA1L2	7.93508e-34	1.06917	0.247	0.164	2.22817e-29	D1-MSN1	SIPA1L2
AL109930.1	1.97251e-33	1.10533	0.231	0.148	5.53882e-29	D1-MSN1	AL109930.1
AC108721.2	2.43794e-33	1.57102	0.12	0.058	6.84574e-29	D1-MSN1	AC108721.2
GRIK3	1.16572e-32	1.01949	0.272	0.189	3.27335e-28	D1-MSN1	GRIK3
GNG2	1.81241e-32	0.680484	0.463	0.393	5.08924e-28	D1-MSN1	GNG2
TRIO	2.43796e-32	0.337825	0.797	0.799	6.8458e-28	D1-MSN1	TRIO
ARID1B	3.74894e-32	0.249498	0.87	0.884	1.0527e-27	D1-MSN1	ARID1B
WNK2	7.55961e-32	0.790044	0.408	0.335	2.12274e-27	D1-MSN1	WNK2
MAP1B	1.7247e-31	0.384169	0.68	0.654	4.84295e-27	D1-MSN1	MAP1B
CUX2	6.81878e-31	1.01491	0.249	0.169	1.91471e-26	D1-MSN1	CUX2
AC011287.1	9.12071e-31	2.13202	0.131	0.069	2.56109e-26	D1-MSN1	AC011287.1
GRIA2	9.80548e-31	0.350281	0.67	0.591	2.75338e-26	D1-MSN1	GRIA2
ELK3	1.60418e-30	0.857077	0.353	0.277	4.50454e-26	D1-MSN1	ELK3
ANOS1	1.90469e-30	0.758551	0.247	0.163	5.34838e-26	D1-MSN1	ANOS1
JARID2	3.08854e-30	0.698936	0.448	0.388	8.67262e-26	D1-MSN1	JARID2
KLF7	6.2906e-29	0.411573	0.589	0.531	1.7664e-24	D1-MSN1	KLF7
FAM214A	2.41217e-28	0.563446	0.502	0.447	6.77338e-24	D1-MSN1	FAM214A
AC092162.2	1.06495e-27	2.48446	0.05	0.016	2.99038e-23	D1-MSN1	AC092162.2
CTNNA2	2.56687e-27	0.197219	0.943	0.919	7.20777e-23	D1-MSN1	CTNNA2
NXN	4.83676e-27	0.654385	0.435	0.37	1.35816e-22	D1-MSN1	NXN
ANK2	7.46502e-27	0.26767	0.885	0.883	2.09618e-22	D1-MSN1	ANK2
TMCC3	7.85817e-27	2.02657	0.071	0.029	2.20657e-22	D1-MSN1	TMCC3
NTN4	1.27576e-26	1.08113	0.204	0.134	3.58233e-22	D1-MSN1	NTN4
SLC4A4	6.8394e-26	0.985946	0.265	0.196	1.9205e-21	D1-MSN1	SLC4A4
LINC01122	7.15051e-26	0.32356	0.705	0.644	2.00786e-21	D1-MSN1	LINC01122
KCND3	1.18893e-25	1.1064	0.187	0.12	3.33851e-21	D1-MSN1	KCND3
LDLRAD3	1.39669e-25	0.870151	0.295	0.224	3.92191e-21	D1-MSN1	LDLRAD3
SCGN	2.74045e-25	0.861848	0.225	0.151	7.69518e-21	D1-MSN1	SCGN
PDE4DIP	7.27232e-25	0.59107	0.442	0.386	2.04207e-20	D1-MSN1	PDE4DIP
SLCO5A1	7.5241e-25	0.672405	0.416	0.352	2.11277e-20	D1-MSN1	SLCO5A1
RGS20	1.10077e-24	1.12186	0.203	0.137	3.09098e-20	D1-MSN1	RGS20
MPPED2	1.43382e-24	0.149979	0.668	0.607	4.02617e-20	D1-MSN1	MPPED2
MGAT5	1.77555e-24	0.644415	0.431	0.375	4.98573e-20	D1-MSN1	MGAT5
DOCK5	2.60944e-24	1.4849	0.077	0.034	7.3273e-20	D1-MSN1	DOCK5
ADCY2	2.78895e-24	0.562126	0.347	0.268	7.83138e-20	D1-MSN1	ADCY2
AC017048.2	4.03369e-24	2.50355	0.036	0.01	1.13266e-19	D1-MSN1	AC017048.2
ERC2	5.61403e-24	0.441663	0.595	0.533	1.57642e-19	D1-MSN1	ERC2
LINC00907	1.7119e-23	1.93663	0.096	0.05	4.80702e-19	D1-MSN1	LINC00907
CDCA7L	7.87312e-23	1.19692	0.165	0.106	2.21077e-18	D1-MSN1	CDCA7L
RIMKLA	1.83989e-22	0.961543	0.206	0.142	5.16641e-18	D1-MSN1	RIMKLA
ST6GAL1	3.69792e-22	0.7922	0.292	0.227	1.03838e-17	D1-MSN1	ST6GAL1
LINC01717	3.04991e-21	2.19929	0.046	0.017	8.56414e-17	D1-MSN1	LINC01717
LINC01162	4.47329e-21	1.08883	0.128	0.075	1.2561e-16	D1-MSN1	LINC01162
PRSS51	5.4515e-21	0.689564	0.367	0.311	1.53078e-16	D1-MSN1	PRSS51
SP8	5.50051e-21	1.16329	0.122	0.071	1.54454e-16	D1-MSN1	SP8
AC079052.1	1.06328e-20	0.513729	0.482	0.427	2.98569e-16	D1-MSN1	AC079052.1
TSC22D1	1.98694e-20	0.382101	0.632	0.617	5.57933e-16	D1-MSN1	TSC22D1
KCNB2	2.15426e-20	0.391679	0.581	0.532	6.04916e-16	D1-MSN1	KCNB2
IL7	3.00335e-20	0.304584	0.706	0.698	8.43342e-16	D1-MSN1	IL7
ELMO1	3.85398e-20	0.385264	0.522	0.464	1.0822e-15	D1-MSN1	ELMO1
LINC01735	1.54372e-19	2.33352	0.035	0.012	4.33476e-15	D1-MSN1	LINC01735
GALNT10	3.61019e-19	1.0032	0.177	0.121	1.01374e-14	D1-MSN1	GALNT10
ANKS1B	1.12706e-18	0.199997	0.869	0.828	3.16479e-14	D1-MSN1	ANKS1B
AC021504.1	1.52642e-18	0.524764	0.453	0.412	4.28618e-14	D1-MSN1	AC021504.1
ASTN2	1.55427e-18	0.858979	0.273	0.216	4.36438e-14	D1-MSN1	ASTN2
NCAM1	1.90916e-18	0.220543	0.829	0.824	5.36091e-14	D1-MSN1	NCAM1
PCBP3	2.13449e-18	0.850223	0.255	0.198	5.99365e-14	D1-MSN1	PCBP3
UNC5B	3.29971e-18	1.44353	0.08	0.042	9.2656e-14	D1-MSN1	UNC5B
NRP2	8.42999e-18	1.07984	0.175	0.122	2.36714e-13	D1-MSN1	NRP2
MVB12B	2.14801e-17	0.589241	0.435	0.406	6.0316e-13	D1-MSN1	MVB12B
METAP1D	3.06154e-17	0.241348	0.602	0.543	8.59681e-13	D1-MSN1	METAP1D
TMEM123	5.659e-17	0.474616	0.434	0.39	1.58905e-12	D1-MSN1	TMEM123
KLHDC8A	1.31164e-16	0.534325	0.319	0.26	3.6831e-12	D1-MSN1	KLHDC8A
LINC02144	1.40322e-16	0.71674	0.238	0.18	3.94024e-12	D1-MSN1	LINC02144
CDKAL1	1.88598e-16	0.380479	0.612	0.61	5.29582e-12	D1-MSN1	CDKAL1
AC006145.1	1.92146e-16	1.29004	0.107	0.065	5.39547e-12	D1-MSN1	AC006145.1
RASSF2	2.16854e-16	0.935373	0.154	0.104	6.08927e-12	D1-MSN1	RASSF2
C10orf90	4.21883e-16	1.47247	0.078	0.042	1.18465e-11	D1-MSN1	C10orf90
AC012358.3	4.3376e-16	0.461336	0.47	0.443	1.218e-11	D1-MSN1	AC012358.3
AC008056.1	4.53577e-16	0.313161	0.661	0.637	1.27364e-11	D1-MSN1	AC008056.1
AL078602.1	5.06231e-16	1.32442	0.115	0.072	1.4215e-11	D1-MSN1	AL078602.1
NCOA1	5.88897e-16	0.337477	0.658	0.66	1.65362e-11	D1-MSN1	NCOA1
EPCAM.DT	8.62532e-16	0.469175	0.447	0.41	2.42199e-11	D1-MSN1	EPCAM.DT
LINC00692	8.907e-16	3.72884	0.013	0.002	2.50108e-11	D1-MSN1	LINC00692
MAP3K20	2.32021e-15	0.66983	0.307	0.258	6.51514e-11	D1-MSN1	MAP3K20
BACH2	2.51258e-15	0.416499	0.534	0.517	7.05533e-11	D1-MSN1	BACH2
UNC5C	2.88068e-15	1.03514	0.152	0.105	8.08895e-11	D1-MSN1	UNC5C
NCALD	3.19309e-15	1.14331	0.182	0.134	8.96619e-11	D1-MSN1	NCALD
NEDD4L	3.3089e-15	0.164448	0.824	0.825	9.2914e-11	D1-MSN1	NEDD4L
AKT3	3.65907e-15	0.169865	0.785	0.778	1.02747e-10	D1-MSN1	AKT3
SILC1	5.30358e-15	0.521021	0.398	0.354	1.48924e-10	D1-MSN1	SILC1
AC087341.1	5.90889e-15	2.82681	0.016	0.003	1.65922e-10	D1-MSN1	AC087341.1
FTX	1.10969e-14	0.129492	0.962	0.971	3.116e-10	D1-MSN1	FTX
AC007513.1	1.31214e-14	1.37801	0.053	0.026	3.68448e-10	D1-MSN1	AC007513.1
GUCY1A2	1.34514e-14	0.586525	0.342	0.296	3.77715e-10	D1-MSN1	GUCY1A2
AC090630.1	1.68525e-14	1.16182	0.087	0.051	4.73219e-10	D1-MSN1	AC090630.1
SRGAP2	2.27703e-14	0.476332	0.475	0.456	6.39389e-10	D1-MSN1	SRGAP2
STAG1	2.4539e-14	0.255123	0.715	0.723	6.89056e-10	D1-MSN1	STAG1
TMEM131L	2.64769e-14	0.403715	0.512	0.484	7.43471e-10	D1-MSN1	TMEM131L
AC099792.1	3.57349e-14	0.356281	0.445	0.39	1.00343e-09	D1-MSN1	AC099792.1
FBN2	4.7165e-14	1.17521	0.101	0.063	1.32439e-09	D1-MSN1	FBN2
FOXN3	5.50892e-14	0.288255	0.652	0.655	1.54691e-09	D1-MSN1	FOXN3
PDZRN4	6.33999e-14	0.651254	0.22	0.168	1.78027e-09	D1-MSN1	PDZRN4
CADPS	6.58446e-14	0.383136	0.502	0.467	1.84892e-09	D1-MSN1	CADPS
SLC22A23	7.3059e-14	0.663439	0.317	0.277	2.0515e-09	D1-MSN1	SLC22A23
AC004054.1	1.66432e-13	0.795096	0.228	0.182	4.6734e-09	D1-MSN1	AC004054.1
LINC00469	2.81689e-13	2.26068	0.021	0.006	7.90982e-09	D1-MSN1	LINC00469
TBC1D5	3.25369e-13	0.281121	0.814	0.827	9.13635e-09	D1-MSN1	TBC1D5
SOX11	4.34248e-13	0.319253	0.522	0.498	1.21937e-08	D1-MSN1	SOX11
ABCA1	1.41684e-12	0.464913	0.419	0.387	3.9785e-08	D1-MSN1	ABCA1
AL590666.4	2.11921e-12	1.33288	0.057	0.03	5.95074e-08	D1-MSN1	AL590666.4
GAS2L3	3.721e-12	0.620381	0.227	0.18	1.04486e-07	D1-MSN1	GAS2L3
FAM149A	5.021e-12	1.2297	0.091	0.058	1.4099e-07	D1-MSN1	FAM149A
MAP3K20.AS1	5.12636e-12	0.692986	0.216	0.171	1.43948e-07	D1-MSN1	MAP3K20.AS1
MIR124.2HG	5.16862e-12	0.599132	0.35	0.319	1.45135e-07	D1-MSN1	MIR124.2HG
CPLX2	5.57558e-12	0.626833	0.277	0.235	1.56562e-07	D1-MSN1	CPLX2
AC010260.1	6.37164e-12	0.622193	0.244	0.199	1.78916e-07	D1-MSN1	AC010260.1
CACNA1C	6.76434e-12	0.352494	0.517	0.487	1.89943e-07	D1-MSN1	CACNA1C
ST8SIA5	7.42094e-12	0.360278	0.355	0.302	2.0838e-07	D1-MSN1	ST8SIA5
LONRF3	8.0694e-12	1.9359	0.029	0.012	2.26589e-07	D1-MSN1	LONRF3
FOCAD	1.02302e-11	0.378709	0.535	0.534	2.87264e-07	D1-MSN1	FOCAD
AC023385.1	1.19016e-11	0.838293	0.204	0.164	3.34197e-07	D1-MSN1	AC023385.1
COBL	1.27819e-11	0.506185	0.314	0.27	3.58915e-07	D1-MSN1	COBL
AFF3	1.32477e-11	0.227817	0.672	0.673	3.71997e-07	D1-MSN1	AFF3
SGIP1	1.99056e-11	0.341691	0.538	0.526	5.58949e-07	D1-MSN1	SGIP1
FNBP1L	2.36005e-11	0.23626	0.696	0.708	6.62702e-07	D1-MSN1	FNBP1L
MPDZ	3.55182e-11	0.454854	0.406	0.378	9.97351e-07	D1-MSN1	MPDZ
PRICKLE2	4.24992e-11	0.59812	0.346	0.314	1.19338e-06	D1-MSN1	PRICKLE2
CASP6	4.5975e-11	0.690394	0.176	0.134	1.29098e-06	D1-MSN1	CASP6
AL033539.2	5.25129e-11	1.07002	0.053	0.029	1.47456e-06	D1-MSN1	AL033539.2
SAP30L.AS1	5.392e-11	0.915801	0.142	0.105	1.51407e-06	D1-MSN1	SAP30L.AS1
ELOVL6	8.65099e-11	0.561124	0.33	0.297	2.4292e-06	D1-MSN1	ELOVL6
AC123567.2	1.09022e-10	1.19638	0.098	0.066	3.06134e-06	D1-MSN1	AC123567.2
AC108721.1	1.47047e-10	1.17881	0.049	0.026	4.12907e-06	D1-MSN1	AC108721.1
TSHZ1	1.85413e-10	0.447993	0.291	0.247	5.20639e-06	D1-MSN1	TSHZ1
DLGAP4	1.97066e-10	0.417524	0.424	0.405	5.5336e-06	D1-MSN1	DLGAP4
LINC02823	2.31646e-10	2.54499	0.014	0.004	6.50463e-06	D1-MSN1	LINC02823
UPP2	2.32186e-10	0.527912	0.347	0.312	6.51978e-06	D1-MSN1	UPP2
APOL4	2.34596e-10	1.35881	0.04	0.02	6.58746e-06	D1-MSN1	APOL4
SSH2	2.65086e-10	0.270703	0.635	0.652	7.44362e-06	D1-MSN1	SSH2
HIF3A	2.74006e-10	1.1781	0.099	0.068	7.6941e-06	D1-MSN1	HIF3A
FYN	3.03519e-10	0.239688	0.625	0.645	8.5228e-06	D1-MSN1	FYN
AC104041.1	3.48381e-10	0.305259	0.668	0.673	9.78254e-06	D1-MSN1	AC104041.1
HECW1	3.93236e-10	0.352382	0.473	0.452	1.10421e-05	D1-MSN1	HECW1
AC091946.1	4.72137e-10	1.61363	0.054	0.031	1.32576e-05	D1-MSN1	AC091946.1
AC020930.1	5.73815e-10	1.07093	0.07	0.043	1.61127e-05	D1-MSN1	AC020930.1
MDGA1	1.04176e-09	0.806392	0.141	0.105	2.92525e-05	D1-MSN1	MDGA1
ZNF385D.AS1	1.30245e-09	1.45894	0.059	0.036	3.65727e-05	D1-MSN1	ZNF385D.AS1
AL606753.2	1.47164e-09	2.02452	0.017	0.006	4.13236e-05	D1-MSN1	AL606753.2
CLSTN2	2.06906e-09	0.706284	0.138	0.103	5.80992e-05	D1-MSN1	CLSTN2
AL162493.1	2.24177e-09	1.80322	0.023	0.01	6.29489e-05	D1-MSN1	AL162493.1
ASB3	2.27628e-09	0.375647	0.513	0.524	6.39178e-05	D1-MSN1	ASB3
SEM1	3.10161e-09	0.401646	0.431	0.417	8.70933e-05	D1-MSN1	SEM1
PCDH9.AS3	3.11224e-09	0.874253	0.085	0.056	8.73918e-05	D1-MSN1	PCDH9.AS3
FAM106A	3.25454e-09	1.20207	0.08	0.053	9.13875e-05	D1-MSN1	FAM106A
PPP1R12B	4.30928e-09	0.406696	0.487	0.492	0.000121005	D1-MSN1	PPP1R12B
NDUFB9	4.60899e-09	0.486598	0.347	0.32	0.000129421	D1-MSN1	NDUFB9
RCL1	5.44737e-09	0.892615	0.145	0.113	0.000152962	D1-MSN1	RCL1
AC007193.2	6.3917e-09	1.52368	0.04	0.021	0.000179479	D1-MSN1	AC007193.2
TBL1X	6.71703e-09	0.693146	0.284	0.257	0.000188614	D1-MSN1	TBL1X
CEP83	7.09664e-09	0.573772	0.312	0.287	0.000199274	D1-MSN1	CEP83
PLCXD2	9.71268e-09	1.04884	0.068	0.043	0.000272732	D1-MSN1	PLCXD2
ASAP1	1.06615e-08	0.233012	0.63	0.628	0.000299375	D1-MSN1	ASAP1
MIR181A1HG	1.1191e-08	0.254626	0.594	0.599	0.000314244	D1-MSN1	MIR181A1HG
LINC01362	1.37769e-08	0.963344	0.131	0.099	0.000386854	D1-MSN1	LINC01362
PCDH9.AS1	1.44228e-08	1.16096	0.052	0.031	0.000404992	D1-MSN1	PCDH9.AS1
PTPRN2	2.13303e-08	0.186047	0.69	0.685	0.000598955	D1-MSN1	PTPRN2
TNRC6B	2.15457e-08	0.283984	0.596	0.614	0.000605003	D1-MSN1	TNRC6B
VAX1	3.26238e-08	0.952125	0.107	0.078	0.000916077	D1-MSN1	VAX1
C1orf61	4.057e-08	0.376045	0.416	0.401	0.00113921	D1-MSN1	C1orf61
B3GAT2	4.09445e-08	0.858393	0.167	0.136	0.00114972	D1-MSN1	B3GAT2
SRGAP2B	5.79578e-08	0.532783	0.308	0.285	0.00162745	D1-MSN1	SRGAP2B
GALP	6.32073e-08	1.48527	0.034	0.018	0.00177486	D1-MSN1	GALP
NR6A1	6.84853e-08	0.105469	0.254	0.335	0.00192307	D1-MSN1	NR6A1
AC092343.1	7.90505e-08	0.97231	0.085	0.059	0.00221974	D1-MSN1	AC092343.1
IGSF21	8.11665e-08	1.03453	0.074	0.05	0.00227915	D1-MSN1	IGSF21
NMNAT2	8.88497e-08	0.381853	0.411	0.394	0.0024949	D1-MSN1	NMNAT2
CERS3.AS1	9.17635e-08	0.61234	0.159	0.126	0.00257672	D1-MSN1	CERS3.AS1
FRY.AS1	9.42069e-08	1.12531	0.067	0.045	0.00264533	D1-MSN1	FRY.AS1
LINC02488	1.00691e-07	0.564434	0.144	0.111	0.00282741	D1-MSN1	LINC02488
EPHA3	1.17523e-07	0.342508	0.379	0.355	0.00330004	D1-MSN1	EPHA3
TMOD1	1.22157e-07	1.06687	0.063	0.041	0.00343016	D1-MSN1	TMOD1
MYCBP2	1.24154e-07	0.176215	0.719	0.758	0.00348624	D1-MSN1	MYCBP2
ATP2B1	1.41288e-07	0.477406	0.326	0.302	0.00396736	D1-MSN1	ATP2B1
LINC00599	1.73814e-07	0.330358	0.407	0.391	0.00488069	D1-MSN1	LINC00599
AC010230.1	1.78182e-07	1.83392	0.031	0.016	0.00500335	D1-MSN1	AC010230.1
AP001021.3	1.79217e-07	0.349763	0.443	0.426	0.0050324	D1-MSN1	AP001021.3
RGS8	2.36548e-07	1.67507	0.03	0.015	0.00664226	D1-MSN1	RGS8
SNAP25.AS1	2.62436e-07	0.361913	0.413	0.399	0.00736922	D1-MSN1	SNAP25.AS1
AC073636.1	3.65174e-07	2.46263	0.01	0.003	0.0102541	D1-MSN1	AC073636.1
STIM1	4.54072e-07	0.1067	0.095	0.136	0.0127503	D1-MSN1	STIM1
ZFAND3	4.77438e-07	0.251433	0.656	0.699	0.0134064	D1-MSN1	ZFAND3
MXI1	5.46826e-07	0.420324	0.405	0.399	0.0153549	D1-MSN1	MXI1
CACNG4	6.49899e-07	0.49009	0.304	0.281	0.0182492	D1-MSN1	CACNG4
LINC02397	8.2865e-07	1.18929	0.049	0.031	0.0232685	D1-MSN1	LINC02397
DNMT3B	8.54805e-07	1.00164	0.077	0.054	0.0240029	D1-MSN1	DNMT3B
TMEFF1	8.81798e-07	0.392956	0.39	0.377	0.0247609	D1-MSN1	TMEFF1
TTC39C	8.92728e-07	0.74832	0.181	0.154	0.0250678	D1-MSN1	TTC39C
AC080068.1	9.50653e-07	2.08057	0.015	0.006	0.0266943	D1-MSN1	AC080068.1
AC090531.1	9.9846e-07	0.594417	0.124	0.096	0.0280368	D1-MSN1	AC090531.1
FGFR2	1.17757e-06	0.683231	0.207	0.181	0.0330662	D1-MSN1	FGFR2
ABCB5	1.22752e-06	0.932774	0.073	0.051	0.0344687	D1-MSN1	ABCB5
AC124254.2	1.26819e-06	0.550643	0.272	0.248	0.0356109	D1-MSN1	AC124254.2
AC016587.1	1.35256e-06	1.52409	0.021	0.01	0.0379797	D1-MSN1	AC016587.1
AC009498.1	1.7049e-06	2.34686	0.01	0.003	0.0478736	D1-MSN1	AC009498.1
GDAP1	1.79513e-06	0.329495	0.466	0.476	0.0504073	D1-MSN1	GDAP1
AC037486.1	2.1669e-06	1.79889	0.013	0.005	0.0608466	D1-MSN1	AC037486.1
LINC02798	2.31895e-06	0.700941	0.174	0.146	0.0651161	D1-MSN1	LINC02798
LINC02125	2.32067e-06	1.66883	0.014	0.006	0.0651643	D1-MSN1	LINC02125
PDE3B	2.43231e-06	0.516291	0.274	0.25	0.0682993	D1-MSN1	PDE3B
AL589787.1	2.48354e-06	1.46362	0.021	0.01	0.0697379	D1-MSN1	AL589787.1
LINC01456	2.78069e-06	0.380025	0.39	0.374	0.0780818	D1-MSN1	LINC01456
NUB1	3.02035e-06	0.686747	0.145	0.119	0.0848115	D1-MSN1	NUB1
ACVR1C	3.27204e-06	1.1114	0.044	0.027	0.0918788	D1-MSN1	ACVR1C
ERI3	3.91237e-06	0.161664	0.144	0.192	0.109859	D1-MSN1	ERI3
EEA1	3.94222e-06	0.484925	0.309	0.293	0.110698	D1-MSN1	EEA1
LINC01748	4.10567e-06	0.368414	0.313	0.287	0.115287	D1-MSN1	LINC01748
GRIP2	4.12188e-06	0.578998	0.167	0.14	0.115742	D1-MSN1	GRIP2
TEX15	4.33136e-06	1.04338	0.045	0.028	0.121625	D1-MSN1	TEX15
BCL11A	4.76878e-06	0.200647	0.556	0.55	0.133907	D1-MSN1	BCL11A
KITLG	5.0911e-06	0.265161	0.319	0.286	0.142958	D1-MSN1	KITLG
DROSHA	6.6072e-06	0.104476	0.164	0.216	0.18553	D1-MSN1	DROSHA
AC009563.1	8.14983e-06	1.1181	0.042	0.027	0.228847	D1-MSN1	AC009563.1
L3MBTL4	8.15583e-06	0.213459	0.526	0.531	0.229016	D1-MSN1	L3MBTL4
TOP2B	8.50178e-06	0.406758	0.394	0.393	0.23873	D1-MSN1	TOP2B
RNPS1	8.78884e-06	0.100377	0.113	0.153	0.246791	D1-MSN1	RNPS1
IQSEC1	8.90423e-06	0.956814	0.155	0.134	0.250031	D1-MSN1	IQSEC1
SNHG5	9.68678e-06	0.102559	0.14	0.185	0.272005	D1-MSN1	SNHG5
EPC1	9.92326e-06	0.206975	0.62	0.653	0.278645	D1-MSN1	EPC1
SYT2	1.00453e-05	0.732141	0.136	0.111	0.282072	D1-MSN1	SYT2
NOL10	1.02552e-05	0.134011	0.138	0.184	0.287966	D1-MSN1	NOL10
LINC02315	1.15008e-05	0.193566	0.745	0.781	0.322943	D1-MSN1	LINC02315
MYO1D	1.28201e-05	0.411082	0.359	0.345	0.359988	D1-MSN1	MYO1D
VPS37A	1.54217e-05	0.102498	0.14	0.185	0.433042	D1-MSN1	VPS37A
VAV2	1.65733e-05	0.581737	0.202	0.18	0.465378	D1-MSN1	VAV2
TRIM2	1.71799e-05	0.206756	0.578	0.596	0.482413	D1-MSN1	TRIM2
RRAS2	1.75708e-05	0.176575	0.079	0.11	0.493387	D1-MSN1	RRAS2
LINC01151	1.81884e-05	1.12858	0.035	0.022	0.510732	D1-MSN1	LINC01151
FUT8	1.87699e-05	0.296023	0.521	0.544	0.527059	D1-MSN1	FUT8
LPXN	1.98488e-05	0.108128	0.036	0.057	0.557355	D1-MSN1	LPXN
RNF217.AS1	2.22061e-05	0.494768	0.231	0.206	0.623546	D1-MSN1	RNF217.AS1
AC109587.1	2.27429e-05	0.128667	0.112	0.149	0.638621	D1-MSN1	AC109587.1
BBX	2.33381e-05	0.440961	0.334	0.326	0.655334	D1-MSN1	BBX
KIAA1324L	2.66806e-05	0.334772	0.414	0.419	0.749191	D1-MSN1	KIAA1324L
NHLRC2	2.88394e-05	0.110927	0.125	0.165	0.80981	D1-MSN1	NHLRC2
SLITRK1	2.89207e-05	1.04472	0.048	0.032	0.812095	D1-MSN1	SLITRK1
PPM1K	3.14866e-05	0.127071	0.12	0.16	0.884143	D1-MSN1	PPM1K
EIPR1	3.42358e-05	0.118807	0.107	0.142	0.96134	D1-MSN1	EIPR1
ENPP1	3.43102e-05	1.45527	0.014	0.006	0.96343	D1-MSN1	ENPP1
NUP214	3.92887e-05	0.103394	0.178	0.228	1	D1-MSN1	NUP214
LINC02400	3.97025e-05	1.68462	0.011	0.004	1	D1-MSN1	LINC02400
AC069437.1	4.15253e-05	0.301198	0.387	0.373	1	D1-MSN1	AC069437.1
ZRANB1	4.36088e-05	0.119664	0.102	0.136	1	D1-MSN1	ZRANB1
AFDN	4.3678e-05	0.166911	0.577	0.599	1	D1-MSN1	AFDN
GABRB3	4.53607e-05	0.234501	0.49	0.482	1	D1-MSN1	GABRB3
CYSTM1	4.68027e-05	0.101205	0.17	0.217	1	D1-MSN1	CYSTM1
RND3	4.97888e-05	0.285396	0.274	0.25	1	D1-MSN1	RND3
AC007432.1	4.98454e-05	1.15767	0.042	0.028	1	D1-MSN1	AC007432.1
MRPS31	5.23378e-05	0.102436	0.155	0.2	1	D1-MSN1	MRPS31
FBN3	5.34559e-05	0.822453	0.125	0.103	1	D1-MSN1	FBN3
RLF	5.55884e-05	0.109658	0.178	0.228	1	D1-MSN1	RLF
FAM227B	5.59916e-05	0.137106	0.159	0.204	1	D1-MSN1	FAM227B
ZNF420	5.85473e-05	0.123465	0.125	0.164	1	D1-MSN1	ZNF420
PTCD3	6.256e-05	0.114792	0.146	0.189	1	D1-MSN1	PTCD3
ADAMTS5	6.40109e-05	1.74838	0.016	0.008	1	D1-MSN1	ADAMTS5
CCNT2.AS1	6.84104e-05	0.578901	0.183	0.161	1	D1-MSN1	CCNT2.AS1
NT5C2	7.22404e-05	0.111614	0.25	0.315	1	D1-MSN1	NT5C2
ELMO1.AS1	7.57683e-05	0.762631	0.086	0.067	1	D1-MSN1	ELMO1.AS1
NUCB2	7.96178e-05	0.105575	0.119	0.155	1	D1-MSN1	NUCB2
AC005009.1	9.03736e-05	1.78612	0.01	0.004	1	D1-MSN1	AC005009.1
CRMP1	9.10448e-05	0.336663	0.376	0.375	1	D1-MSN1	CRMP1
FRMD4B	9.20402e-05	0.329095	0.387	0.378	1	D1-MSN1	FRMD4B
YTHDC2	9.29267e-05	0.104076	0.212	0.268	1	D1-MSN1	YTHDC2
OTOG	9.30664e-05	1.10681	0.024	0.014	1	D1-MSN1	OTOG
PRRX1	9.37367e-05	0.910907	0.072	0.055	1	D1-MSN1	PRRX1
WNT7A	9.50902e-05	0.78826	0.093	0.074	1	D1-MSN1	WNT7A
DDX19A	9.57463e-05	0.113434	0.055	0.078	1	D1-MSN1	DDX19A
DGCR2	9.59015e-05	0.124556	0.143	0.185	1	D1-MSN1	DGCR2
CNPY2	0.000104694	0.122226	0.084	0.113	1	D1-MSN1	CNPY2
PFKP	0.000105128	0.220223	0.062	0.087	1	D1-MSN1	PFKP
GMCL1	0.0001054	0.103738	0.139	0.178	1	D1-MSN1	GMCL1
BEGAIN	0.000109205	1.04558	0.05	0.035	1	D1-MSN1	BEGAIN
PIK3C3	0.000111647	0.102661	0.21	0.266	1	D1-MSN1	PIK3C3
DOP1A	0.000113288	0.131506	0.297	0.374	1	D1-MSN1	DOP1A
MCPH1	0.000115642	0.106463	0.195	0.245	1	D1-MSN1	MCPH1
GPALPP1	0.000118086	0.129838	0.143	0.182	1	D1-MSN1	GPALPP1
AP000873.2	0.00011906	0.100865	0.067	0.093	1	D1-MSN1	AP000873.2
FAM169A	0.000119647	0.141164	0.123	0.161	1	D1-MSN1	FAM169A
CBLB	0.000122703	0.299045	0.438	0.446	1	D1-MSN1	CBLB
HS3ST5	0.000126112	0.419553	0.248	0.228	1	D1-MSN1	HS3ST5
JMJD1C	0.00012824	0.136037	0.796	0.839	1	D1-MSN1	JMJD1C
LINC01563	0.000133174	0.122114	0.084	0.113	1	D1-MSN1	LINC01563
MRPL19	0.000137223	0.158184	0.122	0.158	1	D1-MSN1	MRPL19
ZC3H13	0.000138635	0.141329	0.213	0.27	1	D1-MSN1	ZC3H13
RANBP3	0.000146899	0.124476	0.062	0.086	1	D1-MSN1	RANBP3
MRPL42	0.000146993	0.142304	0.145	0.186	1	D1-MSN1	MRPL42
ERVK13.1	0.000147261	0.194738	0.083	0.112	1	D1-MSN1	ERVK13.1
ELF2	0.000148757	0.223252	0.528	0.547	1	D1-MSN1	ELF2
WASHC5	0.000149013	0.156759	0.078	0.105	1	D1-MSN1	WASHC5
COLGALT2	0.000149341	0.886049	0.095	0.076	1	D1-MSN1	COLGALT2
HMBOX1	0.000155142	0.350245	0.399	0.407	1	D1-MSN1	HMBOX1
ASXL3	0.000156113	0.243626	0.485	0.494	1	D1-MSN1	ASXL3
KIAA1958	0.000159055	0.345335	0.417	0.425	1	D1-MSN1	KIAA1958
CEP170	0.000159803	0.203823	0.57	0.606	1	D1-MSN1	CEP170
HDAC2.AS2	0.00016205	0.351609	0.337	0.323	1	D1-MSN1	HDAC2.AS2
OGFOD1	0.000179726	0.14585	0.078	0.105	1	D1-MSN1	OGFOD1
PRMT7	0.000180839	0.149353	0.092	0.122	1	D1-MSN1	PRMT7
PPP4R3B	0.000181229	0.119468	0.236	0.293	1	D1-MSN1	PPP4R3B
ARHGEF7	0.00018378	0.315022	0.395	0.398	1	D1-MSN1	ARHGEF7
EPS15L1	0.00018473	0.12605	0.206	0.258	1	D1-MSN1	EPS15L1
AP005229.1	0.00018699	1.35949	0.012	0.006	1	D1-MSN1	AP005229.1
ACTR2	0.000188288	0.12146	0.126	0.161	1	D1-MSN1	ACTR2
CEP290	0.000189202	0.104314	0.243	0.303	1	D1-MSN1	CEP290
LINC02231	0.000193119	1.32241	0.031	0.02	1	D1-MSN1	LINC02231
SEC23A	0.000197497	0.171816	0.11	0.143	1	D1-MSN1	SEC23A
AP001783.1	0.000198095	0.621603	0.16	0.14	1	D1-MSN1	AP001783.1
MTG2	0.000200064	0.102104	0.072	0.097	1	D1-MSN1	MTG2
AC123512.1	0.000204736	0.775624	0.052	0.037	1	D1-MSN1	AC123512.1
MCM3AP.AS1	0.000207468	0.120835	0.098	0.128	1	D1-MSN1	MCM3AP.AS1
MAP3K4	0.000208921	0.169876	0.181	0.228	1	D1-MSN1	MAP3K4
PTPN5	0.000209037	0.139238	0.042	0.062	1	D1-MSN1	PTPN5
PMPCB	0.000212861	0.121834	0.146	0.186	1	D1-MSN1	PMPCB
CCNE2	0.000214556	0.107951	0.065	0.089	1	D1-MSN1	CCNE2
ZNF561.AS1	0.000216092	0.118051	0.094	0.123	1	D1-MSN1	ZNF561.AS1
UNC79	0.000218116	0.225579	0.504	0.51	1	D1-MSN1	UNC79
ZBTB41	0.000226263	0.110062	0.076	0.102	1	D1-MSN1	ZBTB41
MLXIP	0.000226625	0.112177	0.065	0.089	1	D1-MSN1	MLXIP
ZNF708	0.000226638	0.142612	0.143	0.182	1	D1-MSN1	ZNF708
DCUN1D5	0.00022848	0.109468	0.091	0.12	1	D1-MSN1	DCUN1D5
AC242426.2	0.000228649	0.170452	0.139	0.177	1	D1-MSN1	AC242426.2
IMMP1L	0.000231369	0.122855	0.177	0.223	1	D1-MSN1	IMMP1L
SLCO3A1	0.000232765	0.175022	0.08	0.107	1	D1-MSN1	SLCO3A1
FBXO34	0.000234303	0.107495	0.146	0.184	1	D1-MSN1	FBXO34
WNT5B	0.000236309	0.139707	0.12	0.154	1	D1-MSN1	WNT5B
ZUP1	0.000237989	0.156456	0.061	0.084	1	D1-MSN1	ZUP1
CRACR2A	0.000244142	1.16963	0.025	0.015	1	D1-MSN1	CRACR2A
AL139317.5	0.000248816	0.133873	0.254	0.31	1	D1-MSN1	AL139317.5
WASHC2C	0.000257226	0.15298	0.044	0.063	1	D1-MSN1	WASHC2C
NSUN3	0.000262608	0.196652	0.077	0.103	1	D1-MSN1	NSUN3
ST7	0.00026588	0.436677	0.322	0.318	1	D1-MSN1	ST7
AC007566.1	0.000282552	0.105885	0.065	0.088	1	D1-MSN1	AC007566.1
VSTM2A	0.000290426	0.774052	0.114	0.096	1	D1-MSN1	VSTM2A
MTO1	0.000294266	0.174751	0.054	0.076	1	D1-MSN1	MTO1
UBE2N	0.00029427	0.113586	0.133	0.17	1	D1-MSN1	UBE2N
MYLK	0.000306273	0.100274	0.054	0.075	1	D1-MSN1	MYLK
SAFB	0.000317347	0.158823	0.145	0.184	1	D1-MSN1	SAFB
UPF2	0.000320576	0.115576	0.161	0.203	1	D1-MSN1	UPF2
PDSS2	0.000335812	0.102171	0.214	0.265	1	D1-MSN1	PDSS2
GOLIM4	0.000336043	0.493831	0.191	0.172	1	D1-MSN1	GOLIM4
CEP250	0.000342773	0.128947	0.081	0.108	1	D1-MSN1	CEP250
APPL1	0.000345806	0.10465	0.145	0.182	1	D1-MSN1	APPL1
ZNF124	0.000346037	0.102258	0.127	0.162	1	D1-MSN1	ZNF124
INO80	0.000351961	0.155663	0.198	0.247	1	D1-MSN1	INO80
TTC21B.AS1	0.000352852	0.184203	0.123	0.157	1	D1-MSN1	TTC21B.AS1
RANBP10	0.000355414	0.133217	0.111	0.143	1	D1-MSN1	RANBP10
STMN1	0.000357457	0.25913	0.484	0.505	1	D1-MSN1	STMN1
MIR181A2HG	0.000366611	0.105665	0.173	0.216	1	D1-MSN1	MIR181A2HG
AC139887.2	0.000372489	0.100564	0.083	0.109	1	D1-MSN1	AC139887.2
TOGARAM1	0.00037502	0.111237	0.243	0.3	1	D1-MSN1	TOGARAM1
AL359317.2	0.000378109	0.102268	0.105	0.135	1	D1-MSN1	AL359317.2
TM9SF2	0.00038036	0.153559	0.151	0.19	1	D1-MSN1	TM9SF2
C18orf25	0.000396878	0.1153	0.112	0.143	1	D1-MSN1	C18orf25
SMO	0.000398417	0.126679	0.05	0.07	1	D1-MSN1	SMO
NECTIN1	0.00040547	0.844337	0.067	0.051	1	D1-MSN1	NECTIN1
CLHC1	0.00040937	0.134988	0.108	0.139	1	D1-MSN1	CLHC1
MAGI1.AS1	0.000423913	0.172264	0.038	0.055	1	D1-MSN1	MAGI1.AS1
COMMD10	0.000425955	0.123363	0.179	0.222	1	D1-MSN1	COMMD10
ARAP3	0.00044144	0.827632	0.054	0.04	1	D1-MSN1	ARAP3
SCML2	0.000446309	0.107211	0.104	0.133	1	D1-MSN1	SCML2
STK4	0.000449363	0.110387	0.116	0.148	1	D1-MSN1	STK4
GTF2A1	0.000460738	0.136853	0.068	0.091	1	D1-MSN1	GTF2A1
MRM3	0.000462037	0.832785	0.051	0.037	1	D1-MSN1	MRM3
METTL4	0.000472863	0.138686	0.056	0.076	1	D1-MSN1	METTL4
CNDP1	0.000477205	1.4007	0.016	0.009	1	D1-MSN1	CNDP1
NECTIN1.AS1	0.000478641	0.834221	0.055	0.041	1	D1-MSN1	NECTIN1.AS1
ZSCAN30	0.000485973	0.101518	0.152	0.19	1	D1-MSN1	ZSCAN30
GREB1	0.000488063	0.122646	0.085	0.111	1	D1-MSN1	GREB1
MAP3K12	0.000489306	0.163213	0.068	0.091	1	D1-MSN1	MAP3K12
CDC5L	0.000489793	0.100128	0.101	0.13	1	D1-MSN1	CDC5L
SLC35A3	0.000497603	0.200066	0.115	0.147	1	D1-MSN1	SLC35A3
UBA3	0.000508043	0.106454	0.124	0.157	1	D1-MSN1	UBA3
RAC1	0.000508977	0.162709	0.104	0.133	1	D1-MSN1	RAC1
PWRN4	0.000512807	0.446333	0.243	0.228	1	D1-MSN1	PWRN4
SELENOT	0.000513734	0.213583	0.073	0.098	1	D1-MSN1	SELENOT
ANAPC1	0.000528735	0.136561	0.122	0.155	1	D1-MSN1	ANAPC1
EPG5	0.000533184	0.148766	0.15	0.188	1	D1-MSN1	EPG5
ADGRB1	0.000534124	0.247094	0.029	0.044	1	D1-MSN1	ADGRB1
ACMSD	0.000537132	0.523959	0.192	0.174	1	D1-MSN1	ACMSD
SLC11A2	0.000550978	0.103816	0.096	0.124	1	D1-MSN1	SLC11A2
KPNB1	0.000563708	0.117263	0.153	0.191	1	D1-MSN1	KPNB1
SMARCB1	0.000570082	0.132497	0.123	0.156	1	D1-MSN1	SMARCB1
LIPE.AS1	0.000571008	0.231377	0.123	0.156	1	D1-MSN1	LIPE.AS1
AC025917.1	0.00057468	0.550943	0.175	0.157	1	D1-MSN1	AC025917.1
TMSB4X	0.000576478	0.186435	0.541	0.572	1	D1-MSN1	TMSB4X
PCCA	0.000595732	0.366679	0.377	0.383	1	D1-MSN1	PCCA
ZNF490	0.000602068	0.10071	0.096	0.124	1	D1-MSN1	ZNF490
AC026470.2	0.000608727	0.116641	0.074	0.098	1	D1-MSN1	AC026470.2
ESF1	0.000610838	0.110786	0.148	0.185	1	D1-MSN1	ESF1
INTS9	0.000619201	0.12709	0.108	0.138	1	D1-MSN1	INTS9
AGO1	0.000626668	0.109661	0.111	0.142	1	D1-MSN1	AGO1
FGFR1	0.000631457	0.189335	0.086	0.112	1	D1-MSN1	FGFR1
DDX58	0.000632433	0.112289	0.056	0.077	1	D1-MSN1	DDX58
AL391097.1	0.000640097	1.02004	0.049	0.036	1	D1-MSN1	AL391097.1
PYGB	0.000640387	0.104997	0.057	0.078	1	D1-MSN1	PYGB
FAM219A	0.000641307	0.109181	0.131	0.165	1	D1-MSN1	FAM219A
ARG2	0.000642132	0.140604	0.051	0.07	1	D1-MSN1	ARG2
PTP4A2	0.000642464	0.113203	0.061	0.083	1	D1-MSN1	PTP4A2
ARL5A	0.000643297	0.203949	0.106	0.137	1	D1-MSN1	ARL5A
KATNA1	0.000644681	0.181595	0.089	0.115	1	D1-MSN1	KATNA1
BBS1	0.000647265	0.127192	0.109	0.138	1	D1-MSN1	BBS1
SARNP	0.000648788	0.14462	0.2	0.249	1	D1-MSN1	SARNP
TOMM70	0.000657608	0.156836	0.119	0.151	1	D1-MSN1	TOMM70
PSMD6.AS2	0.000660315	0.170854	0.087	0.112	1	D1-MSN1	PSMD6.AS2
AQR	0.00066116	0.110407	0.194	0.24	1	D1-MSN1	AQR
PPWD1	0.000680628	0.130129	0.127	0.16	1	D1-MSN1	PPWD1
AC074124.1	0.000702963	0.596198	0.129	0.111	1	D1-MSN1	AC074124.1
UBE2Q2	0.000706181	0.151872	0.147	0.183	1	D1-MSN1	UBE2Q2
DOP1B	0.000706764	0.134398	0.091	0.118	1	D1-MSN1	DOP1B
MAP4K4	0.000712395	0.132946	0.686	0.738	1	D1-MSN1	MAP4K4
NSFL1C	0.000712583	0.100763	0.06	0.081	1	D1-MSN1	NSFL1C
LRCH2	0.000722089	0.284051	0.436	0.454	1	D1-MSN1	LRCH2
TEX10	0.000723506	0.138573	0.128	0.162	1	D1-MSN1	TEX10
USP22	0.000743186	0.108333	0.267	0.327	1	D1-MSN1	USP22
DHRSX	0.000744998	0.365637	0.398	0.411	1	D1-MSN1	DHRSX
PTPRB	0.000745484	0.550234	0.119	0.1	1	D1-MSN1	PTPRB
SIRT1	0.000762277	0.112218	0.107	0.136	1	D1-MSN1	SIRT1
AC013640.1	0.000762826	0.117347	0.135	0.169	1	D1-MSN1	AC013640.1
ORC3	0.000766798	0.106725	0.167	0.206	1	D1-MSN1	ORC3
TBC1D30	0.000795557	0.930253	0.078	0.063	1	D1-MSN1	TBC1D30
STAT2	0.000802265	0.229077	0.092	0.119	1	D1-MSN1	STAT2
DENND10	0.000812788	0.154265	0.057	0.078	1	D1-MSN1	DENND10
ZADH2	0.000818167	0.649041	0.151	0.135	1	D1-MSN1	ZADH2
ARFGAP2	0.000820585	0.140062	0.061	0.082	1	D1-MSN1	ARFGAP2
AMD1	0.000834486	0.122907	0.062	0.082	1	D1-MSN1	AMD1
SLC5A4.AS1	0.000840029	0.122856	0.145	0.182	1	D1-MSN1	SLC5A4.AS1
DNM1L	0.000847133	0.109517	0.273	0.335	1	D1-MSN1	DNM1L
SNAPC3	0.000856055	0.112837	0.201	0.247	1	D1-MSN1	SNAPC3
BRK1	0.000864451	0.114201	0.051	0.071	1	D1-MSN1	BRK1
RBM23	0.00089369	0.168936	0.078	0.102	1	D1-MSN1	RBM23
CEMIP	0.000905472	0.214725	0.083	0.108	1	D1-MSN1	CEMIP
WDR73	0.000907153	0.133663	0.138	0.174	1	D1-MSN1	WDR73
ZNF608	0.000913204	0.201513	0.506	0.524	1	D1-MSN1	ZNF608
CRYBG1	0.000921785	0.100347	0.021	0.033	1	D1-MSN1	CRYBG1
MAPK6	0.000930517	0.103475	0.213	0.261	1	D1-MSN1	MAPK6
TRNT1	0.000933299	0.15459	0.094	0.121	1	D1-MSN1	TRNT1
SRSF7	0.000936564	0.124126	0.274	0.338	1	D1-MSN1	SRSF7
LINC01250	0.000945511	0.132378	0.031	0.045	1	D1-MSN1	LINC01250
PPP1CC	0.000954629	0.118159	0.078	0.101	1	D1-MSN1	PPP1CC
DCTN2	0.000962344	0.113872	0.087	0.112	1	D1-MSN1	DCTN2
AC243964.3	0.000962359	0.184253	0.09	0.116	1	D1-MSN1	AC243964.3
SUPT20H	0.000963724	0.12977	0.169	0.21	1	D1-MSN1	SUPT20H
QSER1	0.000988513	0.108412	0.207	0.254	1	D1-MSN1	QSER1
PSMF1	0.000988692	0.109857	0.091	0.117	1	D1-MSN1	PSMF1
AL158840.1	0.000995794	0.376078	0.29	0.281	1	D1-MSN1	AL158840.1
GPR161	0.000999949	0.509542	0.211	0.198	1	D1-MSN1	GPR161
ZMYM4.AS1	0.00101661	0.162629	0.107	0.136	1	D1-MSN1	ZMYM4.AS1
TMEM243	0.00102468	0.11669	0.039	0.055	1	D1-MSN1	TMEM243
AREL1	0.00102723	0.153383	0.05	0.069	1	D1-MSN1	AREL1
AC010168.1	0.00103585	0.107835	0.095	0.12	1	D1-MSN1	AC010168.1
MN1	0.0010486	0.368615	0.338	0.336	1	D1-MSN1	MN1
LINC00654	0.00105872	1.51386	0.014	0.008	1	D1-MSN1	LINC00654
TIMM9	0.00106573	0.126388	0.047	0.064	1	D1-MSN1	TIMM9
TRIP11	0.00107514	0.171658	0.154	0.192	1	D1-MSN1	TRIP11
TSG101	0.00108362	0.14445	0.123	0.155	1	D1-MSN1	TSG101
AL035530.2	0.00108747	0.138896	0.097	0.124	1	D1-MSN1	AL035530.2
GALNT1	0.00110433	0.122694	0.224	0.274	1	D1-MSN1	GALNT1
CACNG2	0.00110716	0.455064	0.195	0.178	1	D1-MSN1	CACNG2
DHX32	0.00112272	0.137779	0.073	0.095	1	D1-MSN1	DHX32
TCEA1	0.00112972	0.116397	0.143	0.178	1	D1-MSN1	TCEA1
COX19	0.00113448	0.100466	0.07	0.091	1	D1-MSN1	COX19
OGG1	0.00113826	0.146805	0.115	0.145	1	D1-MSN1	OGG1
CFDP1	0.0011412	0.106096	0.258	0.314	1	D1-MSN1	CFDP1
RIOK2	0.00114433	0.123433	0.033	0.048	1	D1-MSN1	RIOK2
RABL2B	0.00115669	0.113405	0.085	0.109	1	D1-MSN1	RABL2B
HEATR5B	0.0011582	0.102469	0.194	0.24	1	D1-MSN1	HEATR5B
CCDC126	0.00117574	0.108308	0.077	0.099	1	D1-MSN1	CCDC126
WDR20	0.00117581	0.116455	0.225	0.277	1	D1-MSN1	WDR20
CLDN20	0.00118177	0.119898	0.036	0.051	1	D1-MSN1	CLDN20
SARM1	0.00118518	0.130108	0.113	0.142	1	D1-MSN1	SARM1
TMEM44.AS1	0.00118733	0.170949	0.028	0.042	1	D1-MSN1	TMEM44.AS1
DARS	0.0012151	0.115441	0.108	0.136	1	D1-MSN1	DARS
ABHD2	0.00124005	0.139908	0.122	0.153	1	D1-MSN1	ABHD2
CD302	0.00124602	0.155977	0.117	0.146	1	D1-MSN1	CD302
WDR19	0.00125088	0.124332	0.144	0.179	1	D1-MSN1	WDR19
RWDD1	0.00125742	0.135585	0.067	0.089	1	D1-MSN1	RWDD1
SUPT16H	0.00126975	0.143055	0.101	0.128	1	D1-MSN1	SUPT16H
MIR155HG	0.00128058	0.142206	0.037	0.053	1	D1-MSN1	MIR155HG
PCGF3	0.00128587	0.160881	0.155	0.192	1	D1-MSN1	PCGF3
SLC35F5	0.00129409	0.105052	0.203	0.248	1	D1-MSN1	SLC35F5
MAPK14	0.00131968	0.165558	0.161	0.199	1	D1-MSN1	MAPK14
ANKRD23	0.00132835	0.121816	0.118	0.148	1	D1-MSN1	ANKRD23
DISP1	0.00132891	0.168318	0.147	0.182	1	D1-MSN1	DISP1
CSPP1	0.00133339	0.101621	0.336	0.41	1	D1-MSN1	CSPP1
RAB5A	0.00133598	0.155559	0.11	0.139	1	D1-MSN1	RAB5A
FAM184A	0.00133884	0.180178	0.174	0.215	1	D1-MSN1	FAM184A
MINDY3	0.00134024	0.112244	0.156	0.193	1	D1-MSN1	MINDY3
ZNF519	0.00134368	0.112883	0.146	0.181	1	D1-MSN1	ZNF519
AMOTL2	0.0013533	0.863483	0.036	0.025	1	D1-MSN1	AMOTL2
RWDD3	0.00135387	0.180879	0.053	0.072	1	D1-MSN1	RWDD3
AC025164.1	0.00138427	0.888076	0.059	0.046	1	D1-MSN1	AC025164.1
POLI	0.00138535	0.117732	0.077	0.1	1	D1-MSN1	POLI
MAP3K7	0.00139563	0.128079	0.163	0.202	1	D1-MSN1	MAP3K7
NOL9	0.00139834	0.10159	0.08	0.104	1	D1-MSN1	NOL9
ZNF484	0.00140463	0.100113	0.06	0.08	1	D1-MSN1	ZNF484
CLIP3	0.00140499	0.156782	0.066	0.087	1	D1-MSN1	CLIP3
SSBP1	0.00141081	0.14916	0.141	0.176	1	D1-MSN1	SSBP1
BCLAF1	0.00141853	0.11067	0.187	0.229	1	D1-MSN1	BCLAF1
AC005746.2	0.00142135	0.104587	0.041	0.057	1	D1-MSN1	AC005746.2
CLINT1	0.00142728	0.143406	0.136	0.169	1	D1-MSN1	CLINT1
CDC42EP4	0.00144356	0.10232	0.045	0.062	1	D1-MSN1	CDC42EP4
RAI1	0.00148619	0.120357	0.128	0.159	1	D1-MSN1	RAI1
RTF2	0.00150514	0.119031	0.064	0.084	1	D1-MSN1	RTF2
NDUFA9	0.00150696	0.15967	0.089	0.114	1	D1-MSN1	NDUFA9
LSM5	0.00153284	0.122988	0.081	0.104	1	D1-MSN1	LSM5
SNX6	0.00154902	0.117233	0.175	0.213	1	D1-MSN1	SNX6
MRPS16	0.00156821	0.184654	0.071	0.092	1	D1-MSN1	MRPS16
WWC3	0.00157831	0.150116	0.074	0.096	1	D1-MSN1	WWC3
SHISAL2B	0.00158297	1.34987	0.014	0.008	1	D1-MSN1	SHISAL2B
XYLT2	0.00159787	0.109026	0.034	0.048	1	D1-MSN1	XYLT2
GAK	0.00160936	0.145421	0.092	0.117	1	D1-MSN1	GAK
H2AFY2	0.00161161	0.107423	0.111	0.139	1	D1-MSN1	H2AFY2
NDUFB1	0.00162501	0.136679	0.039	0.054	1	D1-MSN1	NDUFB1
TRAM1	0.00163008	0.14826	0.084	0.107	1	D1-MSN1	TRAM1
CCDC88C	0.00163415	0.130689	0.062	0.082	1	D1-MSN1	CCDC88C
GOPC	0.00163769	0.141183	0.166	0.204	1	D1-MSN1	GOPC
KCNJ3	0.00163869	0.35169	0.217	0.199	1	D1-MSN1	KCNJ3
SEC22A	0.00163905	0.166368	0.136	0.169	1	D1-MSN1	SEC22A
DIP2C	0.00164007	0.191274	0.599	0.64	1	D1-MSN1	DIP2C
GPR137B	0.00164257	0.103421	0.142	0.175	1	D1-MSN1	GPR137B
PCDHGA10	0.00164336	0.17072	0.097	0.123	1	D1-MSN1	PCDHGA10
DNAJC27	0.00164423	0.121035	0.043	0.06	1	D1-MSN1	DNAJC27
BCDIN3D	0.00166124	0.196369	0.027	0.041	1	D1-MSN1	BCDIN3D
RPUSD3	0.00166132	0.100111	0.033	0.047	1	D1-MSN1	RPUSD3
AL133492.1	0.00166323	1.30011	0.019	0.012	1	D1-MSN1	AL133492.1
AC093879.1	0.00167259	0.206774	0.569	0.596	1	D1-MSN1	AC093879.1
CACNA1A	0.00168585	0.24207	0.118	0.148	1	D1-MSN1	CACNA1A
KIF20B	0.00172347	0.108241	0.114	0.142	1	D1-MSN1	KIF20B
DACH2	0.00175119	0.595058	0.129	0.112	1	D1-MSN1	DACH2
MATN2	0.00175914	0.176807	0.072	0.094	1	D1-MSN1	MATN2
AC015971.1	0.00177042	0.103767	0.126	0.155	1	D1-MSN1	AC015971.1
CASC17	0.00177045	0.962436	0.042	0.031	1	D1-MSN1	CASC17
TSPAN9	0.00178575	0.158868	0.116	0.145	1	D1-MSN1	TSPAN9
RPL34	0.00179189	0.105268	0.112	0.139	1	D1-MSN1	RPL34
NOC3L	0.00181239	0.156185	0.068	0.089	1	D1-MSN1	NOC3L
PSD	0.0018264	0.127694	0.038	0.052	1	D1-MSN1	PSD
AL034405.1	0.00184155	0.114607	0.072	0.093	1	D1-MSN1	AL034405.1
ESCO1	0.00184519	0.119025	0.155	0.189	1	D1-MSN1	ESCO1
NUMB	0.00185498	0.122704	0.269	0.325	1	D1-MSN1	NUMB
ARHGEF40	0.00185583	0.127117	0.055	0.074	1	D1-MSN1	ARHGEF40
MTFR1	0.00185741	0.111221	0.223	0.269	1	D1-MSN1	MTFR1
ZNF540	0.00186245	0.226415	0.055	0.073	1	D1-MSN1	ZNF540
RPS7	0.00186518	0.117233	0.075	0.097	1	D1-MSN1	RPS7
CDKL2	0.00187698	0.181813	0.062	0.081	1	D1-MSN1	CDKL2
RNF185	0.00188079	0.163391	0.086	0.109	1	D1-MSN1	RNF185
NECAP1	0.00190279	0.109139	0.043	0.059	1	D1-MSN1	NECAP1
KCNN2	0.00190526	0.323114	0.055	0.074	1	D1-MSN1	KCNN2
AC020611.2	0.00191279	0.127853	0.217	0.263	1	D1-MSN1	AC020611.2
RASA3	0.00192094	0.160719	0.059	0.078	1	D1-MSN1	RASA3
PHF3	0.00192274	0.124245	0.285	0.348	1	D1-MSN1	PHF3
NUP188	0.00193942	0.104175	0.067	0.087	1	D1-MSN1	NUP188
MTERF3	0.00194214	0.136539	0.036	0.051	1	D1-MSN1	MTERF3
PEX26	0.00195531	0.14173	0.063	0.083	1	D1-MSN1	PEX26
ZNF430	0.0019691	0.186208	0.104	0.13	1	D1-MSN1	ZNF430
IGSF6	0.00197713	0.130488	0.049	0.067	1	D1-MSN1	IGSF6
LHX4	0.00198679	0.116982	0.057	0.075	1	D1-MSN1	LHX4
UNKL	0.00199161	0.118361	0.063	0.083	1	D1-MSN1	UNKL
KRTAP5.AS1	0.00200944	0.118915	0.021	0.032	1	D1-MSN1	KRTAP5.AS1
BANP	0.00202608	0.110506	0.146	0.179	1	D1-MSN1	BANP
AC025211.1	0.00203176	0.501616	0.134	0.117	1	D1-MSN1	AC025211.1
MRPS35	0.00203478	0.174521	0.071	0.092	1	D1-MSN1	MRPS35
CEMIP2	0.00203861	0.293209	0.22	0.202	1	D1-MSN1	CEMIP2
YIPF4	0.00204559	0.121858	0.134	0.165	1	D1-MSN1	YIPF4
MIGA1	0.00204909	0.150716	0.207	0.252	1	D1-MSN1	MIGA1
IGBP1	0.0020521	0.10962	0.048	0.065	1	D1-MSN1	IGBP1
POLR3A	0.0020655	0.146492	0.085	0.108	1	D1-MSN1	POLR3A
AP003066.1	0.00206855	0.931431	0.023	0.015	1	D1-MSN1	AP003066.1
CCDC93	0.00207157	0.141829	0.171	0.21	1	D1-MSN1	CCDC93
LMAN2L	0.00207589	0.146173	0.059	0.078	1	D1-MSN1	LMAN2L
EXOSC3	0.00208646	0.115525	0.087	0.111	1	D1-MSN1	EXOSC3
VPS26A	0.00210292	0.102883	0.108	0.135	1	D1-MSN1	VPS26A
TSC1	0.00211305	0.108053	0.116	0.145	1	D1-MSN1	TSC1
FCF1	0.00212793	0.142574	0.044	0.06	1	D1-MSN1	FCF1
FAM126B	0.0021512	0.186686	0.159	0.195	1	D1-MSN1	FAM126B
SMIM7	0.00215404	0.123458	0.074	0.095	1	D1-MSN1	SMIM7
GCFC2	0.0021699	0.19201	0.174	0.214	1	D1-MSN1	GCFC2
TCAIM	0.00217484	0.123745	0.201	0.243	1	D1-MSN1	TCAIM
CENPV	0.00217691	0.105687	0.143	0.175	1	D1-MSN1	CENPV
AP1S3	0.00218422	0.165588	0.014	0.023	1	D1-MSN1	AP1S3
ZFHX2.AS1	0.00220121	0.130542	0.165	0.202	1	D1-MSN1	ZFHX2.AS1
POMT1	0.00220237	0.135422	0.066	0.086	1	D1-MSN1	POMT1
HDAC5	0.00220386	0.124331	0.06	0.079	1	D1-MSN1	HDAC5
ZNF717	0.0022057	0.130652	0.058	0.076	1	D1-MSN1	ZNF717
PDHX	0.00225172	0.157187	0.123	0.153	1	D1-MSN1	PDHX
CNOT2	0.00226275	0.100757	0.343	0.419	1	D1-MSN1	CNOT2
ATP5F1E	0.00229521	0.179473	0.034	0.048	1	D1-MSN1	ATP5F1E
DIP2B	0.00230145	0.315707	0.446	0.473	1	D1-MSN1	DIP2B
ZNF594	0.00230851	0.132945	0.065	0.085	1	D1-MSN1	ZNF594
AJ011931.2	0.00231068	0.88139	0.053	0.041	1	D1-MSN1	AJ011931.2
DAPK1	0.00232754	0.150807	0.552	0.579	1	D1-MSN1	DAPK1
SCUBE3	0.00234942	0.181768	0.06	0.079	1	D1-MSN1	SCUBE3
PSMB7	0.0023567	0.144573	0.116	0.144	1	D1-MSN1	PSMB7
SELENOO	0.00235989	0.137836	0.108	0.135	1	D1-MSN1	SELENOO
RTTN	0.00237242	0.111204	0.17	0.208	1	D1-MSN1	RTTN
KY	0.00240307	0.193901	0.017	0.027	1	D1-MSN1	KY
CEBPZ	0.00241271	0.112089	0.106	0.132	1	D1-MSN1	CEBPZ
TAB3	0.00241558	0.173103	0.06	0.079	1	D1-MSN1	TAB3
WDR59	0.00241787	0.162289	0.203	0.248	1	D1-MSN1	WDR59
ANKMY2	0.0024195	0.193858	0.088	0.111	1	D1-MSN1	ANKMY2
BTBD10	0.00242172	0.115736	0.195	0.237	1	D1-MSN1	BTBD10
TMEM230	0.00242704	0.133521	0.131	0.163	1	D1-MSN1	TMEM230
ZDHHC5	0.00245212	0.175062	0.066	0.086	1	D1-MSN1	ZDHHC5
LINC01004	0.00246731	0.160609	0.199	0.242	1	D1-MSN1	LINC01004
LEPROTL1	0.00250687	0.15473	0.09	0.114	1	D1-MSN1	LEPROTL1
CALM3	0.00251896	0.118347	0.047	0.063	1	D1-MSN1	CALM3
GOLGB1	0.00252087	0.109737	0.193	0.235	1	D1-MSN1	GOLGB1
CTBP1	0.00253076	0.219089	0.054	0.071	1	D1-MSN1	CTBP1
MTMR9	0.00254125	0.140437	0.101	0.126	1	D1-MSN1	MTMR9
ACTR10	0.00255766	0.123807	0.187	0.228	1	D1-MSN1	ACTR10
SUCLG1	0.00256914	0.131157	0.072	0.093	1	D1-MSN1	SUCLG1
ANKRD16	0.00257996	0.116893	0.071	0.091	1	D1-MSN1	ANKRD16
PM20D2	0.0025944	0.123802	0.071	0.091	1	D1-MSN1	PM20D2
SUPT5H	0.00259517	0.125355	0.096	0.12	1	D1-MSN1	SUPT5H
ARL17A	0.00260462	0.134126	0.198	0.241	1	D1-MSN1	ARL17A
FEM1C	0.00261187	0.116968	0.07	0.09	1	D1-MSN1	FEM1C
ZNRF2	0.00262026	0.706874	0.139	0.126	1	D1-MSN1	ZNRF2
EPB41L3	0.00262232	0.144519	0.151	0.184	1	D1-MSN1	EPB41L3
ZNF292	0.00262387	0.15474	0.595	0.635	1	D1-MSN1	ZNF292
LRRC47	0.00264403	0.141961	0.022	0.033	1	D1-MSN1	LRRC47
DNAJC6	0.00267446	0.187648	0.101	0.127	1	D1-MSN1	DNAJC6
AC098484.4	0.00267707	0.189857	0.061	0.079	1	D1-MSN1	AC098484.4
AC007038.1	0.00267798	0.184048	0.144	0.176	1	D1-MSN1	AC007038.1
ZNF431	0.00268716	0.140618	0.167	0.204	1	D1-MSN1	ZNF431
AL391097.3	0.00269293	1.33084	0.026	0.018	1	D1-MSN1	AL391097.3
IP6K2	0.00270078	0.111166	0.221	0.269	1	D1-MSN1	IP6K2
ZNF213	0.00272241	0.243506	0.106	0.132	1	D1-MSN1	ZNF213
ZC3H6	0.00272863	0.113219	0.151	0.185	1	D1-MSN1	ZC3H6
TMSB15B.AS1	0.00274276	0.100783	0.2	0.242	1	D1-MSN1	TMSB15B.AS1
AL020995.1	0.00275149	0.261328	0.065	0.084	1	D1-MSN1	AL020995.1
UPF3B	0.00275567	0.140079	0.129	0.159	1	D1-MSN1	UPF3B
CNOT6L	0.00276762	0.190622	0.174	0.213	1	D1-MSN1	CNOT6L
TMCC1.AS1	0.00278008	0.114879	0.016	0.026	1	D1-MSN1	TMCC1.AS1
DHODH	0.00278855	0.113754	0.035	0.049	1	D1-MSN1	DHODH
ZNF512	0.00281124	0.166779	0.137	0.168	1	D1-MSN1	ZNF512
LEO1	0.00281578	0.143011	0.096	0.121	1	D1-MSN1	LEO1
ACADSB	0.00284683	0.164606	0.045	0.061	1	D1-MSN1	ACADSB
TMEM68	0.00285766	0.163753	0.082	0.104	1	D1-MSN1	TMEM68
MTRR	0.00287255	0.128568	0.062	0.081	1	D1-MSN1	MTRR
RPL41	0.0028796	0.140473	0.127	0.157	1	D1-MSN1	RPL41
ZNF483	0.00288278	0.158521	0.096	0.12	1	D1-MSN1	ZNF483
PRPF18	0.00290323	0.160082	0.078	0.099	1	D1-MSN1	PRPF18
BTF3L4	0.00294461	0.179985	0.15	0.184	1	D1-MSN1	BTF3L4
RUSC2	0.00295209	0.116548	0.109	0.136	1	D1-MSN1	RUSC2
TRO	0.00296338	0.161812	0.066	0.086	1	D1-MSN1	TRO
SEC23IP	0.00297953	0.204245	0.091	0.115	1	D1-MSN1	SEC23IP
RCN2	0.00298506	0.112641	0.212	0.257	1	D1-MSN1	RCN2
RTN1	0.00298918	0.172931	0.568	0.597	1	D1-MSN1	RTN1
MTRES1	0.00300347	0.101965	0.052	0.069	1	D1-MSN1	MTRES1
DHX9	0.0030088	0.102108	0.256	0.309	1	D1-MSN1	DHX9
MLF2	0.00302619	0.109083	0.058	0.076	1	D1-MSN1	MLF2
CEBPZOS	0.00304511	0.165147	0.104	0.13	1	D1-MSN1	CEBPZOS
PGBD1	0.00307703	0.211911	0.057	0.075	1	D1-MSN1	PGBD1
SLC35A1	0.00311077	0.152291	0.184	0.223	1	D1-MSN1	SLC35A1
AC009102.4	0.00312116	0.182072	0.085	0.108	1	D1-MSN1	AC009102.4
SLC38A9	0.00312123	0.142336	0.171	0.207	1	D1-MSN1	SLC38A9
TRAPPC2	0.00313243	0.144009	0.069	0.088	1	D1-MSN1	TRAPPC2
AC011287.2	0.00314436	1.64324	0.01	0.006	1	D1-MSN1	AC011287.2
CAB39	0.0031527	0.20462	0.16	0.197	1	D1-MSN1	CAB39
FAM192A	0.00315369	0.20262	0.081	0.103	1	D1-MSN1	FAM192A
ZNF91	0.00322683	0.283149	0.395	0.411	1	D1-MSN1	ZNF91
ZNF821	0.00323968	0.103775	0.153	0.185	1	D1-MSN1	ZNF821
COPS4	0.00326089	0.194686	0.106	0.132	1	D1-MSN1	COPS4
ACAD10	0.00326116	0.150769	0.1	0.125	1	D1-MSN1	ACAD10
LRRFIP1	0.00326419	0.182906	0.2	0.244	1	D1-MSN1	LRRFIP1
AC005480.1	0.00326724	0.19916	0.165	0.2	1	D1-MSN1	AC005480.1
PGBD5	0.00327933	0.39869	0.211	0.198	1	D1-MSN1	PGBD5
PXDN	0.00329348	0.492853	0.216	0.207	1	D1-MSN1	PXDN
ATP6V0B	0.00330096	0.135965	0.051	0.068	1	D1-MSN1	ATP6V0B
PURG	0.00331229	0.474078	0.266	0.265	1	D1-MSN1	PURG
FAF2	0.00335613	0.142936	0.136	0.166	1	D1-MSN1	FAF2
EWSR1	0.00337743	0.128784	0.206	0.25	1	D1-MSN1	EWSR1
MIR9.3HG	0.0033782	0.114082	0.138	0.168	1	D1-MSN1	MIR9.3HG
BMT2	0.00341889	0.112893	0.207	0.25	1	D1-MSN1	BMT2
ANXA6	0.00344338	0.235159	0.061	0.08	1	D1-MSN1	ANXA6
ZSCAN16.AS1	0.00345883	0.137106	0.107	0.133	1	D1-MSN1	ZSCAN16.AS1
ZBTB40	0.00346955	0.201212	0.075	0.096	1	D1-MSN1	ZBTB40
NAA50	0.00348733	0.149055	0.114	0.142	1	D1-MSN1	NAA50
TECR	0.00350595	0.127617	0.036	0.05	1	D1-MSN1	TECR
LYPLAL1.AS1	0.00351321	0.139252	0.033	0.046	1	D1-MSN1	LYPLAL1.AS1
MTAP	0.00357705	0.172653	0.155	0.19	1	D1-MSN1	MTAP
AKNA	0.00359	0.589627	0.09	0.076	1	D1-MSN1	AKNA
LINC00960	0.00359742	0.13177	0.098	0.121	1	D1-MSN1	LINC00960
PPP2R3C	0.003613	0.156863	0.167	0.203	1	D1-MSN1	PPP2R3C
CSDE1	0.0036207	0.116864	0.188	0.228	1	D1-MSN1	CSDE1
PLEKHH1	0.00362326	0.124209	0.054	0.071	1	D1-MSN1	PLEKHH1
AC009505.1	0.00363222	0.126612	0.081	0.101	1	D1-MSN1	AC009505.1
TMEM165	0.00365266	0.117696	0.179	0.216	1	D1-MSN1	TMEM165
GPR19	0.00372715	0.120816	0.032	0.045	1	D1-MSN1	GPR19
BLOC1S6	0.0037439	0.119338	0.066	0.084	1	D1-MSN1	BLOC1S6
CERS3	0.00375352	0.512884	0.103	0.088	1	D1-MSN1	CERS3
STRIP1	0.00378937	0.188948	0.079	0.1	1	D1-MSN1	STRIP1
BEND7	0.00380951	1.00361	0.101	0.088	1	D1-MSN1	BEND7
ABRAXAS2	0.00387562	0.117985	0.048	0.064	1	D1-MSN1	ABRAXAS2
SPAG16	0.00389187	0.218665	0.192	0.232	1	D1-MSN1	SPAG16
DCUN1D4	0.00389292	0.114391	0.221	0.264	1	D1-MSN1	DCUN1D4
TNFAIP8L3	0.00391348	0.107811	0.039	0.053	1	D1-MSN1	TNFAIP8L3
CCZ1	0.00394528	0.220603	0.085	0.108	1	D1-MSN1	CCZ1
ZNF713	0.0039701	0.105492	0.113	0.138	1	D1-MSN1	ZNF713
TERF2IP	0.00398129	0.129831	0.18	0.219	1	D1-MSN1	TERF2IP
BRI3	0.0040323	0.167584	0.085	0.107	1	D1-MSN1	BRI3
OAZ2	0.00408779	0.13911	0.087	0.109	1	D1-MSN1	OAZ2
MTPN	0.00410168	0.133261	0.071	0.09	1	D1-MSN1	MTPN
AL354993.2	0.00410508	0.984569	0.016	0.01	1	D1-MSN1	AL354993.2
ARHGEF28	0.00410676	0.523322	0.155	0.141	1	D1-MSN1	ARHGEF28
RAB30	0.00412713	0.212434	0.083	0.105	1	D1-MSN1	RAB30
AC005920.2	0.00419257	0.107013	0.124	0.151	1	D1-MSN1	AC005920.2
YEATS4	0.00424918	0.119637	0.049	0.064	1	D1-MSN1	YEATS4
MED24	0.00425652	0.116633	0.071	0.09	1	D1-MSN1	MED24
TFAP2E	0.00427889	0.115689	0.017	0.027	1	D1-MSN1	TFAP2E
CALCOCO1	0.00435437	0.160703	0.134	0.164	1	D1-MSN1	CALCOCO1
BAIAP2	0.0043681	0.15198	0.043	0.057	1	D1-MSN1	BAIAP2
ITPRIP	0.00439248	1.10155	0.025	0.017	1	D1-MSN1	ITPRIP
ATF2	0.00441687	0.120655	0.263	0.32	1	D1-MSN1	ATF2
ATP1A3	0.00442219	0.110933	0.039	0.053	1	D1-MSN1	ATP1A3
TIMMDC1	0.00444304	0.198109	0.073	0.092	1	D1-MSN1	TIMMDC1
REPS1	0.00445903	0.108065	0.248	0.297	1	D1-MSN1	REPS1
FSIP2.AS1	0.00447	0.114598	0.425	0.494	1	D1-MSN1	FSIP2.AS1
RARS2	0.00447409	0.107321	0.211	0.254	1	D1-MSN1	RARS2
PRKAR1A	0.00452769	0.148017	0.059	0.077	1	D1-MSN1	PRKAR1A
HIF1AN	0.00453275	0.173837	0.055	0.072	1	D1-MSN1	HIF1AN
DTX4	0.00454277	0.19872	0.032	0.044	1	D1-MSN1	DTX4
RGN	0.00454764	0.857885	0.031	0.022	1	D1-MSN1	RGN
LINC02245	0.00455148	0.144399	0.105	0.13	1	D1-MSN1	LINC02245
ZNF551	0.00464304	0.183339	0.122	0.15	1	D1-MSN1	ZNF551
B4GALNT4	0.00465538	0.112621	0.154	0.186	1	D1-MSN1	B4GALNT4
RAMP3	0.00466406	1.2163	0.013	0.007	1	D1-MSN1	RAMP3
MSH6	0.00477624	0.107653	0.206	0.249	1	D1-MSN1	MSH6
ADPGK	0.00478267	0.131963	0.055	0.072	1	D1-MSN1	ADPGK
LINC02482	0.00483966	0.114229	0.044	0.059	1	D1-MSN1	LINC02482
RIN2	0.00485432	0.378115	0.298	0.296	1	D1-MSN1	RIN2
TMEM170A	0.00485738	0.126606	0.037	0.05	1	D1-MSN1	TMEM170A
CHKB.DT	0.00487812	0.143869	0.059	0.076	1	D1-MSN1	CHKB.DT
AC011933.4	0.00489829	0.132636	0.12	0.146	1	D1-MSN1	AC011933.4
BRD9	0.00491912	0.157914	0.106	0.131	1	D1-MSN1	BRD9
HCN3	0.0049193	0.112212	0.038	0.052	1	D1-MSN1	HCN3
FAM133B	0.00492653	0.173757	0.19	0.23	1	D1-MSN1	FAM133B
METTL6	0.00494017	0.19183	0.152	0.184	1	D1-MSN1	METTL6
KIN	0.00495383	0.138886	0.11	0.135	1	D1-MSN1	KIN
ZNF557	0.00499929	0.100235	0.041	0.055	1	D1-MSN1	ZNF557
AC130324.2	0.005058	0.154442	0.076	0.095	1	D1-MSN1	AC130324.2
IDNK	0.00507153	0.195208	0.064	0.082	1	D1-MSN1	IDNK
ACTR1A	0.005095	0.136977	0.065	0.083	1	D1-MSN1	ACTR1A
NBPF11	0.00509669	0.145816	0.104	0.128	1	D1-MSN1	NBPF11
RBM17	0.0051013	0.155608	0.123	0.151	1	D1-MSN1	RBM17
C17orf97	0.00517987	0.120598	0.009	0.016	1	D1-MSN1	C17orf97
ZNF32	0.00518014	0.125924	0.082	0.102	1	D1-MSN1	ZNF32
LINC01176	0.00519029	0.979737	0.037	0.027	1	D1-MSN1	LINC01176
PPP2R3A	0.0051915	0.110902	0.363	0.429	1	D1-MSN1	PPP2R3A
HPS4	0.00519468	0.212498	0.063	0.081	1	D1-MSN1	HPS4
AC092598.1	0.00520833	1.88861	0.011	0.006	1	D1-MSN1	AC092598.1
ANO6	0.00522271	0.69662	0.169	0.16	1	D1-MSN1	ANO6
C9orf129	0.00522636	0.141403	0.044	0.058	1	D1-MSN1	C9orf129
RNF8	0.00523072	0.103689	0.063	0.081	1	D1-MSN1	RNF8
TRMT61B	0.00525135	0.145531	0.111	0.137	1	D1-MSN1	TRMT61B
AHSA1	0.00526386	0.106327	0.042	0.057	1	D1-MSN1	AHSA1
PNPLA6	0.00526731	0.123206	0.021	0.031	1	D1-MSN1	PNPLA6
AC106865.2	0.00527497	0.867061	0.032	0.023	1	D1-MSN1	AC106865.2
EIF3J	0.00527687	0.175671	0.086	0.107	1	D1-MSN1	EIF3J
SNX2	0.00527914	0.174325	0.151	0.183	1	D1-MSN1	SNX2
SLC36A4	0.0052864	0.125932	0.232	0.277	1	D1-MSN1	SLC36A4
AC060780.1	0.0053086	0.262555	0.048	0.063	1	D1-MSN1	AC060780.1
RPAP1	0.0053268	0.163737	0.028	0.04	1	D1-MSN1	RPAP1
NBR1	0.00532825	0.102958	0.09	0.111	1	D1-MSN1	NBR1
OTUB1	0.00533232	0.112063	0.045	0.059	1	D1-MSN1	OTUB1
ABCC5	0.005337	0.125805	0.23	0.277	1	D1-MSN1	ABCC5
POLR2H	0.00542645	0.110568	0.028	0.04	1	D1-MSN1	POLR2H
SLC15A4	0.00543296	0.119026	0.074	0.093	1	D1-MSN1	SLC15A4
CRIPT	0.00545141	0.109794	0.085	0.106	1	D1-MSN1	CRIPT
NINL	0.00553441	0.144695	0.257	0.309	1	D1-MSN1	NINL
ADAMTS9.AS2	0.00553517	0.93085	0.041	0.031	1	D1-MSN1	ADAMTS9.AS2
NEK10	0.00555436	0.197869	0.062	0.079	1	D1-MSN1	NEK10
MTMR4	0.00557028	0.266001	0.118	0.145	1	D1-MSN1	MTMR4
HERPUD2	0.00559478	0.150852	0.115	0.141	1	D1-MSN1	HERPUD2
AC131934.1	0.00561434	0.137751	0.049	0.064	1	D1-MSN1	AC131934.1
MND1	0.00561814	0.209902	0.031	0.043	1	D1-MSN1	MND1
NDUFV2	0.00561977	0.153863	0.128	0.156	1	D1-MSN1	NDUFV2
OGA	0.00563322	0.29937	0.415	0.442	1	D1-MSN1	OGA
GCNT2	0.00569536	0.418475	0.151	0.136	1	D1-MSN1	GCNT2
CDC42	0.00571124	0.149357	0.209	0.251	1	D1-MSN1	CDC42
POLR1B	0.00574059	0.101274	0.041	0.055	1	D1-MSN1	POLR1B
AL606760.1	0.00578123	0.793798	0.063	0.051	1	D1-MSN1	AL606760.1
RASA1	0.00579166	0.126928	0.689	0.734	1	D1-MSN1	RASA1
CDCA7	0.00579565	0.377913	0.217	0.204	1	D1-MSN1	CDCA7
SCN3B	0.00581234	0.116838	0.083	0.103	1	D1-MSN1	SCN3B
FAM156A	0.00581446	0.136228	0.049	0.065	1	D1-MSN1	FAM156A
SH3YL1	0.00582003	0.220393	0.159	0.193	1	D1-MSN1	SH3YL1
SF3B1	0.00583698	0.105001	0.266	0.321	1	D1-MSN1	SF3B1
HEATR1	0.00585587	0.120462	0.111	0.135	1	D1-MSN1	HEATR1
LRIG2	0.0058649	0.203441	0.152	0.185	1	D1-MSN1	LRIG2
C21orf91	0.00588572	0.105367	0.047	0.061	1	D1-MSN1	C21orf91
RPS28	0.00588761	0.107623	0.117	0.143	1	D1-MSN1	RPS28
ATP11A	0.00591409	0.202654	0.135	0.164	1	D1-MSN1	ATP11A
HOOK2	0.00593105	0.19871	0.232	0.281	1	D1-MSN1	HOOK2
GNAI1	0.00593331	0.139255	0.146	0.177	1	D1-MSN1	GNAI1
NAA15	0.0059523	0.125578	0.294	0.353	1	D1-MSN1	NAA15
SNRPF	0.00597354	0.109217	0.08	0.1	1	D1-MSN1	SNRPF
AC008751.3	0.00597647	0.165023	0.008	0.015	1	D1-MSN1	AC008751.3
SYT10	0.00599855	0.140808	0.065	0.083	1	D1-MSN1	SYT10
LENG8	0.00610177	0.165165	0.214	0.259	1	D1-MSN1	LENG8
AL391152.1	0.0061089	1.25212	0.022	0.015	1	D1-MSN1	AL391152.1
TRIM23	0.0061247	0.235124	0.132	0.162	1	D1-MSN1	TRIM23
TRMT2A	0.00615328	0.164504	0.007	0.013	1	D1-MSN1	TRMT2A
CDH22	0.00615505	0.98737	0.036	0.027	1	D1-MSN1	CDH22
CBX1	0.0061845	0.180323	0.107	0.131	1	D1-MSN1	CBX1
AC092839.1	0.00620847	0.193368	0.12	0.146	1	D1-MSN1	AC092839.1
SBNO1	0.00621376	0.130499	0.162	0.196	1	D1-MSN1	SBNO1
FBXW10	0.0062338	0.111848	0.015	0.024	1	D1-MSN1	FBXW10
ILRUN	0.00624631	0.119525	0.109	0.133	1	D1-MSN1	ILRUN
PPIA	0.00627894	0.108802	0.107	0.131	1	D1-MSN1	PPIA
MGST2	0.00631501	0.751228	0.113	0.1	1	D1-MSN1	MGST2
HPF1	0.00631616	0.193812	0.102	0.126	1	D1-MSN1	HPF1
WDR86	0.00633118	0.679667	0.074	0.061	1	D1-MSN1	WDR86
PPIL2	0.00635147	0.203572	0.128	0.156	1	D1-MSN1	PPIL2
RAB3GAP2	0.0063717	0.188309	0.214	0.258	1	D1-MSN1	RAB3GAP2
PLEKHG1	0.00637383	0.597776	0.14	0.127	1	D1-MSN1	PLEKHG1
CHUK	0.00639422	0.134072	0.078	0.097	1	D1-MSN1	CHUK
POFUT1	0.00641883	0.134808	0.034	0.046	1	D1-MSN1	POFUT1
SUMO1	0.00644877	0.130548	0.119	0.143	1	D1-MSN1	SUMO1
HSPA8	0.00647008	0.101375	0.119	0.144	1	D1-MSN1	HSPA8
SMG6	0.00654707	0.100401	0.262	0.313	1	D1-MSN1	SMG6
CDC73	0.00657267	0.194855	0.222	0.268	1	D1-MSN1	CDC73
MAVS	0.00657729	0.136333	0.087	0.107	1	D1-MSN1	MAVS
AC021092.1	0.00666654	0.129535	0.03	0.042	1	D1-MSN1	AC021092.1
GTPBP6	0.00668131	0.166685	0.046	0.06	1	D1-MSN1	GTPBP6
TOMM20	0.00672301	0.218085	0.091	0.112	1	D1-MSN1	TOMM20
EDC3	0.00674359	0.18599	0.077	0.096	1	D1-MSN1	EDC3
VPS13B.DT	0.00682887	0.11329	0.06	0.077	1	D1-MSN1	VPS13B.DT
MKRN3	0.00683801	0.116283	0.134	0.162	1	D1-MSN1	MKRN3
BEX4	0.0068449	0.163602	0.093	0.115	1	D1-MSN1	BEX4
PRPF6	0.0068695	0.115785	0.13	0.157	1	D1-MSN1	PRPF6
CHMP5	0.00691484	0.186922	0.071	0.089	1	D1-MSN1	CHMP5
ZNF548	0.00692382	0.168896	0.038	0.051	1	D1-MSN1	ZNF548
ZNF670	0.00694339	0.191267	0.073	0.091	1	D1-MSN1	ZNF670
MRS2	0.00695347	0.267982	0.09	0.112	1	D1-MSN1	MRS2
OSGEP	0.0069671	0.116294	0.099	0.122	1	D1-MSN1	OSGEP
HDAC6	0.00697578	0.163781	0.043	0.058	1	D1-MSN1	HDAC6
ATP7B	0.00698366	0.151713	0.051	0.066	1	D1-MSN1	ATP7B
HIF1A.AS3	0.0069868	0.228072	0.16	0.193	1	D1-MSN1	HIF1A.AS3
COPS6	0.00700505	0.117174	0.062	0.079	1	D1-MSN1	COPS6
ANKIB1	0.00702462	0.262877	0.458	0.491	1	D1-MSN1	ANKIB1
AP005899.1	0.00702529	0.186182	0.035	0.048	1	D1-MSN1	AP005899.1
ZNF451	0.00703443	0.15614	0.181	0.219	1	D1-MSN1	ZNF451
NDEL1	0.00707098	0.170003	0.139	0.169	1	D1-MSN1	NDEL1
AC026369.3	0.00709602	1.07347	0.037	0.028	1	D1-MSN1	AC026369.3
ZNF609	0.00711086	0.195209	0.533	0.569	1	D1-MSN1	ZNF609
RPL3	0.00711259	0.149652	0.104	0.128	1	D1-MSN1	RPL3
GREB1L	0.00716013	0.106762	0.047	0.061	1	D1-MSN1	GREB1L
PCDHB14	0.00717971	0.137685	0.046	0.06	1	D1-MSN1	PCDHB14
ADH5	0.00718061	0.101716	0.087	0.107	1	D1-MSN1	ADH5
WDR92	0.00718331	0.204981	0.07	0.088	1	D1-MSN1	WDR92
CUL4B	0.00720647	0.181167	0.053	0.069	1	D1-MSN1	CUL4B
CRYZL1	0.00727633	0.190014	0.176	0.211	1	D1-MSN1	CRYZL1
LTN1	0.00728312	0.184917	0.144	0.174	1	D1-MSN1	LTN1
ZNF41	0.00731035	0.267491	0.053	0.068	1	D1-MSN1	ZNF41
ZBTB43	0.00733812	0.115827	0.071	0.089	1	D1-MSN1	ZBTB43
DPY30	0.00734944	0.205494	0.1	0.123	1	D1-MSN1	DPY30
CYB5R4	0.007377	0.175562	0.145	0.175	1	D1-MSN1	CYB5R4
SLC4A1AP	0.00737799	0.120374	0.061	0.077	1	D1-MSN1	SLC4A1AP
SNW1	0.0073882	0.160662	0.16	0.192	1	D1-MSN1	SNW1
UPRT	0.00742983	0.134959	0.035	0.047	1	D1-MSN1	UPRT
ATAD5	0.00747	0.160542	0.209	0.249	1	D1-MSN1	ATAD5
MORC2	0.00747135	0.146538	0.105	0.128	1	D1-MSN1	MORC2
FMO5	0.00748259	0.186792	0.21	0.251	1	D1-MSN1	FMO5
MYCBP	0.00749796	0.133026	0.057	0.073	1	D1-MSN1	MYCBP
EIF2AK1	0.00750175	0.115388	0.094	0.115	1	D1-MSN1	EIF2AK1
CYP51A1	0.00750556	0.163012	0.067	0.085	1	D1-MSN1	CYP51A1
AC008676.1	0.00755468	0.126031	0.022	0.031	1	D1-MSN1	AC008676.1
AC016493.1	0.00761091	0.164543	0.186	0.222	1	D1-MSN1	AC016493.1
HNRNPM	0.00762895	0.104791	0.247	0.294	1	D1-MSN1	HNRNPM
GARS	0.00766608	0.14731	0.059	0.075	1	D1-MSN1	GARS
AC069155.1	0.00775464	0.151298	0.037	0.049	1	D1-MSN1	AC069155.1
ABCD4	0.00775747	0.210436	0.086	0.106	1	D1-MSN1	ABCD4
VLDLR	0.00775948	0.137124	0.014	0.022	1	D1-MSN1	VLDLR
APEX1	0.00776485	0.142984	0.099	0.122	1	D1-MSN1	APEX1
TBCE	0.00777188	0.152916	0.06	0.077	1	D1-MSN1	TBCE
TSTD2	0.00777207	0.146071	0.15	0.18	1	D1-MSN1	TSTD2
SLC35E3	0.00781333	0.183986	0.128	0.154	1	D1-MSN1	SLC35E3
RNF34	0.00783905	0.14542	0.109	0.132	1	D1-MSN1	RNF34
AP001007.2	0.00783939	1.24986	0.012	0.007	1	D1-MSN1	AP001007.2
SPIN1	0.00790978	0.102368	0.366	0.439	1	D1-MSN1	SPIN1
HNRNPLL	0.00794193	0.169758	0.171	0.206	1	D1-MSN1	HNRNPLL
PIK3R4	0.00794574	0.124348	0.053	0.068	1	D1-MSN1	PIK3R4
RSRC2	0.00796882	0.149323	0.209	0.249	1	D1-MSN1	RSRC2
EMC1.AS1	0.00798838	0.142838	0.106	0.13	1	D1-MSN1	EMC1.AS1
YPEL2	0.00799707	0.102965	0.028	0.039	1	D1-MSN1	YPEL2
GCNT7	0.00802295	0.165259	0.035	0.047	1	D1-MSN1	GCNT7
VIRMA	0.00804113	0.149073	0.153	0.184	1	D1-MSN1	VIRMA
KLHL7	0.00810243	0.313652	0.368	0.379	1	D1-MSN1	KLHL7
NIPAL3	0.0081598	0.226579	0.037	0.049	1	D1-MSN1	NIPAL3
ZBED4	0.00816574	0.127845	0.183	0.218	1	D1-MSN1	ZBED4
FBXO44	0.00817183	0.137448	0.037	0.049	1	D1-MSN1	FBXO44
SAMD4B	0.00819154	0.191414	0.133	0.161	1	D1-MSN1	SAMD4B
AL137009.1	0.00825254	0.185232	0.18	0.215	1	D1-MSN1	AL137009.1
AC013643.2	0.00826428	0.163366	0.032	0.044	1	D1-MSN1	AC013643.2
STRADB	0.00830524	0.100135	0.246	0.292	1	D1-MSN1	STRADB
ZNF417	0.00831574	0.15484	0.032	0.044	1	D1-MSN1	ZNF417
RPSA	0.00835684	0.108552	0.065	0.081	1	D1-MSN1	RPSA
NHLRC3	0.0083665	0.210276	0.133	0.162	1	D1-MSN1	NHLRC3
AL583785.1	0.008378	0.728649	0.024	0.017	1	D1-MSN1	AL583785.1
GDF11	0.00845869	0.162514	0.077	0.096	1	D1-MSN1	GDF11
ZC2HC1A	0.00851477	0.213375	0.473	0.5	1	D1-MSN1	ZC2HC1A
BBS9	0.00853518	0.176238	0.578	0.625	1	D1-MSN1	BBS9
UBE4A	0.00853825	0.149033	0.096	0.118	1	D1-MSN1	UBE4A
AC104964.1	0.00855671	0.709103	0.076	0.064	1	D1-MSN1	AC104964.1
SLC25A17	0.00855859	0.279506	0.079	0.099	1	D1-MSN1	SLC25A17
TTN	0.0085757	0.117174	0.349	0.415	1	D1-MSN1	TTN
ZCCHC14	0.00859639	0.178813	0.18	0.217	1	D1-MSN1	ZCCHC14
CLVS2	0.00861606	0.255293	0.346	0.346	1	D1-MSN1	CLVS2
CLPX	0.00863825	0.138315	0.081	0.101	1	D1-MSN1	CLPX
SSB	0.00867649	0.130155	0.14	0.168	1	D1-MSN1	SSB
RNGTT	0.00868588	0.103688	0.333	0.4	1	D1-MSN1	RNGTT
LRRN1	0.00871246	0.502382	0.23	0.225	1	D1-MSN1	LRRN1
LMBRD1	0.00876456	0.174429	0.184	0.219	1	D1-MSN1	LMBRD1
AC011043.1	0.00876723	0.146906	0.093	0.114	1	D1-MSN1	AC011043.1
WDR83	0.00882467	0.159756	0.035	0.047	1	D1-MSN1	WDR83
PAIP2	0.00885572	0.373457	0.275	0.274	1	D1-MSN1	PAIP2
RNF167	0.00886066	0.175568	0.025	0.035	1	D1-MSN1	RNF167
CENPJ	0.00888065	0.112633	0.153	0.182	1	D1-MSN1	CENPJ
AC005884.1	0.00893782	0.166337	0.029	0.04	1	D1-MSN1	AC005884.1
PP2D1	0.00899215	0.227906	0.026	0.036	1	D1-MSN1	PP2D1
KSR1	0.00905297	0.133735	0.145	0.175	1	D1-MSN1	KSR1
ASCC1	0.0090633	0.298321	0.145	0.176	1	D1-MSN1	ASCC1
POMT2	0.00908168	0.10162	0.038	0.05	1	D1-MSN1	POMT2
GDAP2	0.00917038	0.230711	0.091	0.111	1	D1-MSN1	GDAP2
NUP155	0.00917256	0.213633	0.09	0.11	1	D1-MSN1	NUP155
MXRA7	0.00920248	0.131805	0.018	0.027	1	D1-MSN1	MXRA7
LINC00578	0.00922045	1.44561	0.011	0.007	1	D1-MSN1	LINC00578
AC009093.2	0.00924058	0.836953	0.015	0.009	1	D1-MSN1	AC009093.2
CDK5RAP1	0.00925283	0.163969	0.064	0.08	1	D1-MSN1	CDK5RAP1
SPN	0.009271	1.16977	0.013	0.008	1	D1-MSN1	SPN
ANGEL2	0.00929551	0.124023	0.095	0.116	1	D1-MSN1	ANGEL2
FO393401.1	0.00929835	0.165106	0.052	0.066	1	D1-MSN1	FO393401.1
PRDX1	0.00931172	0.167189	0.069	0.086	1	D1-MSN1	PRDX1
ZNF394	0.00932182	0.174975	0.071	0.088	1	D1-MSN1	ZNF394
SLC25A3	0.00932903	0.183168	0.056	0.072	1	D1-MSN1	SLC25A3
EMC1	0.00939337	0.17597	0.108	0.131	1	D1-MSN1	EMC1
SDHAF2	0.00943725	0.13075	0.077	0.096	1	D1-MSN1	SDHAF2
USHBP1	0.00945054	0.118384	0.051	0.065	1	D1-MSN1	USHBP1
LINC01588	0.00950616	0.734069	0.066	0.055	1	D1-MSN1	LINC01588
MAN1A1	0.00953319	0.765531	0.073	0.061	1	D1-MSN1	MAN1A1
PTGES3	0.00953668	0.131279	0.217	0.26	1	D1-MSN1	PTGES3
TATDN2	0.00960273	0.123847	0.026	0.036	1	D1-MSN1	TATDN2
AC087490.1	0.00965225	0.384116	0.127	0.113	1	D1-MSN1	AC087490.1
ZBTB10	0.00967462	0.111635	0.09	0.11	1	D1-MSN1	ZBTB10
CNOT3	0.00970766	0.113093	0.028	0.038	1	D1-MSN1	CNOT3
VAPB	0.00970892	0.181073	0.108	0.131	1	D1-MSN1	VAPB
TPR	0.00972083	0.198106	0.2	0.24	1	D1-MSN1	TPR
POLR2F	0.0097337	0.180484	0.075	0.094	1	D1-MSN1	POLR2F
PLEKHB2	0.00975873	0.184689	0.06	0.076	1	D1-MSN1	PLEKHB2
PSMC4	0.00977799	0.14722	0.045	0.058	1	D1-MSN1	PSMC4
ZFYVE27	0.00978824	0.177152	0.061	0.077	1	D1-MSN1	ZFYVE27
AC104316.1	0.00980809	0.104366	0.072	0.089	1	D1-MSN1	AC104316.1
HUNK	0.00982958	0.324118	0.283	0.276	1	D1-MSN1	HUNK
DNAJC16	0.00986836	0.168143	0.069	0.086	1	D1-MSN1	DNAJC16
AGTPBP1	0.00989205	0.12815	0.28	0.334	1	D1-MSN1	AGTPBP1
SP9	0.00994101	0.555752	0.111	0.098	1	D1-MSN1	SP9
ARHGEF12	0.00994817	0.141326	0.353	0.424	1	D1-MSN1	ARHGEF12
AC005414.1	0.00996044	0.232474	0.017	0.025	1	D1-MSN1	AC005414.1
GALNTL6	0	3.90943	0.469	0.149	0	D1-MSN2	GALNTL6
CNTN5	0	2.71125	0.68	0.236	0	D1-MSN2	CNTN5
OPCML	0	2.59566	0.66	0.217	0	D1-MSN2	OPCML
FOXP21	0	2.52901	0.903	0.413	0	D1-MSN2	FOXP2
RBFOX1	0	2.4073	0.954	0.456	0	D1-MSN2	RBFOX1
GABRG3.AS1	0	2.33611	0.514	0.137	0	D1-MSN2	GABRG3.AS1
DPYD	0	2.32997	0.723	0.243	0	D1-MSN2	DPYD
GABRG3	0	2.31386	0.568	0.164	0	D1-MSN2	GABRG3
CACNA2D3	0	2.23657	0.827	0.303	0	D1-MSN2	CACNA2D3
RIMS2	0	2.11868	0.856	0.57	0	D1-MSN2	RIMS2
KCND2	0	2.09776	0.666	0.26	0	D1-MSN2	KCND2
DLGAP2	0	2.07311	0.426	0.115	0	D1-MSN2	DLGAP2
MIR137HG	0	2.00992	0.796	0.302	0	D1-MSN2	MIR137HG
AC117461.1	0	1.98226	0.575	0.161	0	D1-MSN2	AC117461.1
DCC	0	1.91536	0.836	0.52	0	D1-MSN2	DCC
UNC5D	0	1.87964	0.771	0.408	0	D1-MSN2	UNC5D
SORBS2	0	1.85391	0.65	0.281	0	D1-MSN2	SORBS2
NEGR1	0	1.79126	0.877	0.491	0	D1-MSN2	NEGR1
MPPED21	0	1.77002	0.89	0.562	0	D1-MSN2	MPPED2
ROBO1	0	1.33336	0.914	0.628	0	D1-MSN2	ROBO1
MEIS21	0	1.09821	0.996	0.839	0	D1-MSN2	MEIS2
DPYD.AS1	3.15526e-302	2.32966	0.406	0.111	8.85996e-298	D1-MSN2	DPYD.AS1
ALK	2.36001e-294	3.09992	0.299	0.06	6.6269e-290	D1-MSN2	ALK
NRG1	3.60812e-294	1.59927	0.624	0.271	1.01316e-289	D1-MSN2	NRG1
LINC01572	3.45578e-292	1.25735	0.87	0.589	9.70384e-288	D1-MSN2	LINC01572
RMST	1.07429e-282	1.85553	0.607	0.28	3.01661e-278	D1-MSN2	RMST
OLFM3	3.19876e-278	3.05125	0.28	0.055	8.98213e-274	D1-MSN2	OLFM3
PTPRM	1.10125e-262	1.45517	0.551	0.226	3.09231e-258	D1-MSN2	PTPRM
LINC00354	3.03522e-260	2.7956	0.247	0.044	8.52291e-256	D1-MSN2	LINC00354
RXFP1	2.86585e-259	5.00337	0.148	0.01	8.04731e-255	D1-MSN2	RXFP1
ANK3	1.23853e-255	1.00908	0.829	0.489	3.47778e-251	D1-MSN2	ANK3
LRTM1	2.65156e-244	2.24563	0.344	0.094	7.44557e-240	D1-MSN2	LRTM1
TMEM108	4.51302e-244	1.52781	0.649	0.333	1.26726e-239	D1-MSN2	TMEM108
PBX11	5.76055e-238	0.671074	0.984	0.909	1.61756e-233	D1-MSN2	PBX1
TLE4	3.84392e-237	1.99798	0.468	0.182	1.07937e-232	D1-MSN2	TLE4
TENM1	5.49834e-236	1.8757	0.523	0.234	1.54393e-231	D1-MSN2	TENM1
SEMA6D	4.43097e-233	1.51583	0.609	0.299	1.24422e-228	D1-MSN2	SEMA6D
TAFA2	8.77289e-232	1.18544	0.738	0.416	2.46343e-227	D1-MSN2	TAFA2
GRM5	5.01755e-226	1.37531	0.564	0.247	1.40893e-221	D1-MSN2	GRM5
RUNX1T11	1.47358e-222	0.746869	0.943	0.698	4.13781e-218	D1-MSN2	RUNX1T1
SLC35F1	3.75023e-218	1.22675	0.771	0.5	1.05306e-213	D1-MSN2	SLC35F1
LUZP2	8.11049e-215	2.46604	0.404	0.156	2.27742e-210	D1-MSN2	LUZP2
NELL1	1.10714e-209	1.77824	0.367	0.12	3.10886e-205	D1-MSN2	NELL1
FRMD4B1	1.2999e-199	1.31421	0.619	0.329	3.65013e-195	D1-MSN2	FRMD4B
AL583808.1	1.04362e-198	2.0444	0.383	0.14	2.93049e-194	D1-MSN2	AL583808.1
AL513166.1	1.60603e-195	1.63842	0.473	0.205	4.50972e-191	D1-MSN2	AL513166.1
PLXNA4	3.35427e-193	1.74452	0.423	0.168	9.41879e-189	D1-MSN2	PLXNA4
ZFHX3	3.51561e-193	1.44799	0.697	0.443	9.87183e-189	D1-MSN2	ZFHX3
AL359649.1	3.02522e-184	3.1384	0.148	0.02	8.49481e-180	D1-MSN2	AL359649.1
DLG2	4.88575e-181	0.785116	0.933	0.791	1.37192e-176	D1-MSN2	DLG2
BASP1.AS1	4.23234e-180	1.43007	0.53	0.262	1.18844e-175	D1-MSN2	BASP1.AS1
FAM155A1	1.1256e-179	0.82262	0.849	0.582	3.16067e-175	D1-MSN2	FAM155A
FGF14	2.64942e-176	1.33857	0.645	0.39	7.43956e-172	D1-MSN2	FGF14
SYT16	1.42394e-173	1.40388	0.467	0.208	3.99843e-169	D1-MSN2	SYT16
AC004158.1	9.41107e-172	1.12058	0.671	0.4	2.64263e-167	D1-MSN2	AC004158.1
TSHZ11	4.09358e-171	1.36049	0.47	0.211	1.14948e-166	D1-MSN2	TSHZ1
PBX31	2.3203e-166	0.677399	0.921	0.755	6.51541e-162	D1-MSN2	PBX3
PCDH11X	4.86415e-153	1.5899	0.516	0.276	1.36585e-148	D1-MSN2	PCDH11X
ZFHX4	1.1418e-150	1.33809	0.508	0.263	3.20617e-146	D1-MSN2	ZFHX4
CADPS2	2.63523e-149	2.71094	0.209	0.055	7.39973e-145	D1-MSN2	CADPS2
BASP1	3.41743e-149	0.83442	0.85	0.68	9.59615e-145	D1-MSN2	BASP1
AC068722.1	1.06759e-146	1.92469	0.271	0.089	2.99779e-142	D1-MSN2	AC068722.1
EFNA5	7.21555e-146	1.7738	0.364	0.154	2.02613e-141	D1-MSN2	EFNA5
SV2C	1.68385e-143	2.90339	0.131	0.021	4.72824e-139	D1-MSN2	SV2C
ADGRL3	3.78981e-143	0.747345	0.815	0.579	1.06418e-138	D1-MSN2	ADGRL3
MYO16	1.59919e-141	1.33369	0.329	0.124	4.49052e-137	D1-MSN2	MYO16
AC068587.4	2.19714e-141	1.36691	0.473	0.238	6.16956e-137	D1-MSN2	AC068587.4
TENM2	4.90123e-141	0.863681	0.467	0.222	1.37627e-136	D1-MSN2	TENM2
ZSWIM61	1.07818e-139	0.876061	0.781	0.58	3.02752e-135	D1-MSN2	ZSWIM6
PRLR	1.06946e-137	2.90192	0.137	0.024	3.00304e-133	D1-MSN2	PRLR
HS6ST3	3.17745e-137	1.99267	0.255	0.084	8.92227e-133	D1-MSN2	HS6ST3
MAML31	1.48448e-131	0.712854	0.821	0.601	4.16843e-127	D1-MSN2	MAML3
AP001825.1	7.91246e-130	1.26176	0.515	0.291	2.22182e-125	D1-MSN2	AP001825.1
GPC3	2.15177e-129	3.9638	0.103	0.014	6.04216e-125	D1-MSN2	GPC3
CASZ1	7.8794e-127	3.22161	0.1	0.013	2.21254e-122	D1-MSN2	CASZ1
LRP1B	7.7622e-125	1.54654	0.426	0.225	2.17962e-120	D1-MSN2	LRP1B
SNHG14	3.8244e-123	0.543874	0.939	0.856	1.07389e-118	D1-MSN2	SNHG14
AC068931.1	8.12461e-122	1.71152	0.264	0.096	2.28139e-117	D1-MSN2	AC068931.1
DNM3	1.61106e-121	0.859851	0.675	0.443	4.52385e-117	D1-MSN2	DNM3
AC105230.1	2.07579e-121	2.06458	0.21	0.065	5.82882e-117	D1-MSN2	AC105230.1
DANT2	1.72914e-118	1.10113	0.5	0.279	4.85541e-114	D1-MSN2	DANT2
TRHDE	4.24632e-118	2.1063	0.188	0.053	1.19237e-113	D1-MSN2	TRHDE
CAMK4	1.3826e-117	1.05976	0.5	0.278	3.88235e-113	D1-MSN2	CAMK4
CACNA1E	2.47988e-116	0.988804	0.547	0.321	6.9635e-112	D1-MSN2	CACNA1E
RBFOX3	6.21215e-115	1.83282	0.229	0.078	1.74437e-110	D1-MSN2	RBFOX3
IL1RAPL11	1.34814e-114	0.567884	0.882	0.682	3.78559e-110	D1-MSN2	IL1RAPL1
AUTS21	9.49799e-114	0.326621	0.994	0.979	2.66704e-109	D1-MSN2	AUTS2
CELF2	1.51235e-113	0.479087	0.91	0.761	4.24669e-109	D1-MSN2	CELF2
AC004594.1	2.0482e-113	3.02343	0.134	0.029	5.75135e-109	D1-MSN2	AC004594.1
TMEM132D	7.02726e-113	3.14293	0.106	0.017	1.97325e-108	D1-MSN2	TMEM132D
LINC01776	1.2366e-111	2.03665	0.185	0.054	3.47238e-107	D1-MSN2	LINC01776
SYTL5	6.91028e-111	3.95548	0.07	0.006	1.94041e-106	D1-MSN2	SYTL5
EYA4	2.0102e-110	2.5937	0.179	0.053	5.64465e-106	D1-MSN2	EYA4
GUCY1A21	2.68113e-110	1.0243	0.488	0.266	7.52862e-106	D1-MSN2	GUCY1A2
SNTG1	3.49083e-107	0.64929	0.842	0.653	9.80225e-103	D1-MSN2	SNTG1
PLEKHH2	1.5418e-106	2.5301	0.109	0.02	4.32938e-102	D1-MSN2	PLEKHH2
EPHA6	5.30382e-106	1.01017	0.389	0.187	1.48931e-101	D1-MSN2	EPHA6
NFASC	4.18574e-105	1.36031	0.317	0.14	1.17536e-100	D1-MSN2	NFASC
SH3GL3	1.10675e-103	1.29463	0.345	0.161	3.10774e-99	D1-MSN2	SH3GL3
SDC2	7.38386e-103	2.48144	0.161	0.046	2.07339e-98	D1-MSN2	SDC2
AL589693.1	7.8262e-103	1.95233	0.208	0.072	2.1976e-98	D1-MSN2	AL589693.1
ZRANB2.AS2	8.26364e-102	1.54186	0.359	0.181	2.32043e-97	D1-MSN2	ZRANB2.AS2
CACNA2D3.AS1	1.59373e-101	2.20603	0.156	0.043	4.4752e-97	D1-MSN2	CACNA2D3.AS1
GPR158	3.6136e-101	2.21562	0.193	0.064	1.0147e-96	D1-MSN2	GPR158
GRIN2B	2.10214e-100	0.972477	0.438	0.232	5.90282e-96	D1-MSN2	GRIN2B
TMEM196	1.66354e-99	1.65281	0.238	0.091	4.67122e-95	D1-MSN2	TMEM196
MAGI2	1.49855e-98	0.531745	0.904	0.748	4.20793e-94	D1-MSN2	MAGI2
ASIC2	3.35389e-98	1.43969	0.274	0.114	9.41773e-94	D1-MSN2	ASIC2
LRRC4C	2.10669e-97	0.837666	0.454	0.253	5.91559e-93	D1-MSN2	LRRC4C
SUSD4	2.16122e-96	1.94816	0.184	0.06	6.06872e-92	D1-MSN2	SUSD4
GRB10	2.30571e-96	1.15472	0.404	0.216	6.47443e-92	D1-MSN2	GRB10
FGF13	2.16156e-94	0.572025	0.816	0.619	6.06967e-90	D1-MSN2	FGF13
SYT1	2.81958e-94	0.713096	0.805	0.637	7.91738e-90	D1-MSN2	SYT1
RAPGEF5	1.11158e-93	1.98343	0.154	0.044	3.12132e-89	D1-MSN2	RAPGEF5
CELF4	1.16909e-93	0.825472	0.601	0.395	3.28281e-89	D1-MSN2	CELF4
AL121578.3	2.0305e-93	4.87491	0.051	0.003	5.70164e-89	D1-MSN2	AL121578.3
AC092691.1	3.32258e-93	1.09656	0.558	0.372	9.32981e-89	D1-MSN2	AC092691.1
KCNIP4	3.6907e-93	1.22838	0.469	0.292	1.03635e-88	D1-MSN2	KCNIP4
NETO1	8.41735e-93	1.89088	0.108	0.022	2.36359e-88	D1-MSN2	NETO1
GABBR2	5.03055e-92	1.85989	0.183	0.061	1.41258e-87	D1-MSN2	GABBR2
AC021231.1	7.51458e-92	1.36242	0.267	0.115	2.11009e-87	D1-MSN2	AC021231.1
GRIA21	1.00718e-91	0.566686	0.779	0.57	2.82815e-87	D1-MSN2	GRIA2
GPR176	1.50586e-91	2.00279	0.158	0.047	4.22844e-87	D1-MSN2	GPR176
PCLO	1.69948e-91	1.18061	0.354	0.178	4.77214e-87	D1-MSN2	PCLO
NALCN	7.07919e-91	1.83319	0.193	0.068	1.98784e-86	D1-MSN2	NALCN
GLRA21	1.87923e-90	0.677946	0.676	0.453	5.27688e-86	D1-MSN2	GLRA2
IFNLR1	6.53315e-89	3.3226	0.074	0.01	1.83451e-84	D1-MSN2	IFNLR1
MIR100HG	3.54975e-87	0.517256	0.944	0.871	9.9677e-83	D1-MSN2	MIR100HG
RAPGEF4	4.13513e-87	1.29237	0.279	0.125	1.16114e-82	D1-MSN2	RAPGEF4
IL1RAP	1.17102e-85	2.75983	0.093	0.018	3.28822e-81	D1-MSN2	IL1RAP
LHFPL61	8.43524e-85	1.0097	0.475	0.286	2.36862e-80	D1-MSN2	LHFPL6
LINC01568	1.32095e-83	2.14176	0.146	0.044	3.70924e-79	D1-MSN2	LINC01568
AC109466.1	1.84419e-83	1.12497	0.258	0.112	5.17848e-79	D1-MSN2	AC109466.1
SYN3	2.01122e-83	1.04278	0.419	0.242	5.64751e-79	D1-MSN2	SYN3
AC092590.1	5.48762e-83	3.80397	0.054	0.005	1.54092e-78	D1-MSN2	AC092590.1
CACNA1A1	1.26998e-81	1.24447	0.261	0.116	3.56611e-77	D1-MSN2	CACNA1A
PTPRN21	3.13333e-81	0.538244	0.819	0.658	8.7984e-77	D1-MSN2	PTPRN2
PLCXD3	1.52281e-80	1.51116	0.211	0.084	4.27605e-76	D1-MSN2	PLCXD3
LINC011221	2.90818e-80	0.533395	0.816	0.622	8.16617e-76	D1-MSN2	LINC01122
GFRA1	5.5587e-80	2.49783	0.092	0.019	1.56088e-75	D1-MSN2	GFRA1
CDH8	8.03488e-80	1.46886	0.289	0.141	2.25619e-75	D1-MSN2	CDH8
NELL2	1.13419e-79	0.907443	0.455	0.269	3.18482e-75	D1-MSN2	NELL2
ESRRG	1.78982e-79	1.15453	0.378	0.211	5.02581e-75	D1-MSN2	ESRRG
PAG1	3.73635e-79	1.24656	0.327	0.171	1.04917e-74	D1-MSN2	PAG1
HECW2	1.17942e-78	1.10736	0.34	0.177	3.31181e-74	D1-MSN2	HECW2
COL11A1	2.22769e-77	1.20773	0.294	0.143	6.25535e-73	D1-MSN2	COL11A1
GRIK31	1.57993e-76	0.949378	0.342	0.177	4.43644e-72	D1-MSN2	GRIK3
AC007222.2	3.06881e-76	2.46845	0.102	0.024	8.61723e-72	D1-MSN2	AC007222.2
ELOVL61	3.65048e-76	0.949491	0.45	0.273	1.02506e-71	D1-MSN2	ELOVL6
HSPA12A	3.98248e-76	1.41901	0.236	0.104	1.11828e-71	D1-MSN2	HSPA12A
ELMO11	5.4049e-76	0.759655	0.63	0.443	1.5177e-71	D1-MSN2	ELMO1
AC096576.2	7.9324e-76	1.5621	0.175	0.063	2.22742e-71	D1-MSN2	AC096576.2
POT1.AS1	2.04108e-75	1.16139	0.377	0.216	5.73136e-71	D1-MSN2	POT1.AS1
GRM7	2.90482e-75	0.662437	0.404	0.222	8.15673e-71	D1-MSN2	GRM7
ALCAM	7.24688e-75	1.58602	0.226	0.099	2.03493e-70	D1-MSN2	ALCAM
AL008633.1	1.08252e-74	0.98751	0.402	0.231	3.03971e-70	D1-MSN2	AL008633.1
MSRA1	3.09306e-74	0.427709	0.89	0.735	8.6853e-70	D1-MSN2	MSRA
HCRTR2	4.3926e-74	3.05867	0.065	0.01	1.23344e-69	D1-MSN2	HCRTR2
DOK6	7.55623e-74	1.06278	0.337	0.179	2.12179e-69	D1-MSN2	DOK6
SNRPN	1.26546e-73	0.872278	0.444	0.269	3.55342e-69	D1-MSN2	SNRPN
PPFIA2	2.3676e-73	0.516858	0.791	0.632	6.64821e-69	D1-MSN2	PPFIA2
PACRG	1.07499e-72	0.965201	0.388	0.22	3.01857e-68	D1-MSN2	PACRG
BX005019.1	5.79e-72	1.99899	0.117	0.033	1.62583e-67	D1-MSN2	BX005019.1
KIRREL1	2.10966e-71	1.43438	0.21	0.089	5.92391e-67	D1-MSN2	KIRREL1
AC104123.1	4.01091e-71	2.41934	0.092	0.021	1.12626e-66	D1-MSN2	AC104123.1
CDH7	1.18685e-70	2.8632	0.074	0.014	3.33269e-66	D1-MSN2	CDH7
ERC1	2.90618e-70	0.645135	0.638	0.459	8.16055e-66	D1-MSN2	ERC1
GABRB2	7.11576e-70	0.964484	0.362	0.201	1.99811e-65	D1-MSN2	GABRB2
MYT1L	2.24082e-69	0.372865	0.938	0.757	6.29222e-65	D1-MSN2	MYT1L
GALNT2	2.62337e-69	0.947552	0.406	0.243	7.36642e-65	D1-MSN2	GALNT2
PATJ	6.36488e-69	0.83463	0.448	0.274	1.78726e-64	D1-MSN2	PATJ
NRP1	1.91229e-68	2.23997	0.116	0.034	5.36971e-64	D1-MSN2	NRP1
LINC01917	7.48406e-68	1.84738	0.16	0.059	2.10152e-63	D1-MSN2	LINC01917
SLC4A10	3.03435e-67	1.30186	0.223	0.1	8.52046e-63	D1-MSN2	SLC4A10
NYAP2	5.08532e-67	0.895483	0.339	0.183	1.42796e-62	D1-MSN2	NYAP2
LINC00581	2.47941e-66	1.53216	0.164	0.062	6.96218e-62	D1-MSN2	LINC00581
AC110296.1	2.49511e-66	1.21323	0.166	0.062	7.00626e-62	D1-MSN2	AC110296.1
AC104002.3	3.11309e-66	2.60431	0.08	0.017	8.74156e-62	D1-MSN2	AC104002.3
GNAL	4.10586e-66	1.00333	0.353	0.202	1.15293e-61	D1-MSN2	GNAL
CSRNP3	7.67018e-66	0.620484	0.639	0.467	2.15379e-61	D1-MSN2	CSRNP3
PCSK1	7.98935e-66	2.81685	0.067	0.012	2.24341e-61	D1-MSN2	PCSK1
TLL1	1.93725e-65	3.12764	0.057	0.008	5.43978e-61	D1-MSN2	TLL1
ARHGEF10	2.60588e-65	1.19588	0.282	0.146	7.3173e-61	D1-MSN2	ARHGEF10
GRM8	3.50346e-64	1.67171	0.164	0.064	9.83771e-60	D1-MSN2	GRM8
SVIL	8.40324e-63	0.957423	0.337	0.189	2.35963e-58	D1-MSN2	SVIL
SLC35F4	2.45861e-62	0.735227	0.378	0.216	6.90378e-58	D1-MSN2	SLC35F4
RUNDC3B	3.25683e-62	1.12423	0.275	0.142	9.14519e-58	D1-MSN2	RUNDC3B
AC092422.1	3.38996e-62	0.996782	0.217	0.097	9.519e-58	D1-MSN2	AC092422.1
EPHB1	2.10026e-61	0.741182	0.448	0.282	5.89753e-57	D1-MSN2	EPHB1
AC090348.1	5.86853e-61	3.02351	0.052	0.007	1.64788e-56	D1-MSN2	AC090348.1
AVEN	8.81547e-61	1.4106	0.229	0.11	2.47539e-56	D1-MSN2	AVEN
ANO4	2.69226e-60	0.714318	0.417	0.253	7.55988e-56	D1-MSN2	ANO4
FGD4	2.85155e-60	1.01201	0.33	0.188	8.00714e-56	D1-MSN2	FGD4
VAT1L	6.79314e-60	1.53237	0.168	0.069	1.90751e-55	D1-MSN2	VAT1L
SH3KBP1	8.57108e-60	1.21517	0.242	0.119	2.40676e-55	D1-MSN2	SH3KBP1
PDE1C	1.18309e-59	0.70559	0.468	0.299	3.32211e-55	D1-MSN2	PDE1C
CPNE5	2.59803e-59	1.65042	0.15	0.058	7.29526e-55	D1-MSN2	CPNE5
SLC8A1	9.58831e-59	0.590032	0.815	0.689	2.6924e-54	D1-MSN2	SLC8A1
KIF26B	1.47749e-58	1.24385	0.241	0.12	4.14878e-54	D1-MSN2	KIF26B
NPFFR2	5.3589e-58	2.24569	0.081	0.02	1.50478e-53	D1-MSN2	NPFFR2
MAPKAP1	2.24269e-57	0.913271	0.401	0.257	6.29749e-53	D1-MSN2	MAPKAP1
KCNIP1	3.26502e-57	0.899587	0.359	0.214	9.16818e-53	D1-MSN2	KCNIP1
RIMS1	5.92045e-57	0.569696	0.618	0.449	1.66246e-52	D1-MSN2	RIMS1
AC096576.3	7.02042e-57	1.52374	0.129	0.046	1.97133e-52	D1-MSN2	AC096576.3
SHISA9	7.15028e-57	0.791012	0.317	0.175	2.0078e-52	D1-MSN2	SHISA9
TENM41	2.3183e-56	0.486221	0.501	0.325	6.50978e-52	D1-MSN2	TENM4
AC138627.1	2.64713e-56	2.3539	0.108	0.035	7.43315e-52	D1-MSN2	AC138627.1
PLXDC2	4.08147e-56	1.16616	0.279	0.152	1.14608e-51	D1-MSN2	PLXDC2
TIMP3	2.2785e-55	1.02714	0.312	0.181	6.39802e-51	D1-MSN2	TIMP3
BMP5	4.56188e-55	5.068	0.029	0.001	1.28098e-50	D1-MSN2	BMP5
KSR2	1.07724e-54	1.07249	0.25	0.129	3.02489e-50	D1-MSN2	KSR2
AL138828.1	5.02168e-54	1.44529	0.198	0.093	1.41009e-49	D1-MSN2	AL138828.1
SPATA13	5.54853e-54	0.913044	0.362	0.223	1.55803e-49	D1-MSN2	SPATA13
TARID	1.37247e-53	2.51381	0.079	0.021	3.8539e-49	D1-MSN2	TARID
ABCB1	1.46162e-53	1.27952	0.189	0.086	4.10422e-49	D1-MSN2	ABCB1
AC074096.1	2.08418e-53	3.27151	0.038	0.004	5.85237e-49	D1-MSN2	AC074096.1
TANC2	6.17366e-53	0.43423	0.795	0.685	1.73356e-48	D1-MSN2	TANC2
RARB	3.22012e-52	0.928858	0.261	0.139	9.04209e-48	D1-MSN2	RARB
SLIT2	5.21451e-52	1.28007	0.174	0.077	1.46424e-47	D1-MSN2	SLIT2
C8orf34	5.84381e-52	1.34314	0.202	0.097	1.64094e-47	D1-MSN2	C8orf34
AC040174.1	1.8592e-51	2.64413	0.052	0.009	5.22064e-47	D1-MSN2	AC040174.1
LINC01951	3.0388e-51	3.39051	0.039	0.005	8.53295e-47	D1-MSN2	LINC01951
CHRM5	1.15902e-50	1.56705	0.162	0.071	3.25453e-46	D1-MSN2	CHRM5
AC115282.1	1.36977e-50	2.16497	0.079	0.021	3.84631e-46	D1-MSN2	AC115282.1
HMGCLL1	3.09074e-50	1.35095	0.193	0.093	8.6788e-46	D1-MSN2	HMGCLL1
PKNOX2	3.76694e-50	0.917946	0.282	0.158	1.05776e-45	D1-MSN2	PKNOX2
DIRAS2	1.84335e-49	1.99166	0.083	0.024	5.17613e-45	D1-MSN2	DIRAS2
AC092802.1	3.26803e-49	1.93964	0.104	0.035	9.17662e-45	D1-MSN2	AC092802.1
CDH11	5.5466e-49	1.0713	0.254	0.14	1.55749e-44	D1-MSN2	CDH11
AC112236.1	9.23462e-49	2.78287	0.053	0.01	2.59308e-44	D1-MSN2	AC112236.1
OPRM1	2.26977e-48	1.27307	0.163	0.073	6.37352e-44	D1-MSN2	OPRM1
CNTNAP2	2.96354e-48	0.877964	0.488	0.35	8.32162e-44	D1-MSN2	CNTNAP2
SCN2A	3.41156e-48	1.01666	0.239	0.127	9.57965e-44	D1-MSN2	SCN2A
LINC00710	4.39862e-48	1.20407	0.208	0.105	1.23513e-43	D1-MSN2	LINC00710
AC069228.1	7.26045e-48	0.531646	0.619	0.472	2.03873e-43	D1-MSN2	AC069228.1
FBXO16	1.02597e-47	1.051	0.229	0.12	2.88092e-43	D1-MSN2	FBXO16
AC027288.3	1.05706e-47	0.760459	0.404	0.262	2.96821e-43	D1-MSN2	AC027288.3
MMP16	1.60331e-47	0.491158	0.617	0.472	4.5021e-43	D1-MSN2	MMP16
KHDRBS2	2.50013e-47	0.881311	0.314	0.19	7.02037e-43	D1-MSN2	KHDRBS2
C15orf41	3.07111e-47	0.619718	0.529	0.386	8.62368e-43	D1-MSN2	C15orf41
SCN3A	4.61067e-47	0.503971	0.6	0.447	1.29468e-42	D1-MSN2	SCN3A
PTPRO1	8.93155e-47	0.332457	0.733	0.57	2.50798e-42	D1-MSN2	PTPRO
FAM85B	1.11068e-46	1.72001	0.115	0.043	3.11878e-42	D1-MSN2	FAM85B
AC015961.2	1.13134e-46	0.931982	0.257	0.141	3.17679e-42	D1-MSN2	AC015961.2
AC023905.1	1.17389e-46	1.52657	0.111	0.041	3.2963e-42	D1-MSN2	AC023905.1
PDE1A	4.09711e-46	1.47294	0.118	0.045	1.15047e-41	D1-MSN2	PDE1A
DMD	5.88654e-46	0.497124	0.583	0.427	1.65294e-41	D1-MSN2	DMD
PPP3CA	6.0945e-46	0.494643	0.682	0.548	1.71134e-41	D1-MSN2	PPP3CA
AC092691.3	6.1521e-46	1.06887	0.283	0.167	1.72751e-41	D1-MSN2	AC092691.3
CTTNBP2	6.76787e-46	1.01702	0.243	0.132	1.90042e-41	D1-MSN2	CTTNBP2
2025-03-03	7.46121e-46	0.602197	0.446	0.302	2.09511e-41	D1-MSN2	2025-03-03
MIR181A1HG1	7.48971e-46	0.485492	0.707	0.575	2.10311e-41	D1-MSN2	MIR181A1HG
AC119868.2	2.06677e-45	1.07642	0.199	0.1	5.80348e-41	D1-MSN2	AC119868.2
LINC01833	2.36628e-45	2.36489	0.059	0.014	6.6445e-41	D1-MSN2	LINC01833
GABRB31	3.94305e-45	0.48504	0.61	0.457	1.10721e-40	D1-MSN2	GABRB3
CDH18	4.83244e-45	1.44196	0.081	0.024	1.35695e-40	D1-MSN2	CDH18
FRAS1	9.67093e-45	1.04084	0.208	0.107	2.7156e-40	D1-MSN2	FRAS1
TMTC1	1.12271e-44	0.817628	0.249	0.137	3.15257e-40	D1-MSN2	TMTC1
TRDMT1	1.17327e-44	0.953267	0.241	0.132	3.29453e-40	D1-MSN2	TRDMT1
GAP43	2.2738e-44	0.729133	0.32	0.191	6.38484e-40	D1-MSN2	GAP43
XKR4	4.06483e-44	0.563831	0.462	0.315	1.14141e-39	D1-MSN2	XKR4
FAM160A1	4.4756e-44	1.84557	0.096	0.033	1.25675e-39	D1-MSN2	FAM160A1
AC019197.1	8.5138e-44	0.58392	0.502	0.359	2.39068e-39	D1-MSN2	AC019197.1
SMYD3	1.1542e-43	0.507718	0.623	0.482	3.24099e-39	D1-MSN2	SMYD3
AL356124.1	1.82465e-43	2.36078	0.042	0.007	5.12363e-39	D1-MSN2	AL356124.1
AC090709.1	2.3712e-43	0.801632	0.337	0.21	6.65834e-39	D1-MSN2	AC090709.1
BCL11B	2.94849e-43	0.437985	0.633	0.484	8.27935e-39	D1-MSN2	BCL11B
ZADH21	1.20647e-42	0.941982	0.224	0.12	3.38777e-38	D1-MSN2	ZADH2
TRPM3	1.65258e-42	1.09897	0.174	0.084	4.64046e-38	D1-MSN2	TRPM3
MTUS1	2.61259e-42	0.651621	0.372	0.241	7.33614e-38	D1-MSN2	MTUS1
LINC02698	2.7507e-42	2.26565	0.065	0.017	7.72396e-38	D1-MSN2	LINC02698
RYR3	2.95426e-42	0.997648	0.223	0.12	8.29557e-38	D1-MSN2	RYR3
GABRA3	3.47107e-42	1.32756	0.135	0.058	9.74677e-38	D1-MSN2	GABRA3
SGSM1	3.77041e-42	0.796856	0.262	0.149	1.05873e-37	D1-MSN2	SGSM1
TSPAN91	4.65163e-42	0.982814	0.224	0.121	1.30618e-37	D1-MSN2	TSPAN9
AP001120.5	6.1492e-42	1.28255	0.136	0.059	1.72669e-37	D1-MSN2	AP001120.5
AC013287.1	7.7708e-42	1.73478	0.096	0.034	2.18204e-37	D1-MSN2	AC013287.1
FRMPD4	7.99571e-42	0.65523	0.414	0.279	2.2452e-37	D1-MSN2	FRMPD4
EPCAM.DT1	1.05172e-41	0.511478	0.537	0.392	2.95323e-37	D1-MSN2	EPCAM.DT
ITGA9	1.33995e-41	0.98231	0.24	0.135	3.76259e-37	D1-MSN2	ITGA9
PTPRK	1.76675e-41	0.832549	0.351	0.229	4.96104e-37	D1-MSN2	PTPRK
AC015923.1	1.87947e-41	0.431138	0.713	0.585	5.27754e-37	D1-MSN2	AC015923.1
SLC8A1.AS1	3.21917e-41	0.581022	0.634	0.495	9.03944e-37	D1-MSN2	SLC8A1.AS1
CALN1	4.97515e-41	0.961557	0.219	0.119	1.39702e-36	D1-MSN2	CALN1
TRHDE.AS1	5.22428e-41	2.09192	0.054	0.012	1.46698e-36	D1-MSN2	TRHDE.AS1
AC012050.1	8.96628e-41	2.27895	0.056	0.013	2.51773e-36	D1-MSN2	AC012050.1
VLDLR.AS1	1.02293e-40	1.11455	0.171	0.084	2.87239e-36	D1-MSN2	VLDLR.AS1
CNTNAP5	2.0194e-40	0.552918	0.289	0.167	5.67048e-36	D1-MSN2	CNTNAP5
KLHL3	4.55783e-40	1.59217	0.112	0.045	1.27984e-35	D1-MSN2	KLHL3
SETD7	1.04212e-39	1.55164	0.116	0.048	2.92627e-35	D1-MSN2	SETD7
AC113404.1	1.56122e-39	3.22378	0.031	0.004	4.3839e-35	D1-MSN2	AC113404.1
AC013652.1	1.64107e-39	1.72483	0.097	0.036	4.60812e-35	D1-MSN2	AC013652.1
AC012501.2	2.08759e-39	0.921144	0.235	0.132	5.86197e-35	D1-MSN2	AC012501.2
OCA2	5.10178e-39	1.73909	0.086	0.03	1.43258e-34	D1-MSN2	OCA2
GPRIN3	8.01177e-39	1.69407	0.08	0.026	2.24971e-34	D1-MSN2	GPRIN3
FOXP4	8.8381e-39	1.65094	0.108	0.044	2.48174e-34	D1-MSN2	FOXP4
PRKAR2B	9.3119e-39	0.690387	0.349	0.228	2.61478e-34	D1-MSN2	PRKAR2B
AC108472.1	1.87739e-38	1.5466	0.109	0.044	5.27172e-34	D1-MSN2	AC108472.1
DOCK2	6.50783e-38	1.33811	0.123	0.053	1.8274e-33	D1-MSN2	DOCK2
AC092114.1	7.24679e-38	2.06294	0.068	0.021	2.0349e-33	D1-MSN2	AC092114.1
RGS7	7.39809e-38	0.938337	0.358	0.249	2.07738e-33	D1-MSN2	RGS7
CPEB3	4.05128e-37	0.583298	0.388	0.261	1.1376e-32	D1-MSN2	CPEB3
MIAT	5.32705e-37	0.508778	0.476	0.338	1.49584e-32	D1-MSN2	MIAT
GRM4	7.63891e-37	1.94795	0.073	0.024	2.14501e-32	D1-MSN2	GRM4
AKAP9	1.05429e-36	0.429016	0.675	0.545	2.96044e-32	D1-MSN2	AKAP9
CDH10	1.23166e-36	1.29817	0.164	0.083	3.4585e-32	D1-MSN2	CDH10
U91319.1	1.30265e-36	0.944979	0.174	0.088	3.65784e-32	D1-MSN2	U91319.1
SHANK2	1.71436e-36	0.532812	0.437	0.305	4.81391e-32	D1-MSN2	SHANK2
NSG2	1.87167e-36	0.505393	0.445	0.311	5.25564e-32	D1-MSN2	NSG2
CUX1	2.53948e-36	0.520792	0.567	0.442	7.13085e-32	D1-MSN2	CUX1
PID1	2.74777e-36	0.644303	0.548	0.428	7.71573e-32	D1-MSN2	PID1
ATP8A2	3.18581e-36	0.589574	0.374	0.249	8.94576e-32	D1-MSN2	ATP8A2
NRIR	6.13888e-36	1.73919	0.065	0.019	1.7238e-31	D1-MSN2	NRIR
PRSS511	6.57558e-36	0.567989	0.429	0.3	1.84642e-31	D1-MSN2	PRSS51
AC116666.1	1.14802e-35	1.84519	0.065	0.02	3.22364e-31	D1-MSN2	AC116666.1
PDE5A	1.26527e-35	0.544269	0.606	0.497	3.55287e-31	D1-MSN2	PDE5A
AC007681.1	1.73572e-35	2.11698	0.061	0.018	4.8739e-31	D1-MSN2	AC007681.1
SEMA3A	2.5062e-35	1.07428	0.193	0.106	7.03741e-31	D1-MSN2	SEMA3A
SGIP11	4.53747e-35	0.399068	0.637	0.505	1.27412e-30	D1-MSN2	SGIP1
ANKRD36	6.59639e-35	0.445261	0.607	0.482	1.85227e-30	D1-MSN2	ANKRD36
TSBP1	8.47623e-35	0.674713	0.356	0.238	2.38012e-30	D1-MSN2	TSBP1
ITGBL1	9.77856e-35	2.06669	0.053	0.014	2.74582e-30	D1-MSN2	ITGBL1
GRID1	1.33979e-34	0.689029	0.322	0.213	3.76213e-30	D1-MSN2	GRID1
MACROD2	4.2992e-34	0.179069	0.608	0.474	1.20722e-29	D1-MSN2	MACROD2
CACNB2	4.41151e-34	0.629152	0.371	0.257	1.23875e-29	D1-MSN2	CACNB2
LINC005991	9.71226e-34	0.429992	0.511	0.369	2.7272e-29	D1-MSN2	LINC00599
CDH4	9.91926e-34	0.733512	0.314	0.207	2.78533e-29	D1-MSN2	CDH4
EPB41L31	1.26535e-33	0.737071	0.26	0.159	3.5531e-29	D1-MSN2	EPB41L3
LECT2	1.57231e-33	2.18755	0.044	0.01	4.41505e-29	D1-MSN2	LECT2
LRFN5	1.68284e-33	0.737442	0.288	0.182	4.7254e-29	D1-MSN2	LRFN5
AC008415.1	1.83547e-33	1.10731	0.122	0.055	5.15399e-29	D1-MSN2	AC008415.1
APBB2	2.20299e-33	0.692896	0.31	0.203	6.18599e-29	D1-MSN2	APBB2
AK5	3.34189e-33	1.35833	0.106	0.046	9.38401e-29	D1-MSN2	AK5
AC006387.1	4.86358e-33	0.619608	0.323	0.211	1.36569e-28	D1-MSN2	AC006387.1
STRADB1	1.29782e-32	0.598391	0.376	0.263	3.64427e-28	D1-MSN2	STRADB
KCNK2	1.50238e-32	1.2841	0.137	0.067	4.21868e-28	D1-MSN2	KCNK2
UNC791	1.67135e-32	0.358322	0.625	0.484	4.69316e-28	D1-MSN2	UNC79
AC093765.2	2.20014e-32	3.27821	0.029	0.005	6.17799e-28	D1-MSN2	AC093765.2
FGF12	3.75405e-32	0.55485	0.437	0.323	1.05414e-27	D1-MSN2	FGF12
AC017037.5	5.63384e-32	3.77877	0.029	0.005	1.58198e-27	D1-MSN2	AC017037.5
DPH6	5.75974e-32	0.699611	0.303	0.199	1.61733e-27	D1-MSN2	DPH6
LINC02796	6.89912e-32	2.51407	0.04	0.009	1.93727e-27	D1-MSN2	LINC02796
GRM5.AS1	7.22236e-32	1.01945	0.173	0.093	2.02804e-27	D1-MSN2	GRM5.AS1
AC084740.1	7.33284e-32	3.11584	0.026	0.004	2.05906e-27	D1-MSN2	AC084740.1
LAMA2	7.61046e-32	2.39231	0.04	0.009	2.13702e-27	D1-MSN2	LAMA2
AC092969.1	1.09943e-31	0.61314	0.386	0.274	3.0872e-27	D1-MSN2	AC092969.1
AP000857.2	1.25852e-31	1.03989	0.195	0.112	3.53392e-27	D1-MSN2	AP000857.2
ARHGAP44	1.32836e-31	0.888977	0.202	0.116	3.73004e-27	D1-MSN2	ARHGAP44
AC093817.2	1.40196e-31	3.81332	0.029	0.005	3.93671e-27	D1-MSN2	AC093817.2
TACR1	1.53194e-31	1.00197	0.139	0.068	4.30169e-27	D1-MSN2	TACR1
AC010275.1	8.25337e-31	1.04629	0.135	0.066	2.31755e-26	D1-MSN2	AC010275.1
AL353699.1	8.89262e-31	1.94082	0.055	0.017	2.49705e-26	D1-MSN2	AL353699.1
PREX1	1.02673e-30	1.09473	0.148	0.077	2.88306e-26	D1-MSN2	PREX1
FRMD5	1.12717e-30	0.373587	0.631	0.506	3.16508e-26	D1-MSN2	FRMD5
ATP2B11	1.47598e-30	0.609506	0.398	0.287	4.14456e-26	D1-MSN2	ATP2B1
IPO9.AS1	1.9195e-30	0.479511	0.488	0.366	5.38996e-26	D1-MSN2	IPO9.AS1
2025-03-04	5.38725e-30	0.826606	0.202	0.117	1.51274e-25	D1-MSN2	2025-03-04
AC106870.1	5.39266e-30	2.85596	0.027	0.004	1.51426e-25	D1-MSN2	AC106870.1
RAB3C	7.0651e-30	0.579906	0.31	0.203	1.98388e-25	D1-MSN2	RAB3C
COL6A1	7.91693e-30	0.876118	0.189	0.108	2.22308e-25	D1-MSN2	COL6A1
C4orf45	8.35747e-30	1.04407	0.141	0.072	2.34678e-25	D1-MSN2	C4orf45
AC004593.1	1.02145e-29	1.50609	0.094	0.04	2.86824e-25	D1-MSN2	AC004593.1
AC068051.1	1.2221e-29	1.00477	0.18	0.102	3.43165e-25	D1-MSN2	AC068051.1
SLCO5A11	1.31177e-29	0.450934	0.464	0.344	3.68345e-25	D1-MSN2	SLCO5A1
GALNT17	1.86692e-29	0.586291	0.267	0.168	5.24231e-25	D1-MSN2	GALNT17
AL354949.1	3.53967e-29	1.96152	0.067	0.024	9.9394e-25	D1-MSN2	AL354949.1
SYN2	3.85402e-29	0.998818	0.158	0.085	1.08221e-24	D1-MSN2	SYN2
INSYN2B	1.02959e-28	1.49865	0.081	0.033	2.8911e-24	D1-MSN2	INSYN2B
OTOF	1.03422e-28	3.09919	0.018	0.002	2.90408e-24	D1-MSN2	OTOF
FMN1	1.12472e-28	1.80574	0.054	0.017	3.1582e-24	D1-MSN2	FMN1
AL121932.2	1.458e-28	1.68649	0.063	0.022	4.09405e-24	D1-MSN2	AL121932.2
FSIP2.AS11	1.63839e-28	0.395558	0.576	0.46	4.6006e-24	D1-MSN2	FSIP2.AS1
MLLT3	2.3858e-28	0.334402	0.737	0.646	6.69934e-24	D1-MSN2	MLLT3
ARHGAP18	3.05536e-28	1.26784	0.081	0.033	8.57944e-24	D1-MSN2	ARHGAP18
VAV3	3.63995e-28	1.38885	0.107	0.05	1.0221e-23	D1-MSN2	VAV3
SLC2A13	5.07849e-28	0.749121	0.257	0.164	1.42604e-23	D1-MSN2	SLC2A13
UBE3A	5.42932e-28	0.534096	0.573	0.483	1.52455e-23	D1-MSN2	UBE3A
UVRAG	5.70783e-28	0.472561	0.465	0.353	1.60276e-23	D1-MSN2	UVRAG
AL590867.1	9.22928e-28	2.88101	0.023	0.003	2.59158e-23	D1-MSN2	AL590867.1
AC113346.2	1.37064e-27	2.58354	0.033	0.007	3.84877e-23	D1-MSN2	AC113346.2
JPH4	1.45576e-27	0.723489	0.235	0.147	4.08779e-23	D1-MSN2	JPH4
SLC1A1	2.26087e-27	0.815038	0.215	0.131	6.34852e-23	D1-MSN2	SLC1A1
GREB11	2.45255e-27	0.968698	0.165	0.093	6.88677e-23	D1-MSN2	GREB1
CAMKMT	3.65482e-27	0.63429	0.298	0.202	1.02627e-22	D1-MSN2	CAMKMT
SYT5	4.66616e-27	1.26705	0.094	0.042	1.31026e-22	D1-MSN2	SYT5
STK32B	4.86446e-27	1.45485	0.107	0.051	1.36594e-22	D1-MSN2	STK32B
ADGRB3	5.28814e-27	0.351727	0.913	0.862	1.48491e-22	D1-MSN2	ADGRB3
IQCJ.SCHIP1	5.75215e-27	1.109	0.136	0.072	1.6152e-22	D1-MSN2	IQCJ.SCHIP1
AC006112.1	5.79689e-27	2.24848	0.035	0.008	1.62777e-22	D1-MSN2	AC006112.1
AL035427.1	6.2877e-27	0.449087	0.484	0.371	1.76559e-22	D1-MSN2	AL035427.1
AC011625.1	6.71753e-27	1.51966	0.062	0.022	1.88628e-22	D1-MSN2	AC011625.1
ADAMTS3	7.54961e-27	1.16056	0.151	0.083	2.11993e-22	D1-MSN2	ADAMTS3
PLCL2	7.59534e-27	0.398059	0.514	0.392	2.13277e-22	D1-MSN2	PLCL2
AOAH	1.04505e-26	1.28803	0.103	0.048	2.9345e-22	D1-MSN2	AOAH
PTBP2	1.4487e-26	0.348148	0.707	0.607	4.06796e-22	D1-MSN2	PTBP2
GNG4	1.88071e-26	0.668848	0.267	0.176	5.28102e-22	D1-MSN2	GNG4
HTR2A	1.88688e-26	1.97734	0.042	0.011	5.29836e-22	D1-MSN2	HTR2A
AC073626.1	2.09779e-26	1.93072	0.036	0.009	5.89058e-22	D1-MSN2	AC073626.1
AC091074.3	2.24319e-26	2.87135	0.026	0.005	6.29888e-22	D1-MSN2	AC091074.3
AC023590.1	2.81482e-26	1.40519	0.107	0.051	7.90401e-22	D1-MSN2	AC023590.1
TLCD4	2.93239e-26	1.69281	0.077	0.031	8.23415e-22	D1-MSN2	TLCD4
COL26A1	3.00436e-26	1.46695	0.071	0.028	8.43625e-22	D1-MSN2	COL26A1
NBEA	3.15162e-26	0.326196	0.733	0.659	8.84976e-22	D1-MSN2	NBEA
GRIK2	3.32417e-26	0.284136	0.528	0.404	9.33426e-22	D1-MSN2	GRIK2
RBFOX2	3.57596e-26	0.315039	0.746	0.655	1.00413e-21	D1-MSN2	RBFOX2
PLEKHA6	3.60299e-26	1.26996	0.112	0.055	1.01172e-21	D1-MSN2	PLEKHA6
SPON1	4.49353e-26	0.844838	0.232	0.15	1.26178e-21	D1-MSN2	SPON1
RIC3	5.50025e-26	0.958686	0.2	0.124	1.54447e-21	D1-MSN2	RIC3
AL139807.1	9.81834e-26	0.944673	0.18	0.108	2.75699e-21	D1-MSN2	AL139807.1
AC091885.2	1.35482e-25	1.24993	0.119	0.061	3.80434e-21	D1-MSN2	AC091885.2
SLC41A2	1.76918e-25	0.693966	0.212	0.13	4.96785e-21	D1-MSN2	SLC41A2
SIX3	1.86046e-25	1.48127	0.077	0.032	5.22417e-21	D1-MSN2	SIX3
LIN7A	2.33716e-25	1.10157	0.149	0.084	6.56274e-21	D1-MSN2	LIN7A
RIMBP2	2.90244e-25	0.694336	0.233	0.149	8.15004e-21	D1-MSN2	RIMBP2
KLHL4	3.02808e-25	0.922871	0.199	0.124	8.50285e-21	D1-MSN2	KLHL4
TXNDC16	4.46761e-25	0.522174	0.362	0.259	1.25451e-20	D1-MSN2	TXNDC16
AC018643.1	5.25795e-25	1.98673	0.041	0.012	1.47643e-20	D1-MSN2	AC018643.1
AC013640.11	7.38573e-25	0.768932	0.229	0.148	2.07391e-20	D1-MSN2	AC013640.1
EYA2	1.03315e-24	0.581682	0.16	0.091	2.90108e-20	D1-MSN2	EYA2
DPYS	1.30717e-24	2.55709	0.029	0.006	3.67054e-20	D1-MSN2	DPYS
INSYN2A	1.48691e-24	1.01399	0.142	0.078	4.17525e-20	D1-MSN2	INSYN2A
PAK1	1.78592e-24	0.537347	0.315	0.22	5.01487e-20	D1-MSN2	PAK1
TSBP1.AS1	2.0933e-24	0.575121	0.371	0.276	5.87798e-20	D1-MSN2	TSBP1.AS1
TNR	2.51853e-24	0.280096	0.366	0.255	7.07204e-20	D1-MSN2	TNR
GABRG2	2.58995e-24	0.987709	0.129	0.069	7.27258e-20	D1-MSN2	GABRG2
CABLES1	3.27793e-24	1.53133	0.058	0.021	9.20443e-20	D1-MSN2	CABLES1
SCN1A	3.75907e-24	0.758613	0.189	0.115	1.05555e-19	D1-MSN2	SCN1A
CDH9	4.44778e-24	1.62702	0.075	0.032	1.24894e-19	D1-MSN2	CDH9
GPR137C	4.99237e-24	0.419906	0.419	0.311	1.40186e-19	D1-MSN2	GPR137C
BCL11A1	7.36238e-24	0.370023	0.639	0.533	2.06736e-19	D1-MSN2	BCL11A
CTNNA21	9.56704e-24	0.145477	0.967	0.914	2.68642e-19	D1-MSN2	CTNNA2
AC034111.2	1.46904e-23	1.18131	0.08	0.035	4.12506e-19	D1-MSN2	AC034111.2
HECW11	1.51315e-23	0.252903	0.56	0.434	4.24894e-19	D1-MSN2	HECW1
IGSF1	2.40749e-23	0.631726	0.355	0.266	6.76024e-19	D1-MSN2	IGSF1
CDK171	2.45185e-23	0.346449	0.587	0.489	6.88478e-19	D1-MSN2	CDK17
ITGA9.AS1	2.70946e-23	0.838713	0.221	0.145	7.60817e-19	D1-MSN2	ITGA9.AS1
DOCK9	2.89183e-23	0.764184	0.204	0.129	8.12027e-19	D1-MSN2	DOCK9
AC078909.1	5.57728e-23	0.894036	0.14	0.078	1.5661e-18	D1-MSN2	AC078909.1
CUBN	6.0932e-23	1.2818	0.099	0.049	1.71097e-18	D1-MSN2	CUBN
MFSD4B	6.7774e-23	0.344377	0.675	0.578	1.90309e-18	D1-MSN2	MFSD4B
AC009899.1	8.09116e-23	0.763497	0.162	0.094	2.272e-18	D1-MSN2	AC009899.1
CTNNA3	1.05382e-22	0.479727	0.401	0.301	2.95912e-18	D1-MSN2	CTNNA3
CXADR	1.46783e-22	0.588423	0.22	0.141	4.12167e-18	D1-MSN2	CXADR
CELF2.AS2	1.52706e-22	0.361692	0.377	0.272	4.28798e-18	D1-MSN2	CELF2.AS2
AC018563.1	1.62033e-22	1.29419	0.081	0.037	4.54988e-18	D1-MSN2	AC018563.1
NRGN	2.09686e-22	1.8745	0.04	0.012	5.88799e-18	D1-MSN2	NRGN
EVL	2.44622e-22	0.349661	0.554	0.448	6.86899e-18	D1-MSN2	EVL
SCAI	3.10417e-22	0.428121	0.457	0.359	8.7165e-18	D1-MSN2	SCAI
LINC01902	3.58043e-22	1.03072	0.101	0.051	1.00539e-17	D1-MSN2	LINC01902
AC068875.1	3.85642e-22	1.27023	0.094	0.046	1.08288e-17	D1-MSN2	AC068875.1
FGF14.AS1	4.76827e-22	0.958763	0.104	0.053	1.33893e-17	D1-MSN2	FGF14.AS1
AC093797.1	4.84458e-22	1.8001	0.045	0.015	1.36036e-17	D1-MSN2	AC093797.1
MGAT4A	4.91015e-22	1.27613	0.096	0.048	1.37877e-17	D1-MSN2	MGAT4A
SAMD12	5.07104e-22	1.12665	0.128	0.072	1.42395e-17	D1-MSN2	SAMD12
CELF5	5.66195e-22	0.519833	0.302	0.212	1.58988e-17	D1-MSN2	CELF5
COL15A1	6.98316e-22	3.96769	0.014	0.001	1.96087e-17	D1-MSN2	COL15A1
PWRN1	9.38794e-22	0.452475	0.455	0.355	2.63613e-17	D1-MSN2	PWRN1
ARFGEF3	9.56112e-22	1.21393	0.075	0.033	2.68476e-17	D1-MSN2	ARFGEF3
LINC01709	1.08545e-21	3.46802	0.015	0.002	3.04795e-17	D1-MSN2	LINC01709
TFEC	1.10591e-21	3.98302	0.012	0.001	3.1054e-17	D1-MSN2	TFEC
ANO61	1.44778e-21	0.837856	0.222	0.149	4.06537e-17	D1-MSN2	ANO6
TMEM241	2.44587e-21	0.806689	0.139	0.079	6.868e-17	D1-MSN2	TMEM241
KIF16B	2.84598e-21	0.90824	0.149	0.088	7.9915e-17	D1-MSN2	KIF16B
SH3D19	3.21143e-21	0.49464	0.319	0.23	9.01769e-17	D1-MSN2	SH3D19
KIAA0319	3.53121e-21	1.01934	0.125	0.07	9.91563e-17	D1-MSN2	KIAA0319
SLC6A15	3.84038e-21	1.21021	0.082	0.038	1.07838e-16	D1-MSN2	SLC6A15
PPFIA2.AS1	4.19992e-21	0.562397	0.305	0.221	1.17934e-16	D1-MSN2	PPFIA2.AS1
AC138305.1	4.38955e-21	2.6472	0.023	0.004	1.23259e-16	D1-MSN2	AC138305.1
DAB1	4.55346e-21	0.467688	0.335	0.246	1.27861e-16	D1-MSN2	DAB1
DNAH14	4.94967e-21	0.821438	0.169	0.104	1.38987e-16	D1-MSN2	DNAH14
GLCCI1	5.55363e-21	0.238334	0.523	0.413	1.55946e-16	D1-MSN2	GLCCI1
LRGUK	5.64604e-21	1.17094	0.105	0.055	1.58541e-16	D1-MSN2	LRGUK
HMGA2	5.83687e-21	2.3498	0.021	0.004	1.63899e-16	D1-MSN2	HMGA2
AC079209.2	7.06263e-21	1.38569	0.08	0.038	1.98319e-16	D1-MSN2	AC079209.2
NAV1	7.86347e-21	0.408228	0.498	0.405	2.20806e-16	D1-MSN2	NAV1
AC140912.1	9.12065e-21	1.69239	0.059	0.024	2.56108e-16	D1-MSN2	AC140912.1
TNKS	9.27504e-21	0.327834	0.637	0.546	2.60443e-16	D1-MSN2	TNKS
ANKRD36C	1.06952e-20	0.316922	0.613	0.512	3.00322e-16	D1-MSN2	ANKRD36C
OR5V1	1.1142e-20	1.82156	0.036	0.011	3.12867e-16	D1-MSN2	OR5V1
LINC02082	1.20403e-20	1.5934	0.07	0.031	3.38091e-16	D1-MSN2	LINC02082
NEDD9	1.31624e-20	0.563087	0.214	0.14	3.69599e-16	D1-MSN2	NEDD9
AC005400.1	1.5293e-20	0.708571	0.175	0.109	4.29427e-16	D1-MSN2	AC005400.1
AL031658.1	1.56322e-20	1.91603	0.036	0.011	4.38952e-16	D1-MSN2	AL031658.1
MICAL3	1.58221e-20	0.323394	0.527	0.422	4.44283e-16	D1-MSN2	MICAL3
RAPGEF6	1.95235e-20	0.524293	0.451	0.374	5.48221e-16	D1-MSN2	RAPGEF6
LINC01322	2.17561e-20	0.794514	0.225	0.153	6.10911e-16	D1-MSN2	LINC01322
AC087565.2	2.20362e-20	2.81121	0.023	0.005	6.18777e-16	D1-MSN2	AC087565.2
NRSN1	2.47705e-20	0.512188	0.295	0.21	6.95554e-16	D1-MSN2	NRSN1
LINC02133	2.65477e-20	1.01909	0.081	0.039	7.45458e-16	D1-MSN2	LINC02133
SGMS1	2.71401e-20	0.624468	0.282	0.203	7.62095e-16	D1-MSN2	SGMS1
MAPK10	4.67281e-20	0.254358	0.681	0.581	1.31213e-15	D1-MSN2	MAPK10
PRKCB	4.93809e-20	0.992481	0.082	0.039	1.38662e-15	D1-MSN2	PRKCB
THSD7A	7.41171e-20	0.460999	0.344	0.253	2.08121e-15	D1-MSN2	THSD7A
AP002370.2	7.64796e-20	0.519574	0.31	0.226	2.14755e-15	D1-MSN2	AP002370.2
LRRTM3	7.81765e-20	0.54347	0.304	0.222	2.1952e-15	D1-MSN2	LRRTM3
TUSC7	8.77341e-20	1.09082	0.12	0.068	2.46357e-15	D1-MSN2	TUSC7
AC027312.1	1.20119e-19	1.00098	0.102	0.054	3.37295e-15	D1-MSN2	AC027312.1
N4BP2	1.20592e-19	0.463127	0.369	0.28	3.38624e-15	D1-MSN2	N4BP2
RPS6KA21	1.41947e-19	0.371065	0.56	0.478	3.98588e-15	D1-MSN2	RPS6KA2
TIAM1	1.58486e-19	0.264101	0.469	0.36	4.45029e-15	D1-MSN2	TIAM1
COL14A1	1.86228e-19	2.44069	0.027	0.007	5.22929e-15	D1-MSN2	COL14A1
STXBP5L	2.16615e-19	0.335069	0.483	0.379	6.08256e-15	D1-MSN2	STXBP5L
RERG1	2.19474e-19	0.279796	0.466	0.36	6.16282e-15	D1-MSN2	RERG
B3GALT5	2.20286e-19	1.126	0.101	0.054	6.18564e-15	D1-MSN2	B3GALT5
PTPN51	3.75739e-19	0.97775	0.096	0.05	1.05508e-14	D1-MSN2	PTPN5
MYO16.AS1	4.04536e-19	1.41157	0.062	0.027	1.13594e-14	D1-MSN2	MYO16.AS1
AL157778.1	5.99251e-19	0.523748	0.333	0.251	1.6827e-14	D1-MSN2	AL157778.1
AC108058.1	6.11615e-19	1.80975	0.028	0.008	1.71742e-14	D1-MSN2	AC108058.1
SERTAD4	6.55825e-19	1.36871	0.06	0.026	1.84156e-14	D1-MSN2	SERTAD4
AC104365.1	7.022e-19	0.558166	0.263	0.186	1.97178e-14	D1-MSN2	AC104365.1
SILC11	7.7339e-19	0.25582	0.452	0.344	2.17168e-14	D1-MSN2	SILC1
CMPK2	7.92451e-19	1.40936	0.05	0.019	2.2252e-14	D1-MSN2	CMPK2
PTPRC	8.60787e-19	1.50412	0.061	0.027	2.41709e-14	D1-MSN2	PTPRC
AC078909.2	9.57148e-19	1.2438	0.073	0.034	2.68767e-14	D1-MSN2	AC078909.2
AL592430.1	1.11643e-18	1.02502	0.095	0.05	3.13495e-14	D1-MSN2	AL592430.1
DNM1	1.21919e-18	0.855866	0.163	0.103	3.4235e-14	D1-MSN2	DNM1
FAM222A.AS1	1.28435e-18	0.653038	0.171	0.108	3.60646e-14	D1-MSN2	FAM222A.AS1
TMEM63C	1.35417e-18	1.20132	0.088	0.045	3.80252e-14	D1-MSN2	TMEM63C
DTNB	1.51026e-18	0.394774	0.39	0.3	4.24082e-14	D1-MSN2	DTNB
CLEC2L	2.08784e-18	1.7156	0.031	0.009	5.86264e-14	D1-MSN2	CLEC2L
AC002072.1	2.73558e-18	1.00489	0.092	0.048	7.68152e-14	D1-MSN2	AC002072.1
SSH21	2.89399e-18	0.235551	0.731	0.631	8.12631e-14	D1-MSN2	SSH2
CDRT4	3.05479e-18	0.491542	0.269	0.191	8.57785e-14	D1-MSN2	CDRT4
KLHL32	4.04095e-18	1.26862	0.103	0.057	1.1347e-13	D1-MSN2	KLHL32
MAP3K1	4.82811e-18	0.664836	0.198	0.132	1.35573e-13	D1-MSN2	MAP3K1
AC009126.1	5.24169e-18	0.781932	0.146	0.089	1.47187e-13	D1-MSN2	AC009126.1
GLCE	5.55051e-18	0.393453	0.358	0.271	1.55858e-13	D1-MSN2	GLCE
C12orf40	7.49223e-18	0.692248	0.183	0.12	2.10382e-13	D1-MSN2	C12orf40
TMEM178B	7.57589e-18	0.24306	0.7	0.618	2.12731e-13	D1-MSN2	TMEM178B
EFCAB5	8.34158e-18	1.03542	0.093	0.049	2.34232e-13	D1-MSN2	EFCAB5
ARMC2	1.03798e-17	0.50765	0.275	0.198	2.91464e-13	D1-MSN2	ARMC2
CXCL12	1.04492e-17	2.1378	0.031	0.009	2.93412e-13	D1-MSN2	CXCL12
NOVA1	1.19806e-17	0.305784	0.537	0.449	3.36416e-13	D1-MSN2	NOVA1
KCNJ6	1.36338e-17	1.29651	0.079	0.04	3.82838e-13	D1-MSN2	KCNJ6
LINC01305	1.44912e-17	0.852409	0.088	0.046	4.06913e-13	D1-MSN2	LINC01305
NOS1AP	1.52842e-17	0.370801	0.489	0.399	4.2918e-13	D1-MSN2	NOS1AP
DOCK3	1.59495e-17	0.325305	0.5	0.404	4.47863e-13	D1-MSN2	DOCK3
KIAA1324	1.6509e-17	1.01532	0.094	0.051	4.63572e-13	D1-MSN2	KIAA1324
AC093765.3	1.6558e-17	2.63606	0.018	0.004	4.64948e-13	D1-MSN2	AC093765.3
SRGAP3	2.03029e-17	0.26212	0.683	0.594	5.70107e-13	D1-MSN2	SRGAP3
PRICKLE21	2.40693e-17	0.365311	0.392	0.305	6.75865e-13	D1-MSN2	PRICKLE2
AIM2	2.58168e-17	0.889345	0.105	0.059	7.24937e-13	D1-MSN2	AIM2
AL139423.1	2.85357e-17	2.83936	0.015	0.002	8.01284e-13	D1-MSN2	AL139423.1
IFI44	3.52721e-17	0.669252	0.207	0.142	9.90441e-13	D1-MSN2	IFI44
CPVL	3.58585e-17	1.59774	0.052	0.022	1.00691e-12	D1-MSN2	CPVL
DEUP1	4.45515e-17	1.26376	0.051	0.021	1.25101e-12	D1-MSN2	DEUP1
REV3L	5.25929e-17	0.312325	0.595	0.511	1.47681e-12	D1-MSN2	REV3L
AL355347.1	5.33236e-17	1.11807	0.077	0.039	1.49733e-12	D1-MSN2	AL355347.1
NKAIN1	6.13176e-17	0.654698	0.14	0.085	1.7218e-12	D1-MSN2	NKAIN1
CACNA1C1	6.63809e-17	0.15067	0.579	0.475	1.86398e-12	D1-MSN2	CACNA1C
NKAIN3	8.26075e-17	0.107058	0.629	0.524	2.31962e-12	D1-MSN2	NKAIN3
DOCK4	8.32749e-17	0.302228	0.598	0.506	2.33836e-12	D1-MSN2	DOCK4
AC079781.5	8.79467e-17	0.397027	0.38	0.299	2.46954e-12	D1-MSN2	AC079781.5
RRAS21	8.98681e-17	0.748032	0.149	0.094	2.5235e-12	D1-MSN2	RRAS2
LINC01484	1.17332e-16	2.87993	0.015	0.002	3.29469e-12	D1-MSN2	LINC01484
RCAN2	1.27518e-16	0.704804	0.11	0.063	3.5807e-12	D1-MSN2	RCAN2
RNASET2	1.35627e-16	0.774492	0.098	0.054	3.8084e-12	D1-MSN2	RNASET2
IQSEC3	1.74942e-16	0.704621	0.125	0.074	4.91237e-12	D1-MSN2	IQSEC3
CEP126	1.86918e-16	0.830289	0.158	0.102	5.24866e-12	D1-MSN2	CEP126
PCDH11Y	1.89238e-16	1.38629	0.046	0.019	5.31379e-12	D1-MSN2	PCDH11Y
CHN1	2.53775e-16	0.444873	0.344	0.265	7.12599e-12	D1-MSN2	CHN1
PDE7B	2.95444e-16	0.715213	0.15	0.095	8.29606e-12	D1-MSN2	PDE7B
XDH	3.00841e-16	1.91091	0.027	0.008	8.44762e-12	D1-MSN2	XDH
DLGAP2.AS1	3.48403e-16	1.92528	0.038	0.014	9.78315e-12	D1-MSN2	DLGAP2.AS1
RAB9B	3.58462e-16	0.673179	0.152	0.097	1.00656e-11	D1-MSN2	RAB9B
TNRC6C	3.64525e-16	0.310286	0.484	0.393	1.02359e-11	D1-MSN2	TNRC6C
FHOD3	4.08784e-16	0.443815	0.324	0.246	1.14786e-11	D1-MSN2	FHOD3
AC020637.1	4.15317e-16	2.88976	0.018	0.004	1.16621e-11	D1-MSN2	AC020637.1
KCNMB4	4.18768e-16	0.476078	0.193	0.129	1.1759e-11	D1-MSN2	KCNMB4
CCDC7	4.38165e-16	0.477895	0.296	0.223	1.23037e-11	D1-MSN2	CCDC7
ZEB1	4.48104e-16	0.240763	0.484	0.388	1.25828e-11	D1-MSN2	ZEB1
MMP17	4.50766e-16	1.29342	0.05	0.021	1.26575e-11	D1-MSN2	MMP17
AMPH	4.51059e-16	0.70521	0.14	0.087	1.26657e-11	D1-MSN2	AMPH
AC019155.2	4.72268e-16	1.61837	0.046	0.019	1.32613e-11	D1-MSN2	AC019155.2
AL354793.1	4.82014e-16	1.86639	0.025	0.007	1.35349e-11	D1-MSN2	AL354793.1
C5orf64	5.38027e-16	1.65327	0.042	0.016	1.51078e-11	D1-MSN2	C5orf64
GLT1D1	5.59906e-16	0.936633	0.08	0.041	1.57222e-11	D1-MSN2	GLT1D1
COL9A2	5.85028e-16	1.20932	0.071	0.035	1.64276e-11	D1-MSN2	COL9A2
SGCD	6.1643e-16	0.664848	0.254	0.186	1.73094e-11	D1-MSN2	SGCD
PCNX2	6.67272e-16	0.434411	0.362	0.284	1.8737e-11	D1-MSN2	PCNX2
PKIA	6.75263e-16	0.385965	0.361	0.28	1.89614e-11	D1-MSN2	PKIA
SPA17	7.12835e-16	1.86375	0.029	0.009	2.00164e-11	D1-MSN2	SPA17
SERTAD2	7.19506e-16	0.52477	0.194	0.131	2.02037e-11	D1-MSN2	SERTAD2
RNF144A	7.49427e-16	0.342121	0.325	0.243	2.10439e-11	D1-MSN2	RNF144A
VWC2L	7.56938e-16	1.16243	0.078	0.041	2.12548e-11	D1-MSN2	VWC2L
MAP6	7.77471e-16	0.610009	0.184	0.124	2.18314e-11	D1-MSN2	MAP6
ARRB1	8.44109e-16	0.801553	0.127	0.078	2.37026e-11	D1-MSN2	ARRB1
SHISA6	1.16975e-15	0.609779	0.187	0.126	3.28465e-11	D1-MSN2	SHISA6
ANO2	1.24857e-15	2.15812	0.026	0.008	3.50597e-11	D1-MSN2	ANO2
AL513327.2	1.34737e-15	0.771517	0.129	0.079	3.78343e-11	D1-MSN2	AL513327.2
SFTA1P	1.35029e-15	1.22933	0.076	0.039	3.7916e-11	D1-MSN2	SFTA1P
OSBP2	1.54683e-15	0.371083	0.31	0.231	4.34349e-11	D1-MSN2	OSBP2
SEMA4A	1.61633e-15	1.19016	0.065	0.031	4.53865e-11	D1-MSN2	SEMA4A
NRG2	1.73448e-15	0.601793	0.23	0.166	4.87042e-11	D1-MSN2	NRG2
SHANK2.AS1	2.17088e-15	0.711192	0.136	0.085	6.09584e-11	D1-MSN2	SHANK2.AS1
DNAH2	2.48623e-15	1.20465	0.067	0.034	6.98134e-11	D1-MSN2	DNAH2
ANTXR1	2.73975e-15	0.364412	0.426	0.343	7.69322e-11	D1-MSN2	ANTXR1
MVB12B1	2.91381e-15	0.271982	0.482	0.397	8.18198e-11	D1-MSN2	MVB12B
RAP1GAP2	3.03955e-15	0.60211	0.142	0.089	8.53506e-11	D1-MSN2	RAP1GAP2
XPR1	3.06548e-15	0.284781	0.544	0.46	8.60788e-11	D1-MSN2	XPR1
KIFC3	3.12282e-15	0.996515	0.069	0.035	8.76887e-11	D1-MSN2	KIFC3
SV2B	4.0993e-15	1.98926	0.021	0.006	1.15108e-10	D1-MSN2	SV2B
CERT1	4.30643e-15	0.337295	0.423	0.341	1.20925e-10	D1-MSN2	CERT1
NOS1	4.72256e-15	1.1612	0.046	0.019	1.32609e-10	D1-MSN2	NOS1
ENPP2	5.05242e-15	2.19023	0.022	0.006	1.41872e-10	D1-MSN2	ENPP2
AC004053.1	5.07381e-15	1.13399	0.063	0.031	1.42473e-10	D1-MSN2	AC004053.1
AC112236.3	5.60636e-15	2.85724	0.015	0.003	1.57427e-10	D1-MSN2	AC112236.3
AC090857.2	5.84791e-15	2.21714	0.022	0.006	1.64209e-10	D1-MSN2	AC090857.2
EPB41L1	6.06367e-15	0.521595	0.199	0.138	1.70268e-10	D1-MSN2	EPB41L1
NIPAL31	6.13048e-15	0.985283	0.077	0.04	1.72144e-10	D1-MSN2	NIPAL3
MCHR2	6.26327e-15	1.6108	0.025	0.007	1.75873e-10	D1-MSN2	MCHR2
AC009315.1	6.31226e-15	0.299263	0.512	0.426	1.77248e-10	D1-MSN2	AC009315.1
RTN11	6.47627e-15	0.243893	0.659	0.577	1.81854e-10	D1-MSN2	RTN1
PKIA.AS1	6.76968e-15	0.332619	0.343	0.263	1.90093e-10	D1-MSN2	PKIA.AS1
GUCY1A1	6.77622e-15	0.725428	0.095	0.054	1.90276e-10	D1-MSN2	GUCY1A1
AC067773.1	7.00624e-15	1.17419	0.062	0.03	1.96735e-10	D1-MSN2	AC067773.1
APBA1	7.91072e-15	0.330404	0.426	0.347	2.22133e-10	D1-MSN2	APBA1
CXXC4.AS1	9.26977e-15	0.838339	0.1	0.058	2.60295e-10	D1-MSN2	CXXC4.AS1
AC006148.1	1.03892e-14	0.994949	0.088	0.049	2.9173e-10	D1-MSN2	AC006148.1
PEAK1	1.08465e-14	0.587573	0.236	0.175	3.04569e-10	D1-MSN2	PEAK1
GABRA1	1.10045e-14	1.21296	0.063	0.031	3.09007e-10	D1-MSN2	GABRA1
SLC5A4	1.14663e-14	0.627253	0.194	0.134	3.21973e-10	D1-MSN2	SLC5A4
ATP9A	1.23151e-14	0.361007	0.417	0.339	3.45808e-10	D1-MSN2	ATP9A
AC016642.1	1.41764e-14	0.528156	0.146	0.093	3.98073e-10	D1-MSN2	AC016642.1
OSBPL8	1.49578e-14	0.280762	0.491	0.411	4.20014e-10	D1-MSN2	OSBPL8
CHD5	1.59054e-14	0.80436	0.107	0.064	4.46625e-10	D1-MSN2	CHD5
LINC00903	1.64084e-14	1.06464	0.096	0.055	4.60749e-10	D1-MSN2	LINC00903
DYNC2LI1	1.70299e-14	0.626363	0.17	0.115	4.782e-10	D1-MSN2	DYNC2LI1
PRKAR2A	1.74581e-14	0.531453	0.208	0.147	4.90223e-10	D1-MSN2	PRKAR2A
XYLT1	1.85208e-14	0.414699	0.255	0.188	5.20064e-10	D1-MSN2	XYLT1
ZNF804B	1.94459e-14	0.689612	0.08	0.044	5.4604e-10	D1-MSN2	ZNF804B
LRCH1	2.06285e-14	0.569845	0.2	0.139	5.7925e-10	D1-MSN2	LRCH1
AC004160.1	2.09249e-14	0.611686	0.184	0.126	5.87571e-10	D1-MSN2	AC004160.1
MIR124.2HG1	2.34175e-14	0.265349	0.397	0.31	6.57564e-10	D1-MSN2	MIR124.2HG
AC090138.1	2.47237e-14	0.960823	0.076	0.041	6.94241e-10	D1-MSN2	AC090138.1
PRKAA2	2.65065e-14	0.745817	0.162	0.109	7.44303e-10	D1-MSN2	PRKAA2
AC000099.1	2.87505e-14	1.95556	0.023	0.007	8.07314e-10	D1-MSN2	AC000099.1
ELN	3.27903e-14	1.02048	0.079	0.043	9.20751e-10	D1-MSN2	ELN
CAMK2A	3.48917e-14	1.42256	0.048	0.021	9.79759e-10	D1-MSN2	CAMK2A
BCAT1	3.51765e-14	0.80405	0.102	0.061	9.87756e-10	D1-MSN2	BCAT1
SMPD3	3.7025e-14	0.516328	0.202	0.142	1.03966e-09	D1-MSN2	SMPD3
BTBD11	4.46654e-14	1.76752	0.027	0.009	1.2542e-09	D1-MSN2	BTBD11
ST6GALNAC3	4.57423e-14	0.34649	0.341	0.267	1.28444e-09	D1-MSN2	ST6GALNAC3
AC023385.11	4.75195e-14	0.461619	0.224	0.161	1.33435e-09	D1-MSN2	AC023385.1
AL353807.5	4.7565e-14	1.84824	0.023	0.007	1.33563e-09	D1-MSN2	AL353807.5
LINC02306	5.48002e-14	1.99513	0.019	0.005	1.53879e-09	D1-MSN2	LINC02306
C1QTNF7	6.15565e-14	0.676801	0.13	0.083	1.72851e-09	D1-MSN2	C1QTNF7
TMSB15B.AS11	6.40667e-14	0.414267	0.291	0.221	1.79899e-09	D1-MSN2	TMSB15B.AS1
PLPPR5	7.96912e-14	0.618879	0.164	0.111	2.23773e-09	D1-MSN2	PLPPR5
ST71	8.13422e-14	0.328583	0.382	0.305	2.28409e-09	D1-MSN2	ST7
PHACTR1	8.656e-14	0.209816	0.777	0.721	2.43061e-09	D1-MSN2	PHACTR1
AC007535.1	8.92419e-14	0.986313	0.074	0.04	2.50591e-09	D1-MSN2	AC007535.1
MCF2	9.34656e-14	0.896258	0.088	0.05	2.62451e-09	D1-MSN2	MCF2
KLHL13	9.89104e-14	0.524726	0.186	0.129	2.7774e-09	D1-MSN2	KLHL13
ADCY1	1.00805e-13	0.78913	0.121	0.076	2.83061e-09	D1-MSN2	ADCY1
DLGAP41	1.09591e-13	0.259685	0.477	0.395	3.07733e-09	D1-MSN2	DLGAP4
TRAK2	1.13549e-13	0.603723	0.175	0.12	3.18846e-09	D1-MSN2	TRAK2
ZNF618	1.147e-13	0.380961	0.311	0.241	3.22078e-09	D1-MSN2	ZNF618
PIGC	1.74076e-13	0.453377	0.253	0.187	4.88805e-09	D1-MSN2	PIGC
HDAC2.AS21	2.00943e-13	0.260992	0.393	0.312	5.64248e-09	D1-MSN2	HDAC2.AS2
CERS6	2.18166e-13	0.177099	0.784	0.716	6.1261e-09	D1-MSN2	CERS6
TVP23C	2.25245e-13	0.348089	0.392	0.316	6.32487e-09	D1-MSN2	TVP23C
LINC01901	2.35617e-13	0.880058	0.067	0.035	6.61614e-09	D1-MSN2	LINC01901
MAST2	2.38583e-13	0.269898	0.517	0.433	6.69942e-09	D1-MSN2	MAST2
LINC02646	2.40067e-13	1.05679	0.054	0.026	6.74108e-09	D1-MSN2	LINC02646
ADAMTS7	2.63995e-13	0.731655	0.1	0.059	7.41297e-09	D1-MSN2	ADAMTS7
KCNIP4.IT1	2.72707e-13	1.21547	0.05	0.024	7.65761e-09	D1-MSN2	KCNIP4.IT1
ABLIM3	2.91316e-13	0.842363	0.1	0.06	8.18017e-09	D1-MSN2	ABLIM3
RXRG	3.06682e-13	1.01834	0.074	0.041	8.61164e-09	D1-MSN2	RXRG
TSGA10	3.16404e-13	0.785846	0.122	0.078	8.88462e-09	D1-MSN2	TSGA10
AL390719.3	3.26329e-13	0.688533	0.134	0.087	9.1633e-09	D1-MSN2	AL390719.3
CACNG8	3.29338e-13	0.702719	0.113	0.07	9.2478e-09	D1-MSN2	CACNG8
AC005972.3	3.32973e-13	0.826004	0.074	0.04	9.34987e-09	D1-MSN2	AC005972.3
CLVS1	3.54655e-13	0.452174	0.233	0.172	9.95873e-09	D1-MSN2	CLVS1
AC105383.1	3.66332e-13	0.884588	0.069	0.037	1.02866e-08	D1-MSN2	AC105383.1
TMEM229B	3.75628e-13	1.277	0.04	0.017	1.05476e-08	D1-MSN2	TMEM229B
ST7.AS2	4.09152e-13	0.325186	0.434	0.358	1.1489e-08	D1-MSN2	ST7.AS2
LINC02388	4.27294e-13	2.7807	0.019	0.005	1.19984e-08	D1-MSN2	LINC02388
PDE4C	4.65493e-13	1.46611	0.037	0.015	1.3071e-08	D1-MSN2	PDE4C
ETV6	5.08781e-13	0.540374	0.209	0.152	1.42866e-08	D1-MSN2	ETV6
AL596087.2	5.21842e-13	0.687438	0.091	0.053	1.46533e-08	D1-MSN2	AL596087.2
PCDH10	5.79347e-13	0.474048	0.22	0.161	1.62681e-08	D1-MSN2	PCDH10
AJAP1	7.27848e-13	1.14753	0.048	0.022	2.0438e-08	D1-MSN2	AJAP1
LINC02694	7.55105e-13	1.31504	0.049	0.023	2.12033e-08	D1-MSN2	LINC02694
ADAM19	7.72497e-13	0.616318	0.129	0.084	2.16917e-08	D1-MSN2	ADAM19
JHY	8.28262e-13	1.07301	0.077	0.043	2.32576e-08	D1-MSN2	JHY
KIF26B.AS1	8.39403e-13	1.09845	0.053	0.026	2.35704e-08	D1-MSN2	KIF26B.AS1
EPB41L4B	9.21328e-13	1.40194	0.049	0.023	2.58709e-08	D1-MSN2	EPB41L4B
TMEM108.AS1	9.48309e-13	1.29466	0.05	0.024	2.66285e-08	D1-MSN2	TMEM108.AS1
ZBTB38	1.02913e-12	0.66683	0.133	0.088	2.8898e-08	D1-MSN2	ZBTB38
LRRFIP11	1.1011e-12	0.377714	0.29	0.223	3.0919e-08	D1-MSN2	LRRFIP1
DRD1	1.1344e-12	1.46685	0.017	0.004	3.18539e-08	D1-MSN2	DRD1
PLXDC1	1.1766e-12	1.97032	0.026	0.009	3.30389e-08	D1-MSN2	PLXDC1
EML5	1.23884e-12	0.615619	0.175	0.124	3.47866e-08	D1-MSN2	EML5
TDRD6	1.31349e-12	1.60748	0.03	0.011	3.68828e-08	D1-MSN2	TDRD6
AGPAT4	1.31738e-12	0.286276	0.441	0.363	3.69919e-08	D1-MSN2	AGPAT4
RAB11FIP4	1.34478e-12	0.391038	0.195	0.137	3.77614e-08	D1-MSN2	RAB11FIP4
MTCL1	1.3773e-12	0.532001	0.198	0.143	3.86746e-08	D1-MSN2	MTCL1
GLYCTK	1.38339e-12	1.50723	0.035	0.015	3.88456e-08	D1-MSN2	GLYCTK
NEO1	1.38723e-12	0.338405	0.337	0.266	3.89535e-08	D1-MSN2	NEO1
SLC44A5	1.45436e-12	0.322156	0.496	0.42	4.08385e-08	D1-MSN2	SLC44A5
SPTBN4	1.48804e-12	0.562349	0.171	0.119	4.17841e-08	D1-MSN2	SPTBN4
PAQR5	1.62738e-12	2.00322	0.013	0.003	4.56967e-08	D1-MSN2	PAQR5
SLC5A4.AS11	1.85221e-12	0.426821	0.223	0.164	5.20101e-08	D1-MSN2	SLC5A4.AS1
EFCAB13	1.88729e-12	0.373507	0.282	0.216	5.2995e-08	D1-MSN2	EFCAB13
FSIP1	1.90476e-12	1.14282	0.069	0.038	5.34858e-08	D1-MSN2	FSIP1
MIR7.3HG	2.06779e-12	0.742082	0.084	0.049	5.80634e-08	D1-MSN2	MIR7.3HG
EXOC4	2.19572e-12	0.234509	0.703	0.648	6.16559e-08	D1-MSN2	EXOC4
AL390783.1	2.28296e-12	0.869179	0.101	0.062	6.41055e-08	D1-MSN2	AL390783.1
AC007255.1	2.57914e-12	1.38808	0.042	0.019	7.24224e-08	D1-MSN2	AC007255.1
AC073283.2	2.61084e-12	1.13771	0.033	0.013	7.33125e-08	D1-MSN2	AC073283.2
NMNAT21	2.80399e-12	0.201596	0.469	0.382	7.8736e-08	D1-MSN2	NMNAT2
SCN1A.AS1	2.89633e-12	0.228316	0.327	0.253	8.1329e-08	D1-MSN2	SCN1A.AS1
SLC38A1	3.01419e-12	0.272683	0.32	0.247	8.46385e-08	D1-MSN2	SLC38A1
MAPK4	3.16511e-12	0.545235	0.18	0.128	8.88761e-08	D1-MSN2	MAPK4
AC002057.2	3.45664e-12	2.00699	0.025	0.008	9.70625e-08	D1-MSN2	AC002057.2
AC090945.1	3.52308e-12	0.432765	0.228	0.169	9.8928e-08	D1-MSN2	AC090945.1
AC026746.1	3.53873e-12	1.48407	0.025	0.009	9.93676e-08	D1-MSN2	AC026746.1
IGSF211	4.2898e-12	0.668949	0.084	0.049	1.20458e-07	D1-MSN2	IGSF21
FBN1	4.44845e-12	0.75179	0.143	0.098	1.24912e-07	D1-MSN2	FBN1
FZD3	4.56157e-12	0.310225	0.413	0.343	1.28089e-07	D1-MSN2	FZD3
BICDL1	4.61593e-12	0.674067	0.098	0.06	1.29615e-07	D1-MSN2	BICDL1
AP004608.1	4.69936e-12	1.19431	0.033	0.013	1.31958e-07	D1-MSN2	AP004608.1
AC069155.11	4.87672e-12	0.846403	0.073	0.041	1.36938e-07	D1-MSN2	AC069155.1
SFXN1	5.26913e-12	0.373826	0.249	0.187	1.47957e-07	D1-MSN2	SFXN1
UBASH3B	5.68634e-12	0.465455	0.179	0.126	1.59672e-07	D1-MSN2	UBASH3B
ABCA12	5.7527e-12	1.55615	0.064	0.035	1.61536e-07	D1-MSN2	ABCA12
PRAG1	5.84019e-12	1.1824	0.103	0.066	1.63992e-07	D1-MSN2	PRAG1
CHL1	5.8407e-12	0.273593	0.346	0.274	1.64007e-07	D1-MSN2	CHL1
AL445433.2	6.37464e-12	0.907483	0.081	0.048	1.79e-07	D1-MSN2	AL445433.2
DAO	6.54641e-12	0.85205	0.067	0.036	1.83823e-07	D1-MSN2	DAO
CBLB1	6.59022e-12	0.248343	0.504	0.431	1.85053e-07	D1-MSN2	CBLB
PLP1	7.37996e-12	0.60002	0.153	0.106	2.07229e-07	D1-MSN2	PLP1
ADAM22	8.18751e-12	0.286315	0.379	0.309	2.29905e-07	D1-MSN2	ADAM22
VCL	8.54622e-12	0.44139	0.24	0.181	2.39978e-07	D1-MSN2	VCL
XKR6	8.55214e-12	0.233463	0.56	0.488	2.40144e-07	D1-MSN2	XKR6
AC107072.2	8.76481e-12	0.987954	0.075	0.043	2.46116e-07	D1-MSN2	AC107072.2
COLEC12	9.9915e-12	1.25036	0.024	0.008	2.80561e-07	D1-MSN2	COLEC12
GPR191	1.03293e-11	0.834627	0.068	0.037	2.90048e-07	D1-MSN2	GPR19
EDIL3	1.11818e-11	0.404174	0.23	0.172	3.13985e-07	D1-MSN2	EDIL3
POU2F2	1.13447e-11	0.431377	0.161	0.111	3.18559e-07	D1-MSN2	POU2F2
AL109946.1	1.17581e-11	0.733231	0.141	0.097	3.30168e-07	D1-MSN2	AL109946.1
ANO5	1.20837e-11	0.651795	0.133	0.09	3.39309e-07	D1-MSN2	ANO5
KCNC2	1.3405e-11	1.04692	0.092	0.057	3.76411e-07	D1-MSN2	KCNC2
FAM133A	1.36612e-11	1.03907	0.062	0.034	3.83608e-07	D1-MSN2	FAM133A
NCALD1	1.37497e-11	0.584333	0.185	0.135	3.86092e-07	D1-MSN2	NCALD
ANKRD36B	1.4157e-11	0.322815	0.395	0.325	3.97528e-07	D1-MSN2	ANKRD36B
SEC24D	1.48362e-11	1.23685	0.055	0.029	4.16601e-07	D1-MSN2	SEC24D
AC016042.1	1.51505e-11	0.12115	0.42	0.336	4.25426e-07	D1-MSN2	AC016042.1
SKAP1	1.54775e-11	1.72536	0.018	0.005	4.34609e-07	D1-MSN2	SKAP1
AC008937.2	1.60213e-11	0.908815	0.076	0.044	4.49878e-07	D1-MSN2	AC008937.2
PEX7	1.61774e-11	0.744716	0.087	0.052	4.54261e-07	D1-MSN2	PEX7
PUS7L	1.6566e-11	0.60994	0.155	0.108	4.65173e-07	D1-MSN2	PUS7L
ZFR2	1.66439e-11	0.674985	0.105	0.067	4.67362e-07	D1-MSN2	ZFR2
PACSIN1	1.73609e-11	0.926981	0.045	0.021	4.87494e-07	D1-MSN2	PACSIN1
FBLIM1	2.09434e-11	0.661395	0.067	0.037	5.88091e-07	D1-MSN2	FBLIM1
CDKL21	2.33468e-11	0.653165	0.11	0.07	6.55579e-07	D1-MSN2	CDKL2
OVCH1.AS1	2.50024e-11	0.706518	0.073	0.041	7.02066e-07	D1-MSN2	OVCH1.AS1
HIP1R	2.50208e-11	0.44486	0.216	0.16	7.02583e-07	D1-MSN2	HIP1R
GLYCTK.AS1	2.52802e-11	1.30543	0.038	0.017	7.09868e-07	D1-MSN2	GLYCTK.AS1
STXBP5	2.77955e-11	0.29054	0.38	0.31	7.80498e-07	D1-MSN2	STXBP5
LYRM2	2.86422e-11	0.31271	0.315	0.249	8.04274e-07	D1-MSN2	LYRM2
LINC011171	2.9484e-11	0.631907	0.128	0.086	8.2791e-07	D1-MSN2	LINC01117
AC093515.1	3.04795e-11	1.59393	0.037	0.016	8.55864e-07	D1-MSN2	AC093515.1
NFE2L3	3.27216e-11	0.551491	0.139	0.095	9.18823e-07	D1-MSN2	NFE2L3
TNRC6A	3.27657e-11	0.219042	0.605	0.529	9.2006e-07	D1-MSN2	TNRC6A
HMGA2.AS1	3.83287e-11	2.88553	0.01	0.002	1.07627e-06	D1-MSN2	HMGA2.AS1
P3H2	4.06207e-11	1.42276	0.031	0.013	1.14063e-06	D1-MSN2	P3H2
SYT13	4.09112e-11	1.09979	0.044	0.021	1.14879e-06	D1-MSN2	SYT13
STXBP5.AS1	4.17197e-11	0.798878	0.049	0.025	1.17149e-06	D1-MSN2	STXBP5.AS1
AC077690.1	4.46346e-11	0.457303	0.124	0.082	1.25334e-06	D1-MSN2	AC077690.1
AC008105.3	4.4642e-11	1.70624	0.03	0.012	1.25355e-06	D1-MSN2	AC008105.3
AC027128.1	4.47944e-11	1.1542	0.044	0.021	1.25783e-06	D1-MSN2	AC027128.1
SHANK1	4.75159e-11	0.636446	0.098	0.061	1.33425e-06	D1-MSN2	SHANK1
CACNB4	4.83947e-11	0.288908	0.309	0.243	1.35892e-06	D1-MSN2	CACNB4
IGSF3	5.16845e-11	0.581822	0.123	0.081	1.4513e-06	D1-MSN2	IGSF3
SLC7A14.AS1	5.39852e-11	1.11466	0.05	0.025	1.5159e-06	D1-MSN2	SLC7A14.AS1
FNBP1L1	5.41538e-11	0.133853	0.764	0.693	1.52064e-06	D1-MSN2	FNBP1L
ZBED9	5.51867e-11	0.777098	0.067	0.037	1.54964e-06	D1-MSN2	ZBED9
GRID1.AS1	5.74341e-11	0.768459	0.075	0.044	1.61275e-06	D1-MSN2	GRID1.AS1
NGEF	6.20961e-11	1.10267	0.055	0.029	1.74366e-06	D1-MSN2	NGEF
FAM49B	6.89904e-11	0.278347	0.398	0.327	1.93725e-06	D1-MSN2	FAM49B
LINC00342	7.92109e-11	0.297181	0.37	0.305	2.22424e-06	D1-MSN2	LINC00342
KCNJ31	8.14284e-11	0.273206	0.252	0.192	2.28651e-06	D1-MSN2	KCNJ3
FSIP2	8.63999e-11	0.269101	0.407	0.337	2.42611e-06	D1-MSN2	FSIP2
ADAMTS8	9.04926e-11	2.10584	0.016	0.005	2.54103e-06	D1-MSN2	ADAMTS8
MAP7	9.13453e-11	0.770625	0.087	0.053	2.56498e-06	D1-MSN2	MAP7
AL450163.1	1.01752e-10	0.469134	0.151	0.106	2.85719e-06	D1-MSN2	AL450163.1
KAZN	1.02094e-10	0.1387	0.376	0.303	2.8668e-06	D1-MSN2	KAZN
AC104827.1	1.0238e-10	0.325009	0.39	0.325	2.87484e-06	D1-MSN2	AC104827.1
ERICH3	1.03312e-10	1.56649	0.041	0.02	2.90101e-06	D1-MSN2	ERICH3
PLEKHH11	1.07071e-10	0.645113	0.097	0.061	3.00656e-06	D1-MSN2	PLEKHH1
CXXC4	1.12235e-10	0.466619	0.219	0.168	3.15156e-06	D1-MSN2	CXXC4
ARHGEF121	1.12952e-10	0.20969	0.467	0.397	3.1717e-06	D1-MSN2	ARHGEF12
SLC6A6	1.13213e-10	0.636472	0.091	0.056	3.17903e-06	D1-MSN2	SLC6A6
RBKS	1.17024e-10	0.412874	0.169	0.121	3.28603e-06	D1-MSN2	RBKS
AC010198.2	1.20597e-10	0.845313	0.064	0.036	3.38637e-06	D1-MSN2	AC010198.2
PLA2G7	1.23466e-10	2.46159	0.013	0.003	3.46693e-06	D1-MSN2	PLA2G7
MNS1	1.31111e-10	0.539895	0.203	0.153	3.68161e-06	D1-MSN2	MNS1
AC116565.1	1.35831e-10	0.737553	0.073	0.042	3.81415e-06	D1-MSN2	AC116565.1
HOMER1	1.4075e-10	0.618657	0.124	0.084	3.95225e-06	D1-MSN2	HOMER1
TMEM272	1.4273e-10	0.94921	0.04	0.019	4.00785e-06	D1-MSN2	TMEM272
PDE1B	1.43924e-10	1.21626	0.041	0.019	4.0414e-06	D1-MSN2	PDE1B
MAK	1.44486e-10	0.239206	0.508	0.441	4.05717e-06	D1-MSN2	MAK
AC233701.1	1.49368e-10	2.63406	0.012	0.003	4.19425e-06	D1-MSN2	AC233701.1
PAK5	1.5119e-10	0.181514	0.495	0.412	4.24542e-06	D1-MSN2	PAK5
PLEKHM3	1.51263e-10	0.429606	0.247	0.191	4.24748e-06	D1-MSN2	PLEKHM3
TET2	1.52543e-10	0.342836	0.358	0.297	4.28341e-06	D1-MSN2	TET2
AC091074.2	1.54075e-10	2.24484	0.012	0.003	4.32643e-06	D1-MSN2	AC091074.2
SEZ6	1.54467e-10	0.576991	0.104	0.067	4.33743e-06	D1-MSN2	SEZ6
AC022679.2	1.60248e-10	0.606356	0.079	0.047	4.49977e-06	D1-MSN2	AC022679.2
HTR1E	1.67766e-10	1.32112	0.028	0.011	4.71088e-06	D1-MSN2	HTR1E
CCDC148.AS1	1.7735e-10	0.756918	0.083	0.051	4.97999e-06	D1-MSN2	CCDC148.AS1
AC010809.1	1.77461e-10	0.969611	0.047	0.024	4.9831e-06	D1-MSN2	AC010809.1
AL162584.1	1.78807e-10	1.37955	0.026	0.01	5.02091e-06	D1-MSN2	AL162584.1
DYNC1I2	1.82261e-10	0.215824	0.526	0.455	5.11789e-06	D1-MSN2	DYNC1I2
AL590550.1	1.84564e-10	0.886112	0.043	0.021	5.18256e-06	D1-MSN2	AL590550.1
EXOC6B	2.02466e-10	0.158562	0.769	0.717	5.68524e-06	D1-MSN2	EXOC6B
BMPR2	2.11506e-10	0.204272	0.694	0.63	5.93908e-06	D1-MSN2	BMPR2
BTN3A1	2.12226e-10	1.01802	0.066	0.038	5.9593e-06	D1-MSN2	BTN3A1
NPY1R	2.35827e-10	1.18657	0.044	0.022	6.62202e-06	D1-MSN2	NPY1R
SOX13	2.55278e-10	0.748342	0.058	0.031	7.16819e-06	D1-MSN2	SOX13
LINC012501	2.5613e-10	0.756382	0.065	0.037	7.19214e-06	D1-MSN2	LINC01250
AC096576.6	2.62293e-10	1.8479	0.015	0.004	7.36519e-06	D1-MSN2	AC096576.6
RAPGEF4.AS1	2.62414e-10	1.24686	0.04	0.019	7.36858e-06	D1-MSN2	RAPGEF4.AS1
MPPED2.AS1	2.62832e-10	1.04917	0.045	0.023	7.38033e-06	D1-MSN2	MPPED2.AS1
CAMK2B	3.01264e-10	0.842881	0.067	0.039	8.45948e-06	D1-MSN2	CAMK2B
Z73495.1	3.08253e-10	1.53908	0.03	0.013	8.65573e-06	D1-MSN2	Z73495.1
AC008014.1	3.09728e-10	0.660059	0.172	0.126	8.69717e-06	D1-MSN2	AC008014.1
SPATA6L	3.19018e-10	0.812738	0.111	0.074	8.95803e-06	D1-MSN2	SPATA6L
AC069133.1	3.34512e-10	1.02551	0.028	0.011	9.39309e-06	D1-MSN2	AC069133.1
AC011346.1	3.43758e-10	0.235922	0.429	0.362	9.65273e-06	D1-MSN2	AC011346.1
NUP210L	3.50493e-10	0.416116	0.206	0.155	9.84185e-06	D1-MSN2	NUP210L
AC090578.1	3.58047e-10	0.551241	0.181	0.133	1.0054e-05	D1-MSN2	AC090578.1
CNGA1	3.889e-10	1.63705	0.026	0.01	1.09203e-05	D1-MSN2	CNGA1
PCBP1.AS1	3.92368e-10	0.361129	0.342	0.281	1.10177e-05	D1-MSN2	PCBP1.AS1
AP001831.1	4.13153e-10	0.594578	0.148	0.105	1.16013e-05	D1-MSN2	AP001831.1
CGREF1	4.39878e-10	1.11967	0.048	0.025	1.23518e-05	D1-MSN2	CGREF1
COL4A3	4.62761e-10	1.11871	0.044	0.022	1.29943e-05	D1-MSN2	COL4A3
C1orf159	4.88499e-10	0.595578	0.147	0.105	1.3717e-05	D1-MSN2	C1orf159
AC012174.1	5.24549e-10	1.49507	0.04	0.019	1.47293e-05	D1-MSN2	AC012174.1
ELMO1.AS11	5.39944e-10	0.586442	0.1	0.065	1.51616e-05	D1-MSN2	ELMO1.AS1
NEXMIF	5.6439e-10	0.307437	0.319	0.258	1.58481e-05	D1-MSN2	NEXMIF
CD200	5.90389e-10	0.347072	0.199	0.148	1.65781e-05	D1-MSN2	CD200
TTLL9	5.9577e-10	0.844478	0.092	0.059	1.67292e-05	D1-MSN2	TTLL9
CCDC30	6.05314e-10	0.525927	0.188	0.14	1.69972e-05	D1-MSN2	CCDC30
PRB2	6.09825e-10	0.848163	0.038	0.018	1.71239e-05	D1-MSN2	PRB2
ARL9	6.77997e-10	0.804902	0.075	0.045	1.90382e-05	D1-MSN2	ARL9
LINC00937	7.28e-10	0.695327	0.094	0.06	2.04422e-05	D1-MSN2	LINC00937
AC005153.1	7.28144e-10	1.58295	0.023	0.009	2.04463e-05	D1-MSN2	AC005153.1
CALY	7.28776e-10	1.14731	0.052	0.028	2.0464e-05	D1-MSN2	CALY
EFCAB7	7.4633e-10	0.36415	0.263	0.209	2.09569e-05	D1-MSN2	EFCAB7
MIR3659HG	8.16576e-10	0.636858	0.049	0.026	2.29295e-05	D1-MSN2	MIR3659HG
SNX9	8.21714e-10	0.466444	0.222	0.172	2.30737e-05	D1-MSN2	SNX9
SEPTIN6	8.49987e-10	0.4594	0.142	0.1	2.38676e-05	D1-MSN2	SEPTIN6
KIAA0825	8.6991e-10	0.30219	0.347	0.286	2.44271e-05	D1-MSN2	KIAA0825
B3GALNT2	9.51648e-10	0.508042	0.21	0.162	2.67223e-05	D1-MSN2	B3GALNT2
PRSS23	1.01271e-09	1.12244	0.049	0.026	2.84368e-05	D1-MSN2	PRSS23
LINC00884	1.02758e-09	0.735999	0.062	0.035	2.88545e-05	D1-MSN2	LINC00884
HERC1	1.05432e-09	0.148969	0.557	0.488	2.96053e-05	D1-MSN2	HERC1
DEPTOR	1.13075e-09	1.22292	0.043	0.022	3.17514e-05	D1-MSN2	DEPTOR
TMEM72.AS1	1.14953e-09	0.961788	0.071	0.043	3.22787e-05	D1-MSN2	TMEM72.AS1
CEP2901	1.25348e-09	0.285862	0.344	0.279	3.51976e-05	D1-MSN2	CEP290
BZW2	1.26281e-09	0.338332	0.167	0.121	3.54597e-05	D1-MSN2	BZW2
SLC16A7	1.32908e-09	0.492059	0.152	0.109	3.73207e-05	D1-MSN2	SLC16A7
PDS5B	1.35161e-09	0.244324	0.556	0.492	3.79532e-05	D1-MSN2	PDS5B
ZNF407	1.37577e-09	0.265145	0.412	0.349	3.86317e-05	D1-MSN2	ZNF407
RALGPS2	1.4796e-09	0.271597	0.318	0.256	4.15472e-05	D1-MSN2	RALGPS2
AC005006.1	1.49705e-09	2.29171	0.01	0.002	4.20371e-05	D1-MSN2	AC005006.1
AC117834.1	1.52862e-09	0.289584	0.267	0.211	4.29237e-05	D1-MSN2	AC117834.1
SMARCD3	1.53128e-09	0.577276	0.134	0.095	4.29983e-05	D1-MSN2	SMARCD3
RNF165	1.53913e-09	0.389667	0.238	0.185	4.32188e-05	D1-MSN2	RNF165
AC089985.1	1.54164e-09	0.792809	0.05	0.027	4.32892e-05	D1-MSN2	AC089985.1
SNAP25	1.56557e-09	0.204311	0.312	0.247	4.39612e-05	D1-MSN2	SNAP25
LINC02797	1.56571e-09	1.42165	0.027	0.011	4.39651e-05	D1-MSN2	LINC02797
JPH1	1.58388e-09	0.931977	0.039	0.019	4.44754e-05	D1-MSN2	JPH1
HULC	1.59094e-09	0.515269	0.163	0.119	4.46735e-05	D1-MSN2	HULC
COG6	1.65464e-09	0.337559	0.271	0.217	4.64624e-05	D1-MSN2	COG6
LINC00632	1.67435e-09	0.262224	0.526	0.47	4.70158e-05	D1-MSN2	LINC00632
AC092720.1	1.71084e-09	1.43217	0.022	0.008	4.80404e-05	D1-MSN2	AC092720.1
SVOP	1.76638e-09	0.275624	0.22	0.166	4.96e-05	D1-MSN2	SVOP
AC008067.1	1.80855e-09	0.291208	0.203	0.153	5.07841e-05	D1-MSN2	AC008067.1
LRP12	1.92608e-09	0.362468	0.236	0.183	5.40844e-05	D1-MSN2	LRP12
AL096803.2	2.02813e-09	0.564895	0.121	0.084	5.695e-05	D1-MSN2	AL096803.2
RGS9	2.06185e-09	0.629706	0.122	0.084	5.78966e-05	D1-MSN2	RGS9
PTGIS	2.08622e-09	0.662315	0.065	0.038	5.8581e-05	D1-MSN2	PTGIS
PRPS2	2.11813e-09	1.12169	0.054	0.03	5.9477e-05	D1-MSN2	PRPS2
PIPOX	2.22473e-09	0.617101	0.085	0.054	6.24703e-05	D1-MSN2	PIPOX
C2orf88	2.31955e-09	0.447703	0.235	0.186	6.51328e-05	D1-MSN2	C2orf88
CNTN3	2.45246e-09	0.708338	0.129	0.092	6.8865e-05	D1-MSN2	CNTN3
AC026341.1	2.49208e-09	0.603855	0.125	0.088	6.99776e-05	D1-MSN2	AC026341.1
KCNS3	2.52527e-09	1.5642	0.031	0.014	7.09096e-05	D1-MSN2	KCNS3
CABP1	2.52771e-09	1.35402	0.025	0.01	7.09781e-05	D1-MSN2	CABP1
TBC1D9	2.63926e-09	0.343373	0.218	0.167	7.41105e-05	D1-MSN2	TBC1D9
GDNF.AS1	2.73219e-09	1.8169	0.02	0.007	7.67199e-05	D1-MSN2	GDNF.AS1
NUBP1	2.77653e-09	0.490168	0.14	0.1	7.7965e-05	D1-MSN2	NUBP1
MTMR7	2.94058e-09	0.249209	0.342	0.279	8.25715e-05	D1-MSN2	MTMR7
AL591368.1	3.05869e-09	1.28209	0.035	0.017	8.58881e-05	D1-MSN2	AL591368.1
AC095030.1	3.10638e-09	2.73185	0.01	0.002	8.7227e-05	D1-MSN2	AC095030.1
EYS	3.13348e-09	0.306183	0.168	0.124	8.79882e-05	D1-MSN2	EYS
SLCO1B1	3.17281e-09	0.756523	0.051	0.028	8.90924e-05	D1-MSN2	SLCO1B1
AP001993.1	3.25516e-09	2.32905	0.01	0.002	9.14048e-05	D1-MSN2	AP001993.1
LINGO1	3.30146e-09	1.01736	0.048	0.026	9.2705e-05	D1-MSN2	LINGO1
FZD5	3.35352e-09	1.14447	0.04	0.02	9.41667e-05	D1-MSN2	FZD5
RIMS4	3.35919e-09	1.3909	0.024	0.01	9.4326e-05	D1-MSN2	RIMS4
MALT1	3.35926e-09	0.349751	0.192	0.145	9.4328e-05	D1-MSN2	MALT1
AF064860.1	3.85574e-09	1.0467	0.057	0.033	0.000108269	D1-MSN2	AF064860.1
AL035106.1	3.93747e-09	1.93656	0.014	0.004	0.000110564	D1-MSN2	AL035106.1
MGST21	4.02669e-09	0.474468	0.135	0.095	0.00011307	D1-MSN2	MGST2
GPR143	4.0428e-09	1.62405	0.025	0.01	0.000113522	D1-MSN2	GPR143
[truncated: 34,922 more rows]
