# Supplementary material for: 3D cultured human medium spiny neurons functionally integrate and rescue motor deficits in Huntington’s disease mice
Source: J Clin Invest. 2025 Oct 15;135(20):e187941. doi: 10.1172/JCI187941 (PMC12520685; doi:10.1172/JCI187941)
Supplement: Supplemental table 4 [file jci-135-187941-s153.xlsx]

## Sheet: Supplemental Table 4
Supplemental Table 4:DEGs among D1-MSN and D2-MSN cell types of snRNA seq data in vivo.
	p_val	avg_log2FC	pct.1	pct.2	p_val_adj	cluster	gene
TOX3	0	2.12908	0.787	0.397	0	D1-MSN1	TOX3
PCDH9	0	1.82662	0.982	0.767	0	D1-MSN1	PCDH9
PCDH9.AS2	0	1.81445	0.821	0.484	0	D1-MSN1	PCDH9.AS2
NFIB	0	1.5649	0.86	0.56	0	D1-MSN1	NFIB
TCF4	0	1.39928	0.923	0.688	0	D1-MSN1	TCF4
SHTN1	0	1.35444	0.89	0.653	0	D1-MSN1	SHTN1
PDE4D	0	1.20266	0.985	0.886	0	D1-MSN1	PDE4D
SOX2.OT	0	1.16409	0.999	0.965	0	D1-MSN1	SOX2.OT
AC125613.1	0	1.15271	0.962	0.821	0	D1-MSN1	AC125613.1
DCLK2	0	1.11737	0.945	0.798	0	D1-MSN1	DCLK2
ZNF704	2.35183e-298	1.12694	0.899	0.748	6.60395e-294	D1-MSN1	ZNF704
AC068308.1	3.01931e-291	1.13601	0.937	0.778	8.47823e-287	D1-MSN1	AC068308.1
PDZRN3	5.68662e-283	1.59003	0.761	0.435	1.5968e-278	D1-MSN1	PDZRN3
ROBO2	1.36686e-280	0.926902	0.963	0.82	3.83814e-276	D1-MSN1	ROBO2
MALAT1	2.39647e-273	0.29265	1	1	6.72929e-269	D1-MSN1	MALAT1
ENO4	6.58237e-266	1.28711	0.82	0.583	1.84833e-261	D1-MSN1	ENO4
CASC15	5.11048e-242	0.701108	0.986	0.913	1.43502e-237	D1-MSN1	CASC15
ZEB2	7.80073e-242	1.35678	0.758	0.463	2.19044e-237	D1-MSN1	ZEB2
IL1RAPL2	4.97886e-231	0.948003	0.878	0.584	1.39806e-226	D1-MSN1	IL1RAPL2
NAV3	3.69215e-219	0.836861	0.947	0.857	1.03675e-214	D1-MSN1	NAV3
NFIA.AS2	2.11659e-217	2.63581	0.447	0.153	5.94339e-213	D1-MSN1	NFIA.AS2
LINC00535	6.93577e-215	2.10367	0.53	0.238	1.94756e-210	D1-MSN1	LINC00535
DLX6.AS1	6.53156e-205	0.817622	0.924	0.827	1.83406e-200	D1-MSN1	DLX6.AS1
CCSER1	5.00929e-204	0.649245	0.99	0.935	1.40661e-199	D1-MSN1	CCSER1
KIAA1211	7.75721e-196	1.1204	0.804	0.69	2.17823e-191	D1-MSN1	KIAA1211
AC099792.1	1.68967e-193	2.39793	0.445	0.171	4.74458e-189	D1-MSN1	AC099792.1
CDH12	6.4923e-188	2.2985	0.491	0.216	1.82304e-183	D1-MSN1	CDH12
ERBB4	9.08294e-187	0.691169	0.985	0.846	2.55049e-182	D1-MSN1	ERBB4
AL160254.1	2.43485e-183	1.82408	0.546	0.289	6.83706e-179	D1-MSN1	AL160254.1
NFIA	5.26604e-178	1.85159	0.564	0.312	1.4787e-173	D1-MSN1	NFIA
COL25A1	5.44986e-171	2.33871	0.442	0.188	1.53032e-166	D1-MSN1	COL25A1
LINC01470	1.42997e-164	2.91141	0.332	0.098	4.01535e-160	D1-MSN1	LINC01470
TIAM2	8.60938e-164	1.23791	0.7	0.533	2.41751e-159	D1-MSN1	TIAM2
KIRREL3	5.76156e-162	1.01675	0.812	0.662	1.61785e-157	D1-MSN1	KIRREL3
NRXN1	5.67349e-160	0.489629	0.997	0.987	1.59312e-155	D1-MSN1	NRXN1
DGKB	2.7915e-159	1.97744	0.49	0.246	7.83853e-155	D1-MSN1	DGKB
ENOX1	4.442e-157	0.943973	0.846	0.785	1.24731e-152	D1-MSN1	ENOX1
GRIA1	6.22615e-156	0.776606	0.903	0.851	1.7483e-151	D1-MSN1	GRIA1
CACNA2D1	4.39254e-151	0.88241	0.79	0.565	1.23342e-146	D1-MSN1	CACNA2D1
THRB	2.53915e-150	2.00721	0.449	0.213	7.12993e-146	D1-MSN1	THRB
SERINC5	2.48223e-149	1.50421	0.578	0.376	6.97011e-145	D1-MSN1	SERINC5
TMTC2	5.27455e-149	0.788486	0.84	0.649	1.48109e-144	D1-MSN1	TMTC2
NRXN3	6.74707e-149	0.357414	0.999	0.993	1.89458e-144	D1-MSN1	NRXN3
METAP1D	1.87742e-146	1.41929	0.602	0.386	5.2718e-142	D1-MSN1	METAP1D
QKI	6.61223e-145	0.708272	0.883	0.826	1.85671e-140	D1-MSN1	QKI
SLAIN1	2.03391e-133	0.924427	0.771	0.65	5.71122e-129	D1-MSN1	SLAIN1
NTNG1	1.25229e-127	2.28918	0.344	0.137	3.51642e-123	D1-MSN1	NTNG1
SOX5	2.57515e-121	1.41461	0.589	0.398	7.23101e-117	D1-MSN1	SOX5
PRKCA	4.32596e-121	1.01285	0.757	0.66	1.21473e-116	D1-MSN1	PRKCA
LINC01748	5.02098e-119	2.49027	0.313	0.12	1.40989e-114	D1-MSN1	LINC01748
ST8SIA5	1.52789e-116	2.08168	0.355	0.159	4.2903e-112	D1-MSN1	ST8SIA5
CNTNAP4	2.89269e-114	1.12535	0.627	0.449	8.12268e-110	D1-MSN1	CNTNAP4
PLS3	9.86405e-112	1.54542	0.467	0.268	2.76982e-107	D1-MSN1	PLS3
GNAQ	8.66845e-111	0.739825	0.803	0.741	2.4341e-106	D1-MSN1	GNAQ
AKT3	1.91944e-109	0.768713	0.785	0.7	5.38978e-105	D1-MSN1	AKT3
KAT6B	1.36124e-108	0.858981	0.739	0.648	3.82236e-104	D1-MSN1	KAT6B
LINC01619	8.36167e-107	1.63386	0.447	0.257	2.34796e-102	D1-MSN1	LINC01619
CDH2	7.69787e-103	0.70274	0.827	0.775	2.16156e-98	D1-MSN1	CDH2
GRIP1	9.3259e-103	0.70943	0.799	0.661	2.61871e-98	D1-MSN1	GRIP1
ETV1	2.66347e-100	2.45454	0.261	0.093	7.47902e-96	D1-MSN1	ETV1
AC017053.1	6.40667e-99	1.49923	0.429	0.24	1.79899e-94	D1-MSN1	AC017053.1
KALRN	1.69813e-98	0.49909	0.929	0.905	4.76835e-94	D1-MSN1	KALRN
PCDH9.AS4	1.15147e-97	1.88107	0.364	0.187	3.23333e-93	D1-MSN1	PCDH9.AS4
GRM3	2.14868e-94	0.905694	0.709	0.603	6.03348e-90	D1-MSN1	GRM3
STMN2	5.27963e-93	0.796809	0.736	0.651	1.48252e-88	D1-MSN1	STMN2
IGF1R	1.94007e-92	0.683731	0.801	0.744	5.44771e-88	D1-MSN1	IGF1R
CCDC88A	2.34492e-87	0.710772	0.765	0.706	6.58455e-83	D1-MSN1	CCDC88A
TMEFF2	1.72117e-86	0.656337	0.821	0.706	4.83303e-82	D1-MSN1	TMEFF2
ADARB2	3.94447e-86	0.58338	0.849	0.678	1.10761e-81	D1-MSN1	ADARB2
RUNX1T1	9.8215e-84	0.513713	0.936	0.9	2.75788e-79	D1-MSN1	RUNX1T1
CHD7	1.15634e-82	1.61589	0.377	0.213	3.24701e-78	D1-MSN1	CHD7
MTSS1	2.84846e-82	0.725008	0.763	0.725	7.99848e-78	D1-MSN1	MTSS1
LINC00320	2.44099e-81	3.54499	0.14	0.028	6.8543e-77	D1-MSN1	LINC00320
DENND2A	4.95125e-81	1.58965	0.377	0.215	1.39031e-76	D1-MSN1	DENND2A
ANOS1	5.73109e-81	2.22523	0.247	0.099	1.60929e-76	D1-MSN1	ANOS1
PBX3	7.7692e-81	0.495452	0.943	0.869	2.18159e-76	D1-MSN1	PBX3
KITLG	1.94979e-76	1.86145	0.319	0.167	5.475e-72	D1-MSN1	KITLG
AC090987.1	6.33202e-75	2.42624	0.186	0.058	1.77803e-70	D1-MSN1	AC090987.1
MCUB	6.91102e-74	1.42301	0.373	0.215	1.94061e-69	D1-MSN1	MCUB
MAGI1	2.35163e-71	0.646263	0.799	0.778	6.60338e-67	D1-MSN1	MAGI1
SYNPR	8.82875e-71	1.05134	0.567	0.442	2.47911e-66	D1-MSN1	SYNPR
AC091938.1	1.92629e-70	2.67834	0.188	0.065	5.40903e-66	D1-MSN1	AC091938.1
KLF7	4.51554e-70	0.923476	0.589	0.485	1.26796e-65	D1-MSN1	KLF7
DNAH11	5.48437e-67	1.51244	0.356	0.208	1.54001e-62	D1-MSN1	DNAH11
AC016885.2	6.26617e-67	2.34302	0.187	0.065	1.75954e-62	D1-MSN1	AC016885.2
GAD1	9.42225e-65	0.88788	0.58	0.479	2.64577e-60	D1-MSN1	GAD1
ARID1B	2.99534e-64	0.46997	0.87	0.881	8.41092e-60	D1-MSN1	ARID1B
ACVR1	1.49064e-63	1.45496	0.368	0.231	4.18571e-59	D1-MSN1	ACVR1
GLRA2	6.58341e-62	0.696433	0.675	0.575	1.84862e-57	D1-MSN1	GLRA2
FRY	2.63405e-61	0.600811	0.76	0.729	7.39643e-57	D1-MSN1	FRY
ADCY8	1.24786e-60	2.12247	0.232	0.104	3.50399e-56	D1-MSN1	ADCY8
SLIT1	1.74781e-58	0.887558	0.564	0.479	4.90784e-54	D1-MSN1	SLIT1
SCGN	3.81325e-57	1.98985	0.225	0.104	1.07076e-52	D1-MSN1	SCGN
LDLRAD3	5.49292e-57	1.58389	0.295	0.165	1.54241e-52	D1-MSN1	LDLRAD3
LINC00461	5.99592e-57	0.564719	0.774	0.738	1.68366e-52	D1-MSN1	LINC00461
SYNPR.AS1	6.20646e-56	1.16144	0.451	0.331	1.74277e-51	D1-MSN1	SYNPR.AS1
PAK3	1.26103e-55	0.544947	0.782	0.746	3.54097e-51	D1-MSN1	PAK3
BTG1	1.33746e-53	0.982579	0.471	0.363	3.7556e-49	D1-MSN1	BTG1
CSMD3	8.83816e-53	0.733058	0.674	0.587	2.48176e-48	D1-MSN1	CSMD3
AC008571.2	9.67459e-52	2.63392	0.133	0.042	2.71663e-47	D1-MSN1	AC008571.2
MPDZ	2.0207e-50	1.12004	0.406	0.287	5.67412e-46	D1-MSN1	MPDZ
DCX	7.06699e-50	0.517769	0.772	0.755	1.98441e-45	D1-MSN1	DCX
FAM214A	1.0267e-48	0.936673	0.502	0.415	2.88296e-44	D1-MSN1	FAM214A
FOXN3	6.79571e-48	0.674278	0.652	0.606	1.90824e-43	D1-MSN1	FOXN3
NEDD4L	4.17067e-47	0.438651	0.824	0.813	1.17112e-42	D1-MSN1	NEDD4L
ANK2	6.47019e-47	0.434757	0.885	0.887	1.81683e-42	D1-MSN1	ANK2
GRIA4	3.65039e-46	1.44344	0.299	0.18	1.02503e-41	D1-MSN1	GRIA4
AC079052.1	5.21539e-46	0.952587	0.482	0.372	1.46448e-41	D1-MSN1	AC079052.1
TSC22D1	5.11325e-44	0.739148	0.632	0.596	1.4358e-39	D1-MSN1	TSC22D1
AKAP6	5.3796e-44	0.477418	0.786	0.79	1.51059e-39	D1-MSN1	AKAP6
AL078602.1	6.60231e-44	2.78488	0.115	0.037	1.85393e-39	D1-MSN1	AL078602.1
C10orf90	7.56187e-44	3.52812	0.078	0.016	2.12337e-39	D1-MSN1	C10orf90
LINC01162	1.38844e-43	2.53386	0.128	0.045	3.89873e-39	D1-MSN1	LINC01162
KLHDC8A	8.02826e-43	1.27443	0.319	0.211	2.25434e-38	D1-MSN1	KLHDC8A
SDK2	1.00533e-42	1.05546	0.384	0.273	2.82297e-38	D1-MSN1	SDK2
AC021504.1	2.45899e-42	0.995794	0.453	0.36	6.90484e-38	D1-MSN1	AC021504.1
C1orf61	2.6245e-42	1.06476	0.416	0.324	7.36958e-38	D1-MSN1	C1orf61
PANTR1	2.63366e-42	0.667959	0.596	0.524	7.39532e-38	D1-MSN1	PANTR1
LINC02144	8.81172e-42	1.68538	0.238	0.134	2.47433e-37	D1-MSN1	LINC02144
CUX2	2.03532e-41	1.56269	0.249	0.144	5.71518e-37	D1-MSN1	CUX2
TMEM123	6.03334e-41	0.946845	0.434	0.34	1.69416e-36	D1-MSN1	TMEM123
LINC01117	2.01766e-40	1.58034	0.207	0.106	5.66558e-36	D1-MSN1	LINC01117
WRN	2.19521e-40	0.913988	0.494	0.422	6.16414e-36	D1-MSN1	WRN
BAZ2B	8.26056e-40	0.746713	0.558	0.497	2.31957e-35	D1-MSN1	BAZ2B
L3MBTL4	8.78424e-40	0.834359	0.526	0.458	2.46661e-35	D1-MSN1	L3MBTL4
NBAT1	9.54111e-40	0.796192	0.507	0.423	2.67914e-35	D1-MSN1	NBAT1
SOX6	7.66015e-39	1.26185	0.328	0.22	2.15097e-34	D1-MSN1	SOX6
TCF12	1.37231e-38	0.590831	0.675	0.657	3.85346e-34	D1-MSN1	TCF12
AC098617.1	7.27694e-38	0.642201	0.607	0.528	2.04336e-33	D1-MSN1	AC098617.1
NCAM2	9.79981e-37	0.698298	0.591	0.501	2.75179e-32	D1-MSN1	NCAM2
PDZRN4	1.58994e-36	1.45569	0.22	0.123	4.46456e-32	D1-MSN1	PDZRN4
FGD5	1.6577e-36	2.60663	0.095	0.03	4.65483e-32	D1-MSN1	FGD5
RFTN2	2.02375e-36	1.34543	0.256	0.157	5.6827e-32	D1-MSN1	RFTN2
LINC00609	3.93964e-36	2.0788	0.157	0.074	1.10625e-31	D1-MSN1	LINC00609
AC010260.1	2.69327e-35	1.46892	0.244	0.15	7.56269e-31	D1-MSN1	AC010260.1
NLK	2.54244e-34	0.967678	0.457	0.388	7.13918e-30	D1-MSN1	NLK
MAP1B	3.6001e-34	0.505297	0.68	0.677	1.01091e-29	D1-MSN1	MAP1B
PTCSC3	6.00088e-34	2.24674	0.126	0.052	1.68505e-29	D1-MSN1	PTCSC3
MAP3K20	5.14404e-33	1.17735	0.307	0.214	1.44445e-28	D1-MSN1	MAP3K20
CDKAL1	6.70195e-33	0.661001	0.612	0.592	1.88191e-28	D1-MSN1	CDKAL1
COBL	1.07443e-32	1.10063	0.314	0.219	3.01699e-28	D1-MSN1	COBL
AP001021.3	2.18481e-31	0.95598	0.443	0.367	6.13495e-27	D1-MSN1	AP001021.3
SP8	2.5135e-31	2.0981	0.122	0.052	7.05791e-27	D1-MSN1	SP8
RND3	2.83549e-31	1.19494	0.274	0.184	7.96205e-27	D1-MSN1	RND3
NTN4	6.63334e-31	1.57357	0.204	0.119	1.86264e-26	D1-MSN1	NTN4
CEMIP2	1.70544e-30	1.46196	0.22	0.134	4.78888e-26	D1-MSN1	CEMIP2
AC106729.1	2.66975e-30	1.93186	0.127	0.056	7.49666e-26	D1-MSN1	AC106729.1
WNT5A	8.99303e-30	2.41912	0.087	0.03	2.52524e-25	D1-MSN1	WNT5A
DAPK1	1.90692e-29	0.651816	0.552	0.524	5.35463e-25	D1-MSN1	DAPK1
DSCAML1	2.49786e-29	0.414461	0.73	0.727	7.01399e-25	D1-MSN1	DSCAML1
ARX	8.62634e-29	1.14869	0.298	0.215	2.42228e-24	D1-MSN1	ARX
STAG1	9.37726e-29	0.433499	0.715	0.722	2.63313e-24	D1-MSN1	STAG1
TBC1D5	1.72151e-27	0.535823	0.814	0.831	4.83401e-23	D1-MSN1	TBC1D5
PRKG1	7.88621e-27	0.583313	0.575	0.492	2.21445e-22	D1-MSN1	PRKG1
MSRA	7.99476e-27	0.324212	0.862	0.884	2.24493e-22	D1-MSN1	MSRA
SAMD3	8.70057e-27	1.41893	0.245	0.165	2.44312e-22	D1-MSN1	SAMD3
MAP3K20.AS1	8.88191e-27	1.33093	0.216	0.136	2.49404e-22	D1-MSN1	MAP3K20.AS1
ABCD2	1.32658e-26	1.31114	0.201	0.121	3.72502e-22	D1-MSN1	ABCD2
NHSL1	1.53337e-26	1.18823	0.254	0.172	4.30571e-22	D1-MSN1	NHSL1
AFDN	1.96964e-26	0.595624	0.577	0.56	5.53075e-22	D1-MSN1	AFDN
GAS2L3	2.56603e-26	1.25688	0.227	0.147	7.20542e-22	D1-MSN1	GAS2L3
TMEM131L	2.81812e-26	0.690265	0.512	0.469	7.91329e-22	D1-MSN1	TMEM131L
WNK2	3.05367e-26	0.951495	0.408	0.354	8.5747e-22	D1-MSN1	WNK2
KLF12	9.85595e-26	0.401645	0.705	0.701	2.76755e-21	D1-MSN1	KLF12
SOX4	2.6058e-25	0.370156	0.742	0.751	7.31708e-21	D1-MSN1	SOX4
PAX3	2.4164e-24	3.99449	0.033	0.004	6.78526e-20	D1-MSN1	PAX3
NGLY1	2.53202e-24	1.19397	0.256	0.181	7.10991e-20	D1-MSN1	NGLY1
AC012358.3	2.53804e-24	0.731968	0.47	0.436	7.12682e-20	D1-MSN1	AC012358.3
PDE4DIP	2.64992e-24	0.77015	0.442	0.399	7.44097e-20	D1-MSN1	PDE4DIP
AC108721.2	4.15979e-24	1.87574	0.12	0.058	1.16807e-19	D1-MSN1	AC108721.2
AC090630.1	7.04333e-24	2.35596	0.087	0.035	1.97777e-19	D1-MSN1	AC090630.1
C8orf87	1.85479e-23	2.58892	0.058	0.017	5.20825e-19	D1-MSN1	C8orf87
KLHL2	2.25256e-23	1.20196	0.284	0.216	6.32519e-19	D1-MSN1	KLHL2
CECR2	3.46918e-23	0.927433	0.342	0.272	9.74146e-19	D1-MSN1	CECR2
FTX	3.56735e-23	0.203646	0.962	0.97	1.00171e-18	D1-MSN1	FTX
PRRX1	8.04825e-23	2.2193	0.072	0.026	2.25995e-18	D1-MSN1	PRRX1
AC090531.1	1.26434e-22	1.6069	0.124	0.063	3.55026e-18	D1-MSN1	AC090531.1
DLGAP1	1.31187e-22	0.231574	0.929	0.925	3.68373e-18	D1-MSN1	DLGAP1
AFF3	2.86553e-22	0.442838	0.672	0.674	8.04642e-18	D1-MSN1	AFF3
MICU1	3.67195e-22	0.674665	0.482	0.446	1.03108e-17	D1-MSN1	MICU1
FGFR2	4.85557e-22	1.21998	0.207	0.135	1.36345e-17	D1-MSN1	FGFR2
GOLIM4	5.13334e-22	1.24525	0.191	0.12	1.44144e-17	D1-MSN1	GOLIM4
PRKCA.AS1	6.3885e-22	0.964246	0.329	0.26	1.79389e-17	D1-MSN1	PRKCA.AS1
ARHGEF28	1.37299e-21	1.77096	0.155	0.093	3.85536e-17	D1-MSN1	ARHGEF28
AC007513.1	3.61167e-21	3.12749	0.053	0.016	1.01416e-16	D1-MSN1	AC007513.1
LINC02488	7.49859e-21	1.38305	0.144	0.081	2.1056e-16	D1-MSN1	LINC02488
CDCA7L	1.0554e-20	1.41855	0.165	0.101	2.96357e-16	D1-MSN1	CDCA7L
AC114971.1	1.25349e-20	1.58056	0.139	0.078	3.5198e-16	D1-MSN1	AC114971.1
GLIS3	7.3138e-20	1.81851	0.12	0.064	2.05371e-15	D1-MSN1	GLIS3
ROR2	7.68168e-20	2.4462	0.043	0.011	2.15702e-15	D1-MSN1	ROR2
SIPA1L2	1.25555e-19	1.14586	0.247	0.182	3.52559e-15	D1-MSN1	SIPA1L2
ASAP1	1.30112e-19	0.452918	0.63	0.634	3.65353e-15	D1-MSN1	ASAP1
PLEKHG1	3.70712e-19	1.4682	0.14	0.082	1.04096e-14	D1-MSN1	PLEKHG1
AL136366.1	4.61636e-19	1.97595	0.103	0.052	1.29627e-14	D1-MSN1	AL136366.1
RIMKLA	4.65398e-19	1.28085	0.206	0.143	1.30684e-14	D1-MSN1	RIMKLA
IL7	4.86708e-19	0.384813	0.706	0.721	1.36667e-14	D1-MSN1	IL7
RGS20	5.11917e-19	1.24474	0.203	0.139	1.43746e-14	D1-MSN1	RGS20
SUB1	7.73154e-19	1.03029	0.29	0.232	2.17102e-14	D1-MSN1	SUB1
DST	1.75174e-18	0.322102	0.737	0.771	4.91889e-14	D1-MSN1	DST
DCLK1	2.66886e-18	0.236295	0.897	0.905	7.49416e-14	D1-MSN1	DCLK1
RERE	3.90099e-18	0.243447	0.861	0.883	1.0954e-13	D1-MSN1	RERE
RASSF2	3.98531e-18	1.29511	0.154	0.095	1.11908e-13	D1-MSN1	RASSF2
AC005009.2	6.97357e-18	0.889752	0.334	0.279	1.95818e-13	D1-MSN1	AC005009.2
PCDH9.AS3	1.37202e-17	1.92704	0.085	0.04	3.85262e-13	D1-MSN1	PCDH9.AS3
PTPRO	1.72904e-17	0.358551	0.725	0.726	4.85515e-13	D1-MSN1	PTPRO
MIRLET7BHG	2.13443e-17	0.869599	0.352	0.308	5.99347e-13	D1-MSN1	MIRLET7BHG
SOX11	3.31972e-17	0.50939	0.522	0.503	9.32177e-13	D1-MSN1	SOX11
CASK	7.34468e-17	0.336042	0.741	0.772	2.06239e-12	D1-MSN1	CASK
MAP4K4	1.13351e-16	0.354685	0.686	0.724	3.18288e-12	D1-MSN1	MAP4K4
PHF21B	1.26548e-16	0.868638	0.304	0.25	3.55347e-12	D1-MSN1	PHF21B
TCF4.AS1	1.38924e-16	1.24967	0.189	0.131	3.90098e-12	D1-MSN1	TCF4.AS1
CDCA7	3.42641e-16	1.04357	0.217	0.158	9.62136e-12	D1-MSN1	CDCA7
AL033539.2	4.85706e-16	2.1188	0.053	0.02	1.36386e-11	D1-MSN1	AL033539.2
VAX1	8.31238e-16	1.57729	0.107	0.06	2.33412e-11	D1-MSN1	VAX1
DACH2	1.26908e-15	1.52092	0.129	0.078	3.56359e-11	D1-MSN1	DACH2
RPS6KA2	2.10358e-15	0.456083	0.576	0.56	5.90686e-11	D1-MSN1	RPS6KA2
GALNT10	2.18225e-15	1.08959	0.177	0.12	6.12776e-11	D1-MSN1	GALNT10
NKAIN2	2.34002e-15	0.299224	0.78	0.75	6.57079e-11	D1-MSN1	NKAIN2
ABCA1	2.34294e-15	0.628956	0.419	0.383	6.57897e-11	D1-MSN1	ABCA1
AC007432.1	2.77091e-15	2.47068	0.042	0.014	7.78072e-11	D1-MSN1	AC007432.1
CASC17	2.8606e-15	2.44764	0.042	0.014	8.03258e-11	D1-MSN1	CASC17
NXN	3.56002e-15	0.638105	0.435	0.405	9.99654e-11	D1-MSN1	NXN
ELF2	4.07353e-15	0.517589	0.528	0.522	1.14385e-10	D1-MSN1	ELF2
CASP6	4.13002e-15	1.12955	0.176	0.121	1.15971e-10	D1-MSN1	CASP6
NDUFB9	7.60848e-15	0.83082	0.347	0.31	2.13646e-10	D1-MSN1	NDUFB9
CERS3.AS1	8.8722e-15	1.27069	0.159	0.107	2.49131e-10	D1-MSN1	CERS3.AS1
LINC02487	9.37702e-15	1.46816	0.12	0.072	2.63307e-10	D1-MSN1	LINC02487
EEA1	1.30789e-14	0.882544	0.309	0.265	3.67255e-10	D1-MSN1	EEA1
DOCK5	2.08352e-14	1.28135	0.077	0.037	5.85053e-10	D1-MSN1	DOCK5
HIF3A	2.18333e-14	1.5425	0.099	0.056	6.13079e-10	D1-MSN1	HIF3A
GAB1	3.52939e-14	0.898569	0.248	0.195	9.91053e-10	D1-MSN1	GAB1
SYT17	3.65446e-14	2.18175	0.059	0.026	1.02617e-09	D1-MSN1	SYT17
HUNK	4.28002e-14	0.966575	0.283	0.237	1.20183e-09	D1-MSN1	HUNK
SRGAP2	4.28025e-14	0.59582	0.475	0.471	1.20189e-09	D1-MSN1	SRGAP2
LRP8	5.30773e-14	0.93843	0.277	0.232	1.49041e-09	D1-MSN1	LRP8
PLXNA2	5.59339e-14	0.594294	0.444	0.422	1.57062e-09	D1-MSN1	PLXNA2
SOX5.AS1	5.9028e-14	1.72673	0.075	0.037	1.65751e-09	D1-MSN1	SOX5.AS1
KCND3	5.95723e-14	1.10089	0.187	0.134	1.67279e-09	D1-MSN1	KCND3
SPAG9	7.30344e-14	0.5044	0.515	0.521	2.05081e-09	D1-MSN1	SPAG9
SLC4A4	1.20742e-13	0.960385	0.265	0.217	3.39043e-09	D1-MSN1	SLC4A4
SORCS3	1.30643e-13	0.932917	0.322	0.281	3.66847e-09	D1-MSN1	SORCS3
PLXNC1	1.51209e-13	0.761114	0.397	0.376	4.24594e-09	D1-MSN1	PLXNC1
CDK17	1.8166e-13	0.447903	0.574	0.592	5.101e-09	D1-MSN1	CDK17
SLC22A23	2.46064e-13	0.848193	0.317	0.28	6.90948e-09	D1-MSN1	SLC22A23
GNG2	2.57638e-13	0.622159	0.463	0.46	7.23448e-09	D1-MSN1	GNG2
TRIO	3.11601e-13	0.251898	0.797	0.844	8.74976e-09	D1-MSN1	TRIO
UNC5B	3.54543e-13	1.65886	0.08	0.043	9.95558e-09	D1-MSN1	UNC5B
MAGI3	3.8173e-13	0.84626	0.293	0.247	1.0719e-08	D1-MSN1	MAGI3
SYNE2	4.55506e-13	0.408011	0.529	0.511	1.27906e-08	D1-MSN1	SYNE2
AL589787.1	5.28326e-13	3.62323	0.021	0.004	1.48354e-08	D1-MSN1	AL589787.1
PCDH9.AS1	6.37753e-13	2.20311	0.052	0.022	1.79081e-08	D1-MSN1	PCDH9.AS1
DLEU2	8.97819e-13	0.285065	0.635	0.632	2.52108e-08	D1-MSN1	DLEU2
ABCB5	1.51073e-12	1.9357	0.073	0.038	4.24214e-08	D1-MSN1	ABCB5
PHLDB2	1.79974e-12	1.68982	0.062	0.03	5.05367e-08	D1-MSN1	PHLDB2
SEMA3C	3.04413e-12	1.20274	0.152	0.106	8.54791e-08	D1-MSN1	SEMA3C
AC093879.1	4.33045e-12	0.476953	0.569	0.582	1.21599e-07	D1-MSN1	AC093879.1
NCAM1	6.41619e-12	0.231902	0.829	0.857	1.80167e-07	D1-MSN1	NCAM1
TMEM200A	7.68016e-12	1.1638	0.161	0.115	2.15659e-07	D1-MSN1	TMEM200A
ZBTB16	9.9862e-12	1.43483	0.126	0.084	2.80412e-07	D1-MSN1	ZBTB16
HIP1	1.29995e-11	0.86685	0.263	0.221	3.65025e-07	D1-MSN1	HIP1
RCL1	1.8852e-11	1.21094	0.145	0.102	5.29365e-07	D1-MSN1	RCL1
PROX1	2.04201e-11	1.35528	0.126	0.084	5.73397e-07	D1-MSN1	PROX1
CPLX2	2.50842e-11	0.878664	0.277	0.24	7.04363e-07	D1-MSN1	CPLX2
AC011287.1	3.151e-11	1.92958	0.131	0.089	8.84802e-07	D1-MSN1	AC011287.1
AC087490.1	3.37505e-11	1.18482	0.127	0.085	9.47713e-07	D1-MSN1	AC087490.1
LINC01151	3.58951e-11	2.50186	0.035	0.013	1.00793e-06	D1-MSN1	LINC01151
CEP83	3.79325e-11	0.763066	0.312	0.278	1.06514e-06	D1-MSN1	CEP83
BBX	9.43649e-11	0.701605	0.334	0.304	2.64977e-06	D1-MSN1	BBX
LINC00692	1.51896e-10	4.58674	0.013	0.002	4.26523e-06	D1-MSN1	LINC00692
ZNF423	1.69622e-10	1.74614	0.053	0.026	4.76298e-06	D1-MSN1	ZNF423
JARID2	2.43655e-10	0.542459	0.448	0.448	6.84183e-06	D1-MSN1	JARID2
ASB3	2.77274e-10	0.470374	0.513	0.533	7.78585e-06	D1-MSN1	ASB3
TRIM2	3.2955e-10	0.358423	0.578	0.6	9.25376e-06	D1-MSN1	TRIM2
MYCBP2	3.53306e-10	0.268749	0.719	0.779	9.92084e-06	D1-MSN1	MYCBP2
PARP4	3.80935e-10	1.62076	0.066	0.036	1.06967e-05	D1-MSN1	PARP4
GNG12.AS1	4.21119e-10	0.690615	0.272	0.228	1.1825e-05	D1-MSN1	GNG12.AS1
ETS1	6.50981e-10	2.40149	0.038	0.016	1.82795e-05	D1-MSN1	ETS1
B3GAT2	1.14964e-09	1.19799	0.167	0.128	3.2282e-05	D1-MSN1	B3GAT2
KIAA1324L	1.32677e-09	0.551	0.414	0.41	3.72557e-05	D1-MSN1	KIAA1324L
SOX2	1.61312e-09	0.986394	0.203	0.165	4.52965e-05	D1-MSN1	SOX2
APOL4	1.66748e-09	1.71673	0.04	0.018	4.68229e-05	D1-MSN1	APOL4
ZNF292	1.99976e-09	0.333845	0.595	0.63	5.61533e-05	D1-MSN1	ZNF292
ZHX2	2.05835e-09	0.545182	0.39	0.37	5.77984e-05	D1-MSN1	ZHX2
GSE1	2.66762e-09	0.618368	0.386	0.382	7.49067e-05	D1-MSN1	GSE1
TMSB4X	3.29987e-09	0.366244	0.541	0.562	9.26603e-05	D1-MSN1	TMSB4X
DPF3	3.54636e-09	1.29938	0.101	0.067	9.95817e-05	D1-MSN1	DPF3
AC020930.1	3.64877e-09	1.48747	0.07	0.041	0.000102458	D1-MSN1	AC020930.1
ASCC1	4.63943e-09	0.108441	0.145	0.213	0.000130275	D1-MSN1	ASCC1
SEM1	5.55336e-09	0.519534	0.431	0.428	0.000155938	D1-MSN1	SEM1
WLS	5.84873e-09	0.73914	0.21	0.17	0.000164232	D1-MSN1	WLS
AL133304.3	5.88307e-09	1.64052	0.064	0.036	0.000165197	D1-MSN1	AL133304.3
AL583785.1	5.99986e-09	2.42856	0.024	0.008	0.000168476	D1-MSN1	AL583785.1
ASTN2	6.16281e-09	0.780475	0.273	0.239	0.000173052	D1-MSN1	ASTN2
LINC00907	9.30163e-09	1.62789	0.096	0.064	0.00026119	D1-MSN1	LINC00907
HGSNAT	1.03952e-08	0.112439	0.138	0.205	0.000291899	D1-MSN1	HGSNAT
SRGAP2B	1.0981e-08	0.721996	0.308	0.286	0.000308348	D1-MSN1	SRGAP2B
TAX1BP1	1.1171e-08	0.100126	0.175	0.25	0.000313681	D1-MSN1	TAX1BP1
GAPVD1	1.23553e-08	0.113004	0.143	0.21	0.000346937	D1-MSN1	GAPVD1
TMCC3	1.4338e-08	1.47659	0.071	0.043	0.000402611	D1-MSN1	TMCC3
LHFPL6	1.46844e-08	0.472794	0.436	0.417	0.000412339	D1-MSN1	LHFPL6
PLCXD2	1.47689e-08	1.43986	0.068	0.04	0.000414711	D1-MSN1	PLCXD2
KCNMB2.AS1	1.63966e-08	0.290687	0.398	0.357	0.000460417	D1-MSN1	KCNMB2.AS1
ELK3	1.88586e-08	0.649675	0.353	0.336	0.000529551	D1-MSN1	ELK3
GTDC1	2.16375e-08	0.535489	0.328	0.296	0.000607581	D1-MSN1	GTDC1
AC108721.1	2.44684e-08	1.46707	0.049	0.026	0.000687074	D1-MSN1	AC108721.1
CRMP1	2.68261e-08	0.568861	0.376	0.369	0.000753276	D1-MSN1	CRMP1
NCOA1	3.291e-08	0.255397	0.658	0.683	0.000924114	D1-MSN1	NCOA1
SEL1L3	3.48277e-08	1.0555	0.179	0.146	0.000977962	D1-MSN1	SEL1L3
LARP4B	4.17923e-08	0.108314	0.202	0.284	0.00117353	D1-MSN1	LARP4B
KIF2A	4.39673e-08	0.461511	0.449	0.459	0.0012346	D1-MSN1	KIF2A
LINC02315	4.52078e-08	0.284904	0.745	0.801	0.00126944	D1-MSN1	LINC02315
ANAPC4	4.72144e-08	0.101601	0.084	0.13	0.00132578	D1-MSN1	ANAPC4
AL162493.1	5.59603e-08	2.60567	0.023	0.008	0.00157137	D1-MSN1	AL162493.1
TUBA1A	5.72496e-08	0.341251	0.553	0.583	0.00160757	D1-MSN1	TUBA1A
EPC1	5.99209e-08	0.314757	0.62	0.666	0.00168258	D1-MSN1	EPC1
CELSR1	6.26922e-08	1.14175	0.081	0.052	0.0017604	D1-MSN1	CELSR1
MOB3B	6.32207e-08	0.625975	0.352	0.333	0.00177524	D1-MSN1	MOB3B
AC104041.1	6.36621e-08	0.3503	0.668	0.702	0.00178763	D1-MSN1	AC104041.1
CRB1	6.40371e-08	1.01503	0.151	0.117	0.00179816	D1-MSN1	CRB1
FAM222A.AS1	7.7395e-08	0.130012	0.126	0.182	0.00217325	D1-MSN1	FAM222A.AS1
AC123512.1	7.7687e-08	1.48641	0.052	0.029	0.00218145	D1-MSN1	AC123512.1
HOOK2	8.78314e-08	0.139081	0.232	0.325	0.00246631	D1-MSN1	HOOK2
ATP8A1	9.12405e-08	0.510781	0.433	0.442	0.00256203	D1-MSN1	ATP8A1
SOX1.OT	9.75929e-08	0.648269	0.329	0.313	0.00274041	D1-MSN1	SOX1.OT
TBL1XR1	1.0967e-07	0.35513	0.564	0.6	0.00307953	D1-MSN1	TBL1XR1
KIAA0355	1.28382e-07	0.13985	0.118	0.173	0.00360496	D1-MSN1	KIAA0355
CHD9	1.32122e-07	0.259815	0.678	0.738	0.00370997	D1-MSN1	CHD9
AC026202.2	1.40996e-07	0.109047	0.13	0.188	0.00395917	D1-MSN1	AC026202.2
MTDH	1.42395e-07	0.103501	0.238	0.325	0.00399845	D1-MSN1	MTDH
SILC1	1.49188e-07	0.56545	0.398	0.396	0.0041892	D1-MSN1	SILC1
RAB8B	1.56162e-07	0.818986	0.219	0.188	0.00438503	D1-MSN1	RAB8B
SLC35A3	1.56412e-07	0.167384	0.115	0.169	0.00439206	D1-MSN1	SLC35A3
YES1	1.56972e-07	1.02337	0.147	0.113	0.00440778	D1-MSN1	YES1
AGPAT3	1.70694e-07	0.101717	0.107	0.159	0.0047931	D1-MSN1	AGPAT3
FAM227B	1.71917e-07	0.12485	0.159	0.223	0.00482742	D1-MSN1	FAM227B
HFM1	1.72697e-07	0.839925	0.19	0.156	0.00484933	D1-MSN1	HFM1
ZC3H13	1.77178e-07	0.133066	0.213	0.297	0.00497516	D1-MSN1	ZC3H13
AC017048.2	1.92492e-07	1.64245	0.036	0.017	0.00540516	D1-MSN1	AC017048.2
LRRFIP2	2.28162e-07	0.131986	0.203	0.282	0.0064068	D1-MSN1	LRRFIP2
SRSF7	2.54861e-07	0.107268	0.274	0.376	0.0071565	D1-MSN1	SRSF7
AP001783.1	2.78365e-07	1.10367	0.16	0.129	0.0078165	D1-MSN1	AP001783.1
PWRN4	2.79602e-07	0.847082	0.243	0.217	0.00785123	D1-MSN1	PWRN4
AC037486.1	3.04318e-07	3.16849	0.013	0.003	0.00854526	D1-MSN1	AC037486.1
GPC4	3.12709e-07	1.08976	0.119	0.087	0.00878087	D1-MSN1	GPC4
EIF5B	3.27503e-07	0.10364	0.127	0.181	0.00919629	D1-MSN1	EIF5B
FBXO34	3.46766e-07	0.114167	0.146	0.206	0.00973718	D1-MSN1	FBXO34
LINC02397	3.52361e-07	1.62902	0.049	0.027	0.00989428	D1-MSN1	LINC02397
CNOT6L	3.5443e-07	0.109539	0.174	0.242	0.0099524	D1-MSN1	CNOT6L
AC117834.1	3.54884e-07	0.104613	0.2	0.272	0.00996515	D1-MSN1	AC117834.1
NAV2	3.64457e-07	0.131926	0.135	0.191	0.010234	D1-MSN1	NAV2
ATL2	3.67461e-07	0.110436	0.136	0.194	0.0103183	D1-MSN1	ATL2
SAP30L.AS1	3.70979e-07	0.975916	0.142	0.11	0.0104171	D1-MSN1	SAP30L.AS1
ATP1B3	3.71123e-07	0.100716	0.155	0.217	0.0104211	D1-MSN1	ATP1B3
YTHDF3	3.73285e-07	0.117892	0.148	0.21	0.0104818	D1-MSN1	YTHDF3
AL590666.4	3.82523e-07	1.34401	0.057	0.034	0.0107412	D1-MSN1	AL590666.4
SNX4	3.90834e-07	0.13112	0.164	0.229	0.0109746	D1-MSN1	SNX4
MRPL42	3.94994e-07	0.110826	0.145	0.205	0.0110914	D1-MSN1	MRPL42
FAM126B	4.14841e-07	0.132368	0.159	0.223	0.0116487	D1-MSN1	FAM126B
MRPL19	4.76837e-07	0.122676	0.122	0.175	0.0133896	D1-MSN1	MRPL19
RC3H2	4.79761e-07	0.109807	0.144	0.203	0.0134717	D1-MSN1	RC3H2
GCFC2	5.12957e-07	0.115931	0.174	0.241	0.0144038	D1-MSN1	GCFC2
DNMT3A	5.23291e-07	0.124293	0.167	0.232	0.014694	D1-MSN1	DNMT3A
MAP2	5.44994e-07	0.13457	0.912	0.935	0.0153034	D1-MSN1	MAP2
ST3GAL3	5.48206e-07	0.108616	0.149	0.209	0.0153936	D1-MSN1	ST3GAL3
MXI1	5.50966e-07	0.548438	0.405	0.412	0.0154711	D1-MSN1	MXI1
RNF217	5.77889e-07	0.117397	0.113	0.163	0.0162271	D1-MSN1	RNF217
TGIF1	6.04289e-07	1.83321	0.037	0.019	0.0169684	D1-MSN1	TGIF1
ACVR1C	6.0695e-07	1.50629	0.044	0.024	0.0170432	D1-MSN1	ACVR1C
ERI3	6.09851e-07	0.216682	0.144	0.203	0.0171246	D1-MSN1	ERI3
MTMR4	6.13397e-07	0.165157	0.118	0.169	0.0172242	D1-MSN1	MTMR4
ITGB1	6.26889e-07	0.15834	0.19	0.262	0.017603	D1-MSN1	ITGB1
TIAL1	6.57792e-07	0.10201	0.176	0.243	0.0184708	D1-MSN1	TIAL1
PRPF40A	6.61008e-07	0.123031	0.193	0.266	0.0185611	D1-MSN1	PRPF40A
OGA	6.76452e-07	0.53826	0.415	0.432	0.0189948	D1-MSN1	OGA
ETNK1	6.76523e-07	0.108706	0.237	0.322	0.0189968	D1-MSN1	ETNK1
DISP1	6.92834e-07	0.11518	0.147	0.206	0.0194548	D1-MSN1	DISP1
RAB3GAP2	7.00361e-07	0.115642	0.214	0.293	0.0196661	D1-MSN1	RAB3GAP2
AL137140.1	7.39718e-07	1.99212	0.026	0.012	0.0207713	D1-MSN1	AL137140.1
LYPLAL1	7.57991e-07	0.144945	0.142	0.2	0.0212844	D1-MSN1	LYPLAL1
SH3YL1	7.95886e-07	0.178112	0.159	0.223	0.0223485	D1-MSN1	SH3YL1
MIGA1	8.09873e-07	0.117895	0.207	0.282	0.0227412	D1-MSN1	MIGA1
DLX6	8.19041e-07	0.848299	0.206	0.177	0.0229987	D1-MSN1	DLX6
ZDHHC15	8.87626e-07	0.100565	0.121	0.173	0.0249245	D1-MSN1	ZDHHC15
B4GALT5	9.47999e-07	0.150391	0.121	0.173	0.0266198	D1-MSN1	B4GALT5
SND1	1.00392e-06	0.144258	0.201	0.275	0.0281901	D1-MSN1	SND1
PIKFYVE	1.0065e-06	0.112754	0.136	0.191	0.0282626	D1-MSN1	PIKFYVE
DTD1	1.00713e-06	0.115932	0.173	0.238	0.0282802	D1-MSN1	DTD1
CSGALNACT2	1.01041e-06	0.110052	0.149	0.208	0.0283723	D1-MSN1	CSGALNACT2
DIP2A	1.01276e-06	0.135533	0.167	0.231	0.0284383	D1-MSN1	DIP2A
PPIL2	1.02362e-06	0.105303	0.128	0.181	0.0287433	D1-MSN1	PPIL2
ATE1	1.05243e-06	0.105696	0.238	0.321	0.0295523	D1-MSN1	ATE1
AL162511.1	1.08669e-06	2.40636	0.019	0.007	0.0305143	D1-MSN1	AL162511.1
CCND2	1.08951e-06	0.633096	0.298	0.279	0.0305934	D1-MSN1	CCND2
C2orf27A	1.1051e-06	0.147125	0.096	0.141	0.0310311	D1-MSN1	C2orf27A
ZFP30	1.11876e-06	0.107028	0.138	0.194	0.0314147	D1-MSN1	ZFP30
LAMTOR5.AS1	1.17529e-06	0.139567	0.104	0.15	0.0330021	D1-MSN1	LAMTOR5.AS1
ECHDC1	1.25686e-06	0.113554	0.139	0.195	0.0352925	D1-MSN1	ECHDC1
DSE	1.26865e-06	0.13885	0.196	0.267	0.0356238	D1-MSN1	DSE
BEND7	1.2828e-06	1.30836	0.101	0.073	0.0360209	D1-MSN1	BEND7
BTF3L4	1.32991e-06	0.143791	0.15	0.209	0.0373437	D1-MSN1	BTF3L4
TRIM36	1.37658e-06	0.815138	0.206	0.178	0.0386542	D1-MSN1	TRIM36
BACH2	1.49606e-06	0.374376	0.534	0.567	0.0420093	D1-MSN1	BACH2
STMN1	1.52957e-06	0.390098	0.484	0.506	0.0429502	D1-MSN1	STMN1
EIF2S3	1.59529e-06	0.134304	0.19	0.26	0.0447956	D1-MSN1	EIF2S3
TSHZ2	1.61408e-06	0.398826	0.432	0.414	0.0453235	D1-MSN1	TSHZ2
WDR20	1.64379e-06	0.115663	0.225	0.306	0.0461575	D1-MSN1	WDR20
MGAT5	1.6542e-06	0.427059	0.431	0.432	0.0464498	D1-MSN1	MGAT5
USP7	1.75592e-06	0.127836	0.097	0.141	0.0493062	D1-MSN1	USP7
CDYL	1.82978e-06	0.118259	0.086	0.127	0.0513802	D1-MSN1	CDYL
AHCTF1	1.87342e-06	0.127348	0.158	0.217	0.0526056	D1-MSN1	AHCTF1
TRIM23	1.90829e-06	0.155662	0.132	0.186	0.0535847	D1-MSN1	TRIM23
AC007193.2	1.9519e-06	1.64059	0.04	0.022	0.0548095	D1-MSN1	AC007193.2
ERP44	1.96136e-06	0.125012	0.153	0.213	0.0550751	D1-MSN1	ERP44
Z83843.1	1.96627e-06	0.130817	0.146	0.204	0.0552129	D1-MSN1	Z83843.1
CD302	2.04201e-06	0.108545	0.117	0.165	0.0573397	D1-MSN1	CD302
ZFAND3	2.0503e-06	0.28675	0.656	0.723	0.0575724	D1-MSN1	ZFAND3
CCNT2	2.08304e-06	0.108381	0.185	0.253	0.0584917	D1-MSN1	CCNT2
AC090241.2	2.17559e-06	1.03848	0.134	0.106	0.0610906	D1-MSN1	AC090241.2
AC087341.1	2.29826e-06	2.03339	0.016	0.005	0.064535	D1-MSN1	AC087341.1
CALM2	2.50651e-06	0.120218	0.27	0.365	0.0703828	D1-MSN1	CALM2
RNF10	2.55418e-06	0.101573	0.123	0.173	0.0717213	D1-MSN1	RNF10
STK38	2.65881e-06	0.128339	0.17	0.232	0.0746593	D1-MSN1	STK38
WDR92	2.67014e-06	0.102924	0.07	0.106	0.0749776	D1-MSN1	WDR92
MARK2	2.71383e-06	0.156845	0.113	0.16	0.0762044	D1-MSN1	MARK2
SARM1	2.76679e-06	0.11884	0.113	0.16	0.0776914	D1-MSN1	SARM1
OGFOD1	2.83013e-06	0.10587	0.078	0.116	0.07947	D1-MSN1	OGFOD1
AC009951.5	2.83374e-06	1.42729	0.057	0.036	0.0795715	D1-MSN1	AC009951.5
IMMT	2.99859e-06	0.119357	0.145	0.201	0.0842005	D1-MSN1	IMMT
LINC02060	3.08594e-06	0.870495	0.192	0.165	0.0866531	D1-MSN1	LINC02060
AC025034.1	3.08763e-06	0.122855	0.069	0.104	0.0867007	D1-MSN1	AC025034.1
TFG	3.12585e-06	0.103201	0.109	0.155	0.0877739	D1-MSN1	TFG
ZNF529	3.17059e-06	0.155437	0.138	0.192	0.0890301	D1-MSN1	ZNF529
LYPLA1	3.26421e-06	0.102702	0.089	0.13	0.0916591	D1-MSN1	LYPLA1
MAPK1	3.28915e-06	0.112403	0.21	0.283	0.0923592	D1-MSN1	MAPK1
MSL2	3.31897e-06	0.102839	0.161	0.219	0.0931966	D1-MSN1	MSL2
KIAA0232	3.33416e-06	0.119737	0.245	0.33	0.0936232	D1-MSN1	KIAA0232
SELENOO	3.3474e-06	0.106046	0.108	0.153	0.0939949	D1-MSN1	SELENOO
KCNQ3	3.4244e-06	0.111594	0.256	0.334	0.096157	D1-MSN1	KCNQ3
KTN1	3.48687e-06	0.175384	0.207	0.279	0.0979114	D1-MSN1	KTN1
EPS15L1	3.48904e-06	0.131608	0.206	0.278	0.0979723	D1-MSN1	EPS15L1
IP6K1	3.60758e-06	0.140094	0.174	0.238	0.101301	D1-MSN1	IP6K1
CDC42BPB	3.70232e-06	0.129825	0.166	0.226	0.103961	D1-MSN1	CDC42BPB
SETD3	3.73089e-06	0.181038	0.088	0.128	0.104763	D1-MSN1	SETD3
ATP11A	3.77219e-06	0.172652	0.135	0.188	0.105923	D1-MSN1	ATP11A
RNMT	3.81067e-06	0.108547	0.19	0.256	0.107003	D1-MSN1	RNMT
MSI2	3.83086e-06	0.131086	0.584	0.598	0.107571	D1-MSN1	MSI2
CLSTN2	3.95661e-06	0.767642	0.138	0.108	0.111102	D1-MSN1	CLSTN2
STRAP	4.02095e-06	0.212107	0.072	0.107	0.112908	D1-MSN1	STRAP
ILKAP	4.03592e-06	0.106793	0.093	0.134	0.113329	D1-MSN1	ILKAP
FBXO42	4.0468e-06	0.125341	0.235	0.317	0.113634	D1-MSN1	FBXO42
SCAF8	4.10765e-06	0.102578	0.318	0.424	0.115343	D1-MSN1	SCAF8
LINC02798	4.30146e-06	0.937588	0.174	0.146	0.120785	D1-MSN1	LINC02798
AC007666.2	4.30628e-06	1.20239	0.079	0.055	0.12092	D1-MSN1	AC007666.2
SCEL	4.30699e-06	1.66202	0.045	0.026	0.12094	D1-MSN1	SCEL
WAPL	4.35387e-06	0.130098	0.15	0.206	0.122257	D1-MSN1	WAPL
SKI	4.39113e-06	0.169855	0.134	0.186	0.123303	D1-MSN1	SKI
SRSF1	4.40587e-06	0.149527	0.169	0.231	0.123717	D1-MSN1	SRSF1
UNC80	4.55157e-06	0.17209	0.116	0.163	0.127808	D1-MSN1	UNC80
WDR59	4.65265e-06	0.127417	0.203	0.273	0.130647	D1-MSN1	WDR59
AC092162.2	4.65316e-06	1.47527	0.05	0.03	0.130661	D1-MSN1	AC092162.2
SEC62	4.69969e-06	0.115433	0.145	0.198	0.131967	D1-MSN1	SEC62
MRS2	4.70671e-06	0.150909	0.09	0.13	0.132164	D1-MSN1	MRS2
TFCP2	4.71346e-06	0.150556	0.157	0.216	0.132354	D1-MSN1	TFCP2
RPL5	4.72569e-06	0.102125	0.127	0.175	0.132698	D1-MSN1	RPL5
NT5C3A	4.89406e-06	0.136161	0.194	0.261	0.137425	D1-MSN1	NT5C3A
IFT80	5.0375e-06	0.156478	0.133	0.184	0.141453	D1-MSN1	IFT80
SET	5.16396e-06	0.105327	0.121	0.169	0.145004	D1-MSN1	SET
ASXL2	5.17379e-06	0.134996	0.119	0.167	0.14528	D1-MSN1	ASXL2
INTS3	5.26001e-06	0.165245	0.102	0.146	0.147701	D1-MSN1	INTS3
USP12	5.33393e-06	0.154942	0.139	0.193	0.149777	D1-MSN1	USP12
ZNF140	5.37957e-06	0.102569	0.119	0.167	0.151058	D1-MSN1	ZNF140
KIAA0100	5.44276e-06	0.121119	0.056	0.088	0.152833	D1-MSN1	KIAA0100
HACL1	5.46036e-06	0.114185	0.113	0.158	0.153327	D1-MSN1	HACL1
SAFB	5.49671e-06	0.150329	0.145	0.199	0.154348	D1-MSN1	SAFB
ZNF438	5.52812e-06	0.110017	0.106	0.149	0.15523	D1-MSN1	ZNF438
SYAP1	5.56374e-06	0.124721	0.112	0.158	0.15623	D1-MSN1	SYAP1
HIF1A	5.56969e-06	0.103412	0.133	0.183	0.156397	D1-MSN1	HIF1A
RHOBTB3	5.69645e-06	0.147106	0.193	0.26	0.159956	D1-MSN1	RHOBTB3
DLEU7	5.71965e-06	0.165995	0.19	0.253	0.160608	D1-MSN1	DLEU7
CCDC91	6.00498e-06	0.142487	0.17	0.231	0.16862	D1-MSN1	CCDC91
TMCO3	6.42039e-06	0.17505	0.109	0.153	0.180284	D1-MSN1	TMCO3
NUMA1	6.42366e-06	0.131747	0.137	0.189	0.180376	D1-MSN1	NUMA1
ERVK13.1	6.5632e-06	0.222751	0.083	0.122	0.184295	D1-MSN1	ERVK13.1
AQR	6.57019e-06	0.110652	0.194	0.26	0.184491	D1-MSN1	AQR
LRBA	6.61529e-06	0.109213	0.285	0.373	0.185757	D1-MSN1	LRBA
EXOC2	6.63489e-06	0.206778	0.146	0.201	0.186308	D1-MSN1	EXOC2
SLC35E2A	6.85953e-06	0.107935	0.119	0.166	0.192615	D1-MSN1	SLC35E2A
FRS2	6.87196e-06	0.165901	0.205	0.274	0.192965	D1-MSN1	FRS2
SMG7	6.91997e-06	0.173628	0.162	0.219	0.194313	D1-MSN1	SMG7
AP3S1	7.163e-06	0.127713	0.163	0.222	0.201137	D1-MSN1	AP3S1
GRIPAP1	7.21712e-06	0.128198	0.102	0.145	0.202657	D1-MSN1	GRIPAP1
ACADM	7.22596e-06	0.136262	0.145	0.199	0.202905	D1-MSN1	ACADM
PPP4R3B	7.26814e-06	0.165905	0.236	0.315	0.204089	D1-MSN1	PPP4R3B
ZNF516	7.37017e-06	0.136682	0.203	0.273	0.206954	D1-MSN1	ZNF516
PCF11	7.45089e-06	0.109189	0.115	0.16	0.209221	D1-MSN1	PCF11
AP1G1	7.46084e-06	0.112155	0.18	0.243	0.2095	D1-MSN1	AP1G1
CEBPZOS	7.79678e-06	0.10746	0.104	0.147	0.218933	D1-MSN1	CEBPZOS
CPNE3	7.98006e-06	0.131889	0.111	0.156	0.22408	D1-MSN1	CPNE3
GNA13	8.09017e-06	0.120576	0.125	0.173	0.227172	D1-MSN1	GNA13
TEX10	8.14834e-06	0.144227	0.128	0.177	0.228805	D1-MSN1	TEX10
CNPY2	8.17505e-06	0.154533	0.084	0.122	0.229555	D1-MSN1	CNPY2
CAPZB	8.53649e-06	0.116757	0.161	0.218	0.239705	D1-MSN1	CAPZB
TSPAN3	8.66774e-06	0.107589	0.099	0.141	0.24339	D1-MSN1	TSPAN3
TM9SF2	8.727e-06	0.19149	0.151	0.207	0.245054	D1-MSN1	TM9SF2
CSNK1G1	8.88846e-06	0.103127	0.187	0.252	0.249588	D1-MSN1	CSNK1G1
PRPF8	8.90725e-06	0.107048	0.143	0.196	0.250115	D1-MSN1	PRPF8
AC010230.1	8.96348e-06	1.90476	0.031	0.016	0.251695	D1-MSN1	AC010230.1
LSM14A	8.98434e-06	0.13857	0.246	0.329	0.25228	D1-MSN1	LSM14A
CRLS1	9.08586e-06	0.134615	0.088	0.126	0.255131	D1-MSN1	CRLS1
WASL	9.29203e-06	0.174365	0.162	0.221	0.26092	D1-MSN1	WASL
PPP2R5A	9.52038e-06	0.153973	0.066	0.098	0.267332	D1-MSN1	PPP2R5A
AFF4	9.54197e-06	0.106186	0.281	0.372	0.267939	D1-MSN1	AFF4
HMGN2	9.57608e-06	0.780699	0.223	0.201	0.268896	D1-MSN1	HMGN2
AC084361.1	9.58677e-06	0.18286	0.201	0.268	0.269196	D1-MSN1	AC084361.1
POU6F1	9.7518e-06	0.126021	0.088	0.126	0.273831	D1-MSN1	POU6F1
PYGO1	9.88629e-06	0.163121	0.13	0.179	0.277607	D1-MSN1	PYGO1
TPGS2	9.9749e-06	0.115744	0.155	0.211	0.280095	D1-MSN1	TPGS2
FAXC	1.01597e-05	0.120491	0.148	0.202	0.285283	D1-MSN1	FAXC
TERF2IP	1.01615e-05	0.123673	0.18	0.243	0.285336	D1-MSN1	TERF2IP
NIPSNAP2	1.02253e-05	0.117935	0.111	0.155	0.287125	D1-MSN1	NIPSNAP2
TAF1B	1.02929e-05	0.165725	0.111	0.156	0.289024	D1-MSN1	TAF1B
CYB5B	1.03692e-05	0.140676	0.062	0.093	0.291168	D1-MSN1	CYB5B
LIPI	1.03883e-05	0.145559	0.135	0.185	0.291703	D1-MSN1	LIPI
NUFIP2	1.04168e-05	0.118916	0.098	0.139	0.292504	D1-MSN1	NUFIP2
RALGPS1	1.04624e-05	0.117224	0.22	0.293	0.293785	D1-MSN1	RALGPS1
AC016587.1	1.05753e-05	1.912	0.021	0.009	0.296954	D1-MSN1	AC016587.1
RNPS1	1.06029e-05	0.156095	0.113	0.158	0.29773	D1-MSN1	RNPS1
RBBP7	1.10088e-05	0.122334	0.125	0.172	0.309126	D1-MSN1	RBBP7
TNPO3	1.10915e-05	0.110449	0.197	0.263	0.31145	D1-MSN1	TNPO3
HSP90AA1	1.12016e-05	0.495283	0.345	0.341	0.314542	D1-MSN1	HSP90AA1
WASHC5	1.13794e-05	0.163643	0.078	0.113	0.319532	D1-MSN1	WASHC5
WASHC2C	1.15092e-05	0.108233	0.044	0.07	0.323177	D1-MSN1	WASHC2C
COPA	1.15406e-05	0.114365	0.171	0.231	0.324061	D1-MSN1	COPA
NOL9	1.1555e-05	0.106641	0.08	0.116	0.324464	D1-MSN1	NOL9
ZNF337	1.16865e-05	0.141846	0.161	0.218	0.328157	D1-MSN1	ZNF337
ATAD1	1.17071e-05	0.161879	0.153	0.209	0.328736	D1-MSN1	ATAD1
PARD6G	1.17401e-05	1.02421	0.117	0.091	0.329662	D1-MSN1	PARD6G
ZFHX2.AS1	1.19099e-05	0.139558	0.165	0.224	0.334429	D1-MSN1	ZFHX2.AS1
PANK2	1.1972e-05	0.10174	0.117	0.162	0.336174	D1-MSN1	PANK2
CERS3	1.25079e-05	1.07508	0.103	0.078	0.351222	D1-MSN1	CERS3
AC025043.1	1.26118e-05	0.147614	0.071	0.104	0.35414	D1-MSN1	AC025043.1
PSMB7	1.26281e-05	0.101815	0.116	0.16	0.354596	D1-MSN1	PSMB7
ABCC5	1.26387e-05	0.115615	0.23	0.306	0.354895	D1-MSN1	ABCC5
ZNF160	1.27141e-05	0.175976	0.077	0.112	0.357013	D1-MSN1	ZNF160
FXR1	1.27452e-05	0.435391	0.442	0.469	0.357886	D1-MSN1	FXR1
FAM102A	1.27902e-05	0.129467	0.042	0.067	0.359148	D1-MSN1	FAM102A
REEP3	1.30677e-05	0.967823	0.134	0.108	0.36694	D1-MSN1	REEP3
LINC02823	1.31494e-05	2.34779	0.014	0.005	0.369234	D1-MSN1	LINC02823
GLYR1	1.32445e-05	0.220273	0.097	0.138	0.371905	D1-MSN1	GLYR1
AL020995.1	1.3444e-05	0.17155	0.065	0.097	0.377508	D1-MSN1	AL020995.1
DCAF8	1.35128e-05	0.119667	0.122	0.168	0.379441	D1-MSN1	DCAF8
ACTN4	1.36603e-05	0.228443	0.118	0.164	0.383582	D1-MSN1	ACTN4
PFDN1	1.38158e-05	0.147695	0.109	0.15	0.387947	D1-MSN1	PFDN1
UBE2Q2	1.39971e-05	0.201669	0.147	0.2	0.393038	D1-MSN1	UBE2Q2
ZNF277	1.41522e-05	0.198099	0.085	0.121	0.397393	D1-MSN1	ZNF277
ZNF566	1.41758e-05	0.138481	0.104	0.146	0.398057	D1-MSN1	ZNF566
RUNX2	1.42022e-05	0.145434	0.169	0.227	0.398799	D1-MSN1	RUNX2
CCNC	1.43121e-05	0.23134	0.098	0.138	0.401884	D1-MSN1	CCNC
RWDD1	1.44933e-05	0.123129	0.067	0.1	0.406972	D1-MSN1	RWDD1
SLC30A7	1.47958e-05	0.101467	0.12	0.164	0.415467	D1-MSN1	SLC30A7
SSBP1	1.48938e-05	0.119203	0.141	0.192	0.418219	D1-MSN1	SSBP1
MTG2	1.49429e-05	0.133882	0.072	0.105	0.419595	D1-MSN1	MTG2
MRPS16	1.49983e-05	0.167868	0.071	0.104	0.421151	D1-MSN1	MRPS16
MYO18A	1.50863e-05	0.114533	0.075	0.109	0.423623	D1-MSN1	MYO18A
RANBP9	1.51534e-05	0.102815	0.237	0.315	0.425508	D1-MSN1	RANBP9
MLXIP	1.52539e-05	0.181594	0.065	0.097	0.428329	D1-MSN1	MLXIP
PPM1B	1.57138e-05	0.136076	0.187	0.25	0.441243	D1-MSN1	PPM1B
RNF185	1.6014e-05	0.124626	0.086	0.123	0.449672	D1-MSN1	RNF185
TAF15	1.6586e-05	0.121122	0.273	0.362	0.465734	D1-MSN1	TAF15
SLC25A26	1.65948e-05	0.142015	0.122	0.168	0.465983	D1-MSN1	SLC25A26
UGP2	1.66341e-05	0.175603	0.151	0.204	0.467085	D1-MSN1	UGP2
CHPT1	1.69083e-05	0.143437	0.144	0.194	0.474786	D1-MSN1	CHPT1
PPP1CB	1.70231e-05	0.158641	0.167	0.226	0.478009	D1-MSN1	PPP1CB
HNRNPK	1.71819e-05	0.124483	0.158	0.213	0.482468	D1-MSN1	HNRNPK
MIR181A2HG	1.73263e-05	0.105238	0.173	0.23	0.486522	D1-MSN1	MIR181A2HG
ZNF609	1.7362e-05	0.34201	0.533	0.573	0.487524	D1-MSN1	ZNF609
SARNP	1.79111e-05	0.198528	0.2	0.269	0.502945	D1-MSN1	SARNP
CCDC65	1.80142e-05	0.202294	0.155	0.209	0.505839	D1-MSN1	CCDC65
DHX40	1.81091e-05	0.120407	0.084	0.12	0.508505	D1-MSN1	DHX40
NDUFV2	1.82458e-05	0.112227	0.128	0.175	0.512342	D1-MSN1	NDUFV2
NUMB	1.83453e-05	0.122612	0.269	0.352	0.515136	D1-MSN1	NUMB
FUT8	1.8405e-05	0.332968	0.521	0.552	0.516813	D1-MSN1	FUT8
XRCC6	1.8408e-05	0.138068	0.122	0.168	0.516897	D1-MSN1	XRCC6
YTHDF2	1.86231e-05	0.145048	0.077	0.111	0.522938	D1-MSN1	YTHDF2
KSR1	1.87533e-05	0.122531	0.145	0.197	0.526591	D1-MSN1	KSR1
ARNT2	1.9128e-05	0.139517	0.219	0.29	0.537114	D1-MSN1	ARNT2
STIM1	1.95192e-05	0.297115	0.095	0.134	0.548098	D1-MSN1	STIM1
AC055733.2	1.98536e-05	0.17055	0.132	0.179	0.557489	D1-MSN1	AC055733.2
ERCC8	1.98586e-05	0.109301	0.102	0.142	0.557629	D1-MSN1	ERCC8
SLC6A1	1.98774e-05	0.172318	0.224	0.298	0.558157	D1-MSN1	SLC6A1
ST6GAL1	2.02062e-05	0.667336	0.292	0.284	0.567391	D1-MSN1	ST6GAL1
LINC02400	2.03162e-05	2.71343	0.011	0.003	0.570478	D1-MSN1	LINC02400
ZNF670	2.0487e-05	0.155871	0.073	0.106	0.575274	D1-MSN1	ZNF670
BRMS1L	2.05767e-05	0.197077	0.067	0.099	0.577794	D1-MSN1	BRMS1L
DNM2	2.07663e-05	0.212867	0.087	0.125	0.583117	D1-MSN1	DNM2
HMGN1	2.07798e-05	0.158218	0.237	0.314	0.583498	D1-MSN1	HMGN1
CMC1	2.10007e-05	0.179673	0.118	0.162	0.5897	D1-MSN1	CMC1
SLC35E3	2.11642e-05	0.15313	0.128	0.174	0.594291	D1-MSN1	SLC35E3
PIAS2	2.16569e-05	0.16497	0.21	0.281	0.608125	D1-MSN1	PIAS2
CLASRP	2.18457e-05	0.168863	0.069	0.102	0.613428	D1-MSN1	CLASRP
WWC3	2.19445e-05	0.139039	0.074	0.107	0.6162	D1-MSN1	WWC3
FBXO38	2.20276e-05	0.126884	0.104	0.145	0.618534	D1-MSN1	FBXO38
DIAPH1	2.22111e-05	0.122637	0.114	0.157	0.623689	D1-MSN1	DIAPH1
KIN	2.271e-05	0.142455	0.11	0.152	0.637696	D1-MSN1	KIN
INO80	2.27831e-05	0.169976	0.198	0.263	0.639748	D1-MSN1	INO80
METTL15	2.33767e-05	0.127979	0.187	0.247	0.656417	D1-MSN1	METTL15
CD47	2.35126e-05	0.163245	0.17	0.229	0.660233	D1-MSN1	CD47
NARF	2.35352e-05	0.154947	0.142	0.193	0.660869	D1-MSN1	NARF
DHRS7B	2.35972e-05	0.119461	0.07	0.102	0.66261	D1-MSN1	DHRS7B
TOP2B	2.38287e-05	0.502379	0.394	0.407	0.669111	D1-MSN1	TOP2B
SF3B3	2.3878e-05	0.200867	0.112	0.155	0.670496	D1-MSN1	SF3B3
FOXO3	2.43395e-05	0.567539	0.328	0.321	0.683454	D1-MSN1	FOXO3
RPTOR	2.4475e-05	0.193474	0.198	0.266	0.687258	D1-MSN1	RPTOR
AL049830.3	2.45976e-05	0.150359	0.042	0.067	0.690702	D1-MSN1	AL049830.3
KIAA1958	2.48417e-05	0.452265	0.417	0.43	0.697554	D1-MSN1	KIAA1958
SSH1	2.4853e-05	0.138045	0.086	0.122	0.697873	D1-MSN1	SSH1
SESN3	2.50468e-05	0.129799	0.138	0.187	0.703314	D1-MSN1	SESN3
ZBTB40	2.50585e-05	0.136845	0.075	0.108	0.703643	D1-MSN1	ZBTB40
TSG101	2.55597e-05	0.181237	0.123	0.169	0.717716	D1-MSN1	TSG101
AGFG1	2.58166e-05	0.102222	0.182	0.242	0.724931	D1-MSN1	AGFG1
CFAP97	2.6081e-05	0.110956	0.07	0.102	0.732354	D1-MSN1	CFAP97
USP32	2.62736e-05	0.148702	0.226	0.3	0.737762	D1-MSN1	USP32
SMIM4	2.79217e-05	0.120169	0.139	0.188	0.784041	D1-MSN1	SMIM4
NDUFAF7	2.84418e-05	0.140594	0.095	0.132	0.798644	D1-MSN1	NDUFAF7
ZNF561.AS1	2.84609e-05	0.174928	0.094	0.131	0.799183	D1-MSN1	ZNF561.AS1
AC025164.1	2.90004e-05	1.3541	0.059	0.039	0.814332	D1-MSN1	AC025164.1
FAM193A	2.90657e-05	0.161521	0.217	0.289	0.816165	D1-MSN1	FAM193A
AADAT	2.93527e-05	0.139264	0.075	0.109	0.824225	D1-MSN1	AADAT
POT1	2.94983e-05	0.206844	0.104	0.145	0.828313	D1-MSN1	POT1
FAM106A	2.99923e-05	1.19864	0.08	0.058	0.842184	D1-MSN1	FAM106A
CCAR1	3.01868e-05	0.111878	0.257	0.337	0.847646	D1-MSN1	CCAR1
OXNAD1	3.04497e-05	0.137651	0.13	0.176	0.855026	D1-MSN1	OXNAD1
RSBN1	3.05338e-05	0.10247	0.122	0.165	0.857389	D1-MSN1	RSBN1
PRR5L	3.09161e-05	1.55695	0.022	0.011	0.868123	D1-MSN1	PRR5L
ARNT	3.13631e-05	0.155986	0.127	0.173	0.880677	D1-MSN1	ARNT
MSN	3.17891e-05	1.32633	0.049	0.031	0.892637	D1-MSN1	MSN
SEC13	3.19989e-05	0.152696	0.079	0.113	0.898529	D1-MSN1	SEC13
PDE3B	3.20634e-05	0.666497	0.274	0.258	0.90034	D1-MSN1	PDE3B
MRPS9	3.29715e-05	0.191645	0.063	0.092	0.925838	D1-MSN1	MRPS9
PRIMPOL	3.29877e-05	0.202613	0.101	0.14	0.926295	D1-MSN1	PRIMPOL
DGCR2	3.33284e-05	0.217523	0.143	0.194	0.935862	D1-MSN1	DGCR2
CCDC50	3.34949e-05	0.151378	0.224	0.295	0.940537	D1-MSN1	CCDC50
HDAC5	3.36504e-05	0.183216	0.06	0.089	0.944905	D1-MSN1	HDAC5
AC009505.1	3.38959e-05	0.176377	0.081	0.114	0.951796	D1-MSN1	AC009505.1
PPP3CB	3.41702e-05	0.13363	0.261	0.343	0.959499	D1-MSN1	PPP3CB
TMEM68	3.43083e-05	0.143145	0.082	0.117	0.963377	D1-MSN1	TMEM68
GRIP2	3.43975e-05	0.876066	0.167	0.144	0.965883	D1-MSN1	GRIP2
TCEAL3	3.45184e-05	0.126428	0.137	0.183	0.969276	D1-MSN1	TCEAL3
CAP2	3.46901e-05	0.12882	0.111	0.151	0.974097	D1-MSN1	CAP2
SEPTIN2	3.4706e-05	0.171699	0.187	0.25	0.974544	D1-MSN1	SEPTIN2
SPDYE5	3.47896e-05	0.115189	0.077	0.111	0.976892	D1-MSN1	SPDYE5
SHC2	3.50182e-05	0.148983	0.045	0.07	0.983311	D1-MSN1	SHC2
DCTN1	3.53684e-05	0.115508	0.08	0.113	0.993145	D1-MSN1	DCTN1
FAR1	3.54155e-05	0.152479	0.224	0.297	0.994467	D1-MSN1	FAR1
CYSTM1	3.55128e-05	0.209885	0.17	0.226	0.997199	D1-MSN1	CYSTM1
NDST4	3.55609e-05	0.461482	0.29	0.265	0.998549	D1-MSN1	NDST4
UBE2R2	3.58898e-05	0.134683	0.304	0.399	1	D1-MSN1	UBE2R2
PEX14	3.63264e-05	0.169538	0.099	0.137	1	D1-MSN1	PEX14
RPS6KC1	3.64889e-05	0.116086	0.291	0.382	1	D1-MSN1	RPS6KC1
NDUFA9	3.67425e-05	0.181115	0.089	0.126	1	D1-MSN1	NDUFA9
MARK4	3.74383e-05	0.104538	0.095	0.132	1	D1-MSN1	MARK4
STAT5B	3.76256e-05	0.123312	0.218	0.287	1	D1-MSN1	STAT5B
FBXL5	3.81535e-05	0.176579	0.233	0.307	1	D1-MSN1	FBXL5
AC080068.1	3.94682e-05	2.23701	0.015	0.006	1	D1-MSN1	AC080068.1
OFD1	4.04479e-05	0.120648	0.163	0.217	1	D1-MSN1	OFD1
CCND3	4.09641e-05	1.06785	0.106	0.082	1	D1-MSN1	CCND3
ZNF195	4.13178e-05	0.150191	0.099	0.137	1	D1-MSN1	ZNF195
CASP8AP2	4.15689e-05	0.152404	0.085	0.12	1	D1-MSN1	CASP8AP2
FAM98B	4.20551e-05	0.182576	0.069	0.099	1	D1-MSN1	FAM98B
WDTC1	4.32688e-05	0.119113	0.061	0.09	1	D1-MSN1	WDTC1
SSBP3	4.38433e-05	0.10564	0.259	0.337	1	D1-MSN1	SSBP3
PM20D2	4.39354e-05	0.1476	0.071	0.102	1	D1-MSN1	PM20D2
PIK3C2A	4.58546e-05	0.106058	0.24	0.312	1	D1-MSN1	PIK3C2A
BAZ2A	4.61632e-05	0.142864	0.069	0.1	1	D1-MSN1	BAZ2A
UBE2W	4.67136e-05	0.135542	0.214	0.279	1	D1-MSN1	UBE2W
PCCA	4.71904e-05	0.469787	0.377	0.381	1	D1-MSN1	PCCA
NCAN	4.73049e-05	0.170252	0.127	0.172	1	D1-MSN1	NCAN
SELENOT	4.75417e-05	0.207237	0.073	0.105	1	D1-MSN1	SELENOT
RAB18	4.77506e-05	0.156854	0.106	0.146	1	D1-MSN1	RAB18
RMND5B	4.82839e-05	0.169917	0.082	0.116	1	D1-MSN1	RMND5B
ULK1	4.86068e-05	0.1494	0.095	0.132	1	D1-MSN1	ULK1
PPP1R12B	4.9788e-05	0.424179	0.487	0.531	1	D1-MSN1	PPP1R12B
FAM161B	5.07681e-05	0.114414	0.047	0.072	1	D1-MSN1	FAM161B
LINC02249	5.10086e-05	1.31923	0.042	0.026	1	D1-MSN1	LINC02249
DNAJC9	5.12096e-05	0.147899	0.177	0.233	1	D1-MSN1	DNAJC9
SAR1A	5.12417e-05	0.141902	0.053	0.08	1	D1-MSN1	SAR1A
MAP3K13	5.13569e-05	0.144042	0.287	0.374	1	D1-MSN1	MAP3K13
AC023509.6	5.15089e-05	0.156625	0.177	0.233	1	D1-MSN1	AC023509.6
GPCPD1	5.20119e-05	0.681171	0.281	0.276	1	D1-MSN1	GPCPD1
ZMIZ1	5.25309e-05	0.620768	0.286	0.277	1	D1-MSN1	ZMIZ1
CCAR2	5.40036e-05	0.133178	0.065	0.094	1	D1-MSN1	CCAR2
AIDA	5.43473e-05	0.134548	0.068	0.098	1	D1-MSN1	AIDA
PRPSAP1	5.53708e-05	0.161166	0.083	0.117	1	D1-MSN1	PRPSAP1
NAA15	5.53859e-05	0.129963	0.294	0.384	1	D1-MSN1	NAA15
OGG1	5.55277e-05	0.133557	0.115	0.156	1	D1-MSN1	OGG1
RLF	5.5997e-05	0.202315	0.178	0.237	1	D1-MSN1	RLF
TMEM161B	5.66506e-05	0.19949	0.17	0.226	1	D1-MSN1	TMEM161B
AC025917.1	5.69407e-05	0.855237	0.175	0.153	1	D1-MSN1	AC025917.1
LINC00469	5.70474e-05	1.61112	0.021	0.01	1	D1-MSN1	LINC00469
KDM2A	5.74063e-05	0.119135	0.298	0.392	1	D1-MSN1	KDM2A
ASB14	5.78944e-05	0.108477	0.043	0.067	1	D1-MSN1	ASB14
NUP58	5.8073e-05	0.155461	0.19	0.251	1	D1-MSN1	NUP58
IARS2	5.81434e-05	0.137045	0.079	0.111	1	D1-MSN1	IARS2
MDGA1	5.96659e-05	0.795107	0.141	0.117	1	D1-MSN1	MDGA1
ZFP14	5.97624e-05	0.210552	0.109	0.149	1	D1-MSN1	ZFP14
KIF5C	6.01361e-05	0.545864	0.353	0.361	1	D1-MSN1	KIF5C
SAE1	6.01974e-05	0.187498	0.08	0.113	1	D1-MSN1	SAE1
PPP2CB	6.05713e-05	0.231068	0.113	0.155	1	D1-MSN1	PPP2CB
DDX3X	6.08416e-05	0.177072	0.105	0.144	1	D1-MSN1	DDX3X
WDR33	6.11034e-05	0.106438	0.349	0.456	1	D1-MSN1	WDR33
RAB22A	6.12792e-05	0.170666	0.067	0.097	1	D1-MSN1	RAB22A
GP1BB	6.14599e-05	0.128287	0.024	0.042	1	D1-MSN1	GP1BB
DEPDC5	6.22238e-05	0.217139	0.085	0.119	1	D1-MSN1	DEPDC5
PMPCB	6.24515e-05	0.187028	0.146	0.196	1	D1-MSN1	PMPCB
CAB39	6.28303e-05	0.244331	0.16	0.214	1	D1-MSN1	CAB39
ELP1	6.42906e-05	0.167259	0.142	0.19	1	D1-MSN1	ELP1
EPHA3	6.55201e-05	0.444223	0.379	0.381	1	D1-MSN1	EPHA3
BTBD7	6.64507e-05	0.192591	0.222	0.292	1	D1-MSN1	BTBD7
AL390774.2	6.91306e-05	0.194328	0.11	0.149	1	D1-MSN1	AL390774.2
CARS2	6.93303e-05	0.147297	0.133	0.178	1	D1-MSN1	CARS2
ZMYM5	6.93978e-05	0.185628	0.118	0.16	1	D1-MSN1	ZMYM5
CALM1	7.02333e-05	0.108755	0.157	0.206	1	D1-MSN1	CALM1
ENPP1	7.07836e-05	2.15881	0.014	0.005	1	D1-MSN1	ENPP1
STRN	7.08424e-05	0.178237	0.184	0.242	1	D1-MSN1	STRN
FAN1	7.11415e-05	0.117838	0.069	0.098	1	D1-MSN1	FAN1
LINC01456	7.18048e-05	0.456653	0.39	0.387	1	D1-MSN1	LINC01456
PPFIBP1	7.21073e-05	0.631898	0.293	0.285	1	D1-MSN1	PPFIBP1
RAP1A	7.27977e-05	0.131263	0.187	0.245	1	D1-MSN1	RAP1A
IMMP1L	7.28644e-05	0.197219	0.177	0.234	1	D1-MSN1	IMMP1L
UBE2E2	7.34314e-05	0.133143	0.13	0.173	1	D1-MSN1	UBE2E2
SPOP	7.35296e-05	0.226502	0.171	0.227	1	D1-MSN1	SPOP
AP3B2	7.36746e-05	0.138587	0.143	0.191	1	D1-MSN1	AP3B2
PRPF18	7.52099e-05	0.137946	0.078	0.109	1	D1-MSN1	PRPF18
UBQLN1	7.54128e-05	0.18635	0.179	0.237	1	D1-MSN1	UBQLN1
SRSF6	7.59444e-05	0.163974	0.107	0.146	1	D1-MSN1	SRSF6
MRPS28	7.64335e-05	0.151345	0.139	0.185	1	D1-MSN1	MRPS28
ZKSCAN1	7.65396e-05	0.204274	0.192	0.253	1	D1-MSN1	ZKSCAN1
RBM17	7.66324e-05	0.170096	0.123	0.166	1	D1-MSN1	RBM17
ZYG11B	7.69962e-05	0.111401	0.195	0.255	1	D1-MSN1	ZYG11B
SARAF	7.71116e-05	0.132696	0.161	0.212	1	D1-MSN1	SARAF
PGBD5	7.76046e-05	0.780114	0.211	0.195	1	D1-MSN1	PGBD5
APEX1	7.76664e-05	0.164883	0.099	0.136	1	D1-MSN1	APEX1
AC003681.1	7.77591e-05	0.125341	0.156	0.205	1	D1-MSN1	AC003681.1
TMEFF1	7.79473e-05	0.490193	0.39	0.404	1	D1-MSN1	TMEFF1
SS18	7.8189e-05	0.159588	0.099	0.136	1	D1-MSN1	SS18
KLHDC4	7.92771e-05	0.141022	0.091	0.126	1	D1-MSN1	KLHDC4
DNAJC5B	7.95003e-05	2.00235	0.012	0.004	1	D1-MSN1	DNAJC5B
AP005229.1	8.0242e-05	1.93869	0.012	0.004	1	D1-MSN1	AP005229.1
ICE1	8.12304e-05	0.144021	0.147	0.195	1	D1-MSN1	ICE1
ZNF821	8.1418e-05	0.145796	0.153	0.202	1	D1-MSN1	ZNF821
ARAP3	8.17018e-05	1.25566	0.054	0.036	1	D1-MSN1	ARAP3
TMOD2	8.27382e-05	0.238774	0.126	0.17	1	D1-MSN1	TMOD2
CACNG4	8.29032e-05	0.641311	0.304	0.304	1	D1-MSN1	CACNG4
CSNK2A1	8.37174e-05	0.138492	0.223	0.29	1	D1-MSN1	CSNK2A1
MINDY3	8.47462e-05	0.187601	0.156	0.208	1	D1-MSN1	MINDY3
AGTPBP1	8.48135e-05	0.166669	0.28	0.367	1	D1-MSN1	AGTPBP1
ZNF594	8.57437e-05	0.116935	0.065	0.094	1	D1-MSN1	ZNF594
SNRNP200	8.83363e-05	0.1132	0.143	0.189	1	D1-MSN1	SNRNP200
GALNT1	8.84721e-05	0.17091	0.224	0.292	1	D1-MSN1	GALNT1
LIN52	8.87891e-05	0.188607	0.082	0.115	1	D1-MSN1	LIN52
ANKRD50	8.89561e-05	0.771388	0.187	0.167	1	D1-MSN1	ANKRD50
TMED10	8.98453e-05	0.189309	0.078	0.11	1	D1-MSN1	TMED10
MTFR1	8.98656e-05	0.176939	0.223	0.291	1	D1-MSN1	MTFR1
TMOD1	9.04232e-05	1.26443	0.063	0.044	1	D1-MSN1	TMOD1
MCMBP	9.17746e-05	0.165321	0.153	0.203	1	D1-MSN1	MCMBP
LRRC41	9.20119e-05	0.114011	0.059	0.086	1	D1-MSN1	LRRC41
UBE2V2	9.32238e-05	0.115755	0.082	0.114	1	D1-MSN1	UBE2V2
SELENOF	9.60334e-05	0.137965	0.13	0.173	1	D1-MSN1	SELENOF
SLC27A1	9.6917e-05	0.158592	0.076	0.107	1	D1-MSN1	SLC27A1
PPIH	9.88672e-05	0.104651	0.043	0.066	1	D1-MSN1	PPIH
NELFCD	9.90791e-05	0.101736	0.091	0.124	1	D1-MSN1	NELFCD
AC073046.3	9.94786e-05	0.140151	0.041	0.063	1	D1-MSN1	AC073046.3
Z99758.1	0.000102123	0.281422	0.049	0.074	1	D1-MSN1	Z99758.1
ZFYVE27	0.000102786	0.140645	0.061	0.088	1	D1-MSN1	ZFYVE27
LINC01004	0.00010325	0.182457	0.199	0.26	1	D1-MSN1	LINC01004
HMBOX1	0.000103536	0.453758	0.399	0.419	1	D1-MSN1	HMBOX1
RNF130	0.000103592	0.245445	0.595	0.65	1	D1-MSN1	RNF130
TRO	0.000104452	0.171889	0.066	0.095	1	D1-MSN1	TRO
IGDCC3	0.000105227	0.101711	0.089	0.123	1	D1-MSN1	IGDCC3
COMMD7	0.00010778	0.161108	0.056	0.082	1	D1-MSN1	COMMD7
SUPV3L1	0.000108368	0.134193	0.068	0.097	1	D1-MSN1	SUPV3L1
CNOT2	0.000108397	0.110033	0.343	0.445	1	D1-MSN1	CNOT2
RAD21	0.000109476	0.113484	0.154	0.203	1	D1-MSN1	RAD21
DCUN1D2	0.000110821	0.16538	0.068	0.096	1	D1-MSN1	DCUN1D2
CNRIP1	0.000111996	0.116144	0.057	0.083	1	D1-MSN1	CNRIP1
APPBP2	0.000112976	0.235344	0.184	0.243	1	D1-MSN1	APPBP2
AC092040.1	0.000114698	0.118957	0.015	0.029	1	D1-MSN1	AC092040.1
ST8SIA4	0.000115342	0.127648	0.173	0.224	1	D1-MSN1	ST8SIA4
UBE2N	0.000115523	0.211478	0.133	0.178	1	D1-MSN1	UBE2N
SMARCC2	0.00011695	0.161288	0.09	0.124	1	D1-MSN1	SMARCC2
ACOT13	0.000117671	0.21492	0.075	0.105	1	D1-MSN1	ACOT13
WDFY3	0.000118137	0.329873	0.501	0.547	1	D1-MSN1	WDFY3
NAPB	0.000118803	0.137639	0.071	0.101	1	D1-MSN1	NAPB
AC022101.1	0.000119059	0.15966	0.136	0.18	1	D1-MSN1	AC022101.1
GDF11	0.000119193	0.146017	0.077	0.108	1	D1-MSN1	GDF11
TOMM20	0.000120036	0.207861	0.091	0.125	1	D1-MSN1	TOMM20
RIN2	0.000120214	0.589874	0.298	0.291	1	D1-MSN1	RIN2
UBA3	0.000120936	0.191065	0.124	0.166	1	D1-MSN1	UBA3
RASA3	0.000121109	0.152042	0.059	0.085	1	D1-MSN1	RASA3
THUMPD3.AS1	0.000122443	0.125314	0.178	0.232	1	D1-MSN1	THUMPD3.AS1
ZMYM4.AS1	0.000122516	0.206004	0.107	0.145	1	D1-MSN1	ZMYM4.AS1
VPS29	0.000122705	0.120298	0.154	0.203	1	D1-MSN1	VPS29
LMNB1	0.000123711	0.147724	0.128	0.17	1	D1-MSN1	LMNB1
SMIM14	0.00012452	0.120301	0.139	0.183	1	D1-MSN1	SMIM14
KDM4B	0.000125114	0.142189	0.211	0.276	1	D1-MSN1	KDM4B
EPCAM.DT	0.000125706	0.34644	0.447	0.462	1	D1-MSN1	EPCAM.DT
SLC6A1.AS1	0.000127407	0.249454	0.097	0.133	1	D1-MSN1	SLC6A1.AS1
PCID2	0.000127565	0.13611	0.107	0.145	1	D1-MSN1	PCID2
ZNF551	0.000128644	0.158172	0.122	0.163	1	D1-MSN1	ZNF551
AMER2	0.000128745	0.142552	0.077	0.107	1	D1-MSN1	AMER2
UHRF1BP1	0.000130187	0.224519	0.179	0.236	1	D1-MSN1	UHRF1BP1
GPS2	0.000130225	0.128756	0.087	0.12	1	D1-MSN1	GPS2
PDPR	0.000130479	0.204905	0.077	0.108	1	D1-MSN1	PDPR
TCAIM	0.000130923	0.181283	0.201	0.261	1	D1-MSN1	TCAIM
RPIA	0.000131262	0.139418	0.085	0.118	1	D1-MSN1	RPIA
PRIM2	0.000133261	0.157879	0.188	0.244	1	D1-MSN1	PRIM2
CDC42	0.000133664	0.195199	0.209	0.273	1	D1-MSN1	CDC42
BRI3	0.000134248	0.143069	0.085	0.117	1	D1-MSN1	BRI3
LPAR6	0.000134986	0.221823	0.11	0.147	1	D1-MSN1	LPAR6
LRSAM1	0.000135545	0.160724	0.063	0.09	1	D1-MSN1	LRSAM1
THOC1	0.000136208	0.161139	0.169	0.223	1	D1-MSN1	THOC1
USP24	0.00013747	0.145123	0.276	0.361	1	D1-MSN1	USP24
AC078881.1	0.000137545	1.44754	0.059	0.042	1	D1-MSN1	AC078881.1
SNX1	0.000137715	0.140632	0.147	0.193	1	D1-MSN1	SNX1
AL360091.3	0.000138541	0.102499	0.029	0.047	1	D1-MSN1	AL360091.3
PRIM1	0.000139615	0.117804	0.077	0.107	1	D1-MSN1	PRIM1
ZNF512	0.000139801	0.19453	0.137	0.181	1	D1-MSN1	ZNF512
OGDH	0.000142315	0.251271	0.111	0.149	1	D1-MSN1	OGDH
AL109824.1	0.000142794	0.1664	0.206	0.269	1	D1-MSN1	AL109824.1
ATF2	0.000143172	0.151224	0.263	0.346	1	D1-MSN1	ATF2
CYP51A1	0.0001441	0.109444	0.067	0.095	1	D1-MSN1	CYP51A1
ARL6IP6	0.000144719	0.201795	0.122	0.163	1	D1-MSN1	ARL6IP6
SNAP23	0.00014515	0.146305	0.127	0.168	1	D1-MSN1	SNAP23
NUP35	0.000145157	0.13662	0.08	0.111	1	D1-MSN1	NUP35
NMRAL1	0.000146702	0.147635	0.051	0.076	1	D1-MSN1	NMRAL1
NSA2	0.00014675	0.1041	0.08	0.111	1	D1-MSN1	NSA2
ZFP37	0.0001483	0.194323	0.128	0.17	1	D1-MSN1	ZFP37
COQ8B	0.000148916	0.155458	0.023	0.04	1	D1-MSN1	COQ8B
MBD2	0.000149017	0.205372	0.13	0.173	1	D1-MSN1	MBD2
LRIG2	0.000149029	0.23402	0.152	0.201	1	D1-MSN1	LRIG2
MED1	0.000150863	0.101614	0.072	0.1	1	D1-MSN1	MED1
ELP4	0.000151963	0.123327	0.249	0.32	1	D1-MSN1	ELP4
RANBP3	0.00015208	0.249191	0.062	0.089	1	D1-MSN1	RANBP3
STAU1	0.000152261	0.24331	0.151	0.199	1	D1-MSN1	STAU1
RABL6	0.000154194	0.158498	0.058	0.085	1	D1-MSN1	RABL6
OTULIN	0.000154787	0.181674	0.05	0.075	1	D1-MSN1	OTULIN
GEMIN5	0.000157514	0.13882	0.09	0.123	1	D1-MSN1	GEMIN5
PCDHGA10	0.000157706	0.189291	0.097	0.132	1	D1-MSN1	PCDHGA10
AP002026.1	0.000158338	1.0621	0.1	0.079	1	D1-MSN1	AP002026.1
MTM1	0.000160057	0.125767	0.143	0.188	1	D1-MSN1	MTM1
AC009716.1	0.00016131	0.161221	0.08	0.11	1	D1-MSN1	AC009716.1
CRYZL1	0.000161888	0.191602	0.176	0.229	1	D1-MSN1	CRYZL1
AC015971.1	0.000161936	0.139383	0.126	0.166	1	D1-MSN1	AC015971.1
SLTM	0.000162158	0.175176	0.207	0.27	1	D1-MSN1	SLTM
MRAS	0.000163146	0.203107	0.064	0.091	1	D1-MSN1	MRAS
NUDT2	0.000163817	0.11497	0.039	0.06	1	D1-MSN1	NUDT2
ATXN2	0.00016417	0.104655	0.335	0.429	1	D1-MSN1	ATXN2
PDCD11	0.000165217	0.123308	0.056	0.081	1	D1-MSN1	PDCD11
CCDC93	0.000168628	0.187826	0.171	0.224	1	D1-MSN1	CCDC93
SPAST	0.000169989	0.102831	0.264	0.341	1	D1-MSN1	SPAST
ZC2HC1A	0.000170037	0.358281	0.473	0.507	1	D1-MSN1	ZC2HC1A
AC023480.1	0.000172278	0.156329	0.078	0.108	1	D1-MSN1	AC023480.1
SLC36A4	0.000173586	0.164314	0.232	0.299	1	D1-MSN1	SLC36A4
CAAP1	0.000174959	0.133703	0.091	0.124	1	D1-MSN1	CAAP1
NAA50	0.000175174	0.199279	0.114	0.154	1	D1-MSN1	NAA50
SNHG29	0.000179499	0.116479	0.093	0.126	1	D1-MSN1	SNHG29
FAM192A	0.000179757	0.212064	0.081	0.112	1	D1-MSN1	FAM192A
MCM3AP.AS1	0.000179985	0.245709	0.098	0.133	1	D1-MSN1	MCM3AP.AS1
AC074032.1	0.000180241	0.41962	0.443	0.471	1	D1-MSN1	AC074032.1
SENP1	0.00018078	0.169479	0.06	0.086	1	D1-MSN1	SENP1
TNS1	0.000183445	1.85773	0.022	0.012	1	D1-MSN1	TNS1
SIN3A	0.000185128	0.255102	0.099	0.135	1	D1-MSN1	SIN3A
ST13	0.000185875	0.178677	0.139	0.184	1	D1-MSN1	ST13
HIF1A.AS3	0.000186083	0.219746	0.16	0.209	1	D1-MSN1	HIF1A.AS3
ZNF678	0.000186507	0.174813	0.185	0.239	1	D1-MSN1	ZNF678
SRD5A1	0.000187457	0.115234	0.067	0.095	1	D1-MSN1	SRD5A1
CUEDC1	0.000188564	0.132545	0.063	0.09	1	D1-MSN1	CUEDC1
VPS26C	0.000188831	0.139629	0.084	0.116	1	D1-MSN1	VPS26C
OIP5.AS1	0.000189434	0.208363	0.151	0.198	1	D1-MSN1	OIP5.AS1
CFDP1	0.000189538	0.149602	0.258	0.332	1	D1-MSN1	CFDP1
TM6SF1	0.000192988	0.126125	0.081	0.112	1	D1-MSN1	TM6SF1
OAZ2	0.000195907	0.177973	0.087	0.119	1	D1-MSN1	OAZ2
AC012404.1	0.000197546	0.153075	0.086	0.118	1	D1-MSN1	AC012404.1
SACM1L	0.000197845	0.195091	0.11	0.148	1	D1-MSN1	SACM1L
STARD3NL	0.000200058	0.111723	0.071	0.099	1	D1-MSN1	STARD3NL
RPL23A	0.000200103	0.153176	0.058	0.083	1	D1-MSN1	RPL23A
POLR3A	0.000202037	0.208076	0.085	0.117	1	D1-MSN1	POLR3A
SATL1	0.000203148	0.134152	0.02	0.035	1	D1-MSN1	SATL1
TNKS2	0.000203824	0.162795	0.156	0.204	1	D1-MSN1	TNKS2
PLEKHO1	0.000205473	0.149305	0.101	0.136	1	D1-MSN1	PLEKHO1
HSPA4	0.000208891	0.17728	0.079	0.109	1	D1-MSN1	HSPA4
CALM3	0.000211991	0.106185	0.047	0.069	1	D1-MSN1	CALM3
ZNF791	0.000212112	0.111049	0.064	0.09	1	D1-MSN1	ZNF791
PPWD1	0.000212178	0.157861	0.127	0.168	1	D1-MSN1	PPWD1
NFU1	0.000212186	0.141308	0.054	0.078	1	D1-MSN1	NFU1
AC008056.1	0.000212806	0.267605	0.661	0.723	1	D1-MSN1	AC008056.1
GNPTG	0.000213885	0.188195	0.065	0.092	1	D1-MSN1	GNPTG
CNTNAP3B	0.000215261	0.240385	0.059	0.085	1	D1-MSN1	CNTNAP3B
PIGC	0.000216818	0.132491	0.174	0.223	1	D1-MSN1	PIGC
CNOT6	0.000217887	0.143663	0.201	0.258	1	D1-MSN1	CNOT6
TLE3	0.000218624	0.996587	0.101	0.08	1	D1-MSN1	TLE3
ST6GALNAC3	0.000220754	0.17869	0.268	0.34	1	D1-MSN1	ST6GALNAC3
LINC02389	0.000220867	0.222561	0.045	0.067	1	D1-MSN1	LINC02389
RAMP3	0.000224346	2.23915	0.013	0.005	1	D1-MSN1	RAMP3
PRPF3	0.000224573	0.166955	0.148	0.194	1	D1-MSN1	PRPF3
SNIP1	0.000225265	0.123869	0.034	0.053	1	D1-MSN1	SNIP1
ZFHX2	0.000226214	0.227162	0.254	0.332	1	D1-MSN1	ZFHX2
AL356599.1	0.000229461	0.157475	0.361	0.461	1	D1-MSN1	AL356599.1
CYB5R4	0.000229804	0.171617	0.145	0.19	1	D1-MSN1	CYB5R4
HDHD2	0.000230586	0.1308	0.089	0.121	1	D1-MSN1	HDHD2
NUP155	0.000231256	0.175988	0.09	0.122	1	D1-MSN1	NUP155
ZBED3.AS1	0.000232086	0.162027	0.085	0.116	1	D1-MSN1	ZBED3.AS1
TMEM44	0.000232445	0.117814	0.079	0.109	1	D1-MSN1	TMEM44
ZNF71	0.000234853	0.180805	0.04	0.06	1	D1-MSN1	ZNF71
RIOK3	0.000238869	0.122565	0.084	0.114	1	D1-MSN1	RIOK3
AMD1	0.000239	0.164425	0.062	0.087	1	D1-MSN1	AMD1
VDAC1	0.000240353	0.147197	0.055	0.079	1	D1-MSN1	VDAC1
CLK1	0.000243265	0.169238	0.157	0.206	1	D1-MSN1	CLK1
C1D	0.000244239	0.127266	0.072	0.1	1	D1-MSN1	C1D
ARL5A	0.000244788	0.30745	0.106	0.144	1	D1-MSN1	ARL5A
AC005746.2	0.000247125	0.147392	0.041	0.062	1	D1-MSN1	AC005746.2
STMN4	0.000247347	0.155196	0.11	0.147	1	D1-MSN1	STMN4
POMT1	0.000248244	0.176397	0.066	0.093	1	D1-MSN1	POMT1
HNRNPL	0.000248258	0.122177	0.107	0.143	1	D1-MSN1	HNRNPL
SAR1B	0.00024874	0.158033	0.066	0.093	1	D1-MSN1	SAR1B
CAPN15	0.000250741	0.100707	0.024	0.04	1	D1-MSN1	CAPN15
ZNF532	0.000250838	0.391642	0.441	0.466	1	D1-MSN1	ZNF532
TSPAN14	0.000252159	0.204251	0.1	0.134	1	D1-MSN1	TSPAN14
AL117209.1	0.000252538	0.123653	0.025	0.042	1	D1-MSN1	AL117209.1
ADD3	0.000253729	0.190281	0.097	0.131	1	D1-MSN1	ADD3
SLC25A32	0.000255271	0.111434	0.056	0.08	1	D1-MSN1	SLC25A32
MEIS1	0.000255605	0.115575	0.167	0.214	1	D1-MSN1	MEIS1
XRCC4	0.000256682	0.136609	0.054	0.078	1	D1-MSN1	XRCC4
RFTN1	0.000259087	0.656558	0.23	0.214	1	D1-MSN1	RFTN1
INTS6	0.000263089	0.162869	0.13	0.171	1	D1-MSN1	INTS6
MRPS21	0.000263121	0.170439	0.064	0.09	1	D1-MSN1	MRPS21
POLR1D	0.000263143	0.187349	0.068	0.095	1	D1-MSN1	POLR1D
FKBP15	0.000266415	0.128377	0.072	0.1	1	D1-MSN1	FKBP15
ELP3	0.000267041	0.218	0.133	0.176	1	D1-MSN1	ELP3
HCFC2	0.000267049	0.116609	0.12	0.158	1	D1-MSN1	HCFC2
CEP57	0.000267315	0.150084	0.25	0.323	1	D1-MSN1	CEP57
PIGU	0.00027077	0.176567	0.165	0.215	1	D1-MSN1	PIGU
APC2	0.000273879	0.174591	0.09	0.122	1	D1-MSN1	APC2
FXYD6	0.000275145	0.70872	0.211	0.197	1	D1-MSN1	FXYD6
LINC01089	0.000275365	0.202958	0.104	0.139	1	D1-MSN1	LINC01089
ARFGAP2	0.000275635	0.244421	0.061	0.086	1	D1-MSN1	ARFGAP2
ZFAS1	0.000275793	0.134834	0.056	0.081	1	D1-MSN1	ZFAS1
TAF7	0.000276361	0.139865	0.09	0.122	1	D1-MSN1	TAF7
CCZ1B	0.000276757	0.154767	0.097	0.13	1	D1-MSN1	CCZ1B
TBK1	0.00027702	0.102498	0.056	0.08	1	D1-MSN1	TBK1
MAGOHB	0.000280861	0.132887	0.023	0.039	1	D1-MSN1	MAGOHB
COX19	0.000281873	0.138347	0.07	0.097	1	D1-MSN1	COX19
GPBP1L1	0.000283166	0.212006	0.146	0.192	1	D1-MSN1	GPBP1L1
ZNF451	0.000283482	0.140853	0.181	0.235	1	D1-MSN1	ZNF451
CMPK1	0.000284474	0.143759	0.116	0.153	1	D1-MSN1	CMPK1
TMEM14A	0.000285045	0.218723	0.064	0.09	1	D1-MSN1	TMEM14A
LGALS8	0.000289788	0.183418	0.063	0.089	1	D1-MSN1	LGALS8
GPR82	0.000290332	0.171989	0.104	0.138	1	D1-MSN1	GPR82
RPL4	0.000290631	0.106225	0.046	0.068	1	D1-MSN1	RPL4
AC012291.3	0.000291617	0.10483	0.027	0.044	1	D1-MSN1	AC012291.3
ADGRA3	0.000291944	0.155339	0.199	0.258	1	D1-MSN1	ADGRA3
RNF19A	0.000295042	0.196786	0.238	0.307	1	D1-MSN1	RNF19A
TBC1D9	0.000295191	0.215544	0.18	0.234	1	D1-MSN1	TBC1D9
AC025682.1	0.000295334	0.261972	0.098	0.132	1	D1-MSN1	AC025682.1
ZRANB1	0.000297196	0.309611	0.102	0.137	1	D1-MSN1	ZRANB1
ERO1B	0.000297575	0.19764	0.192	0.248	1	D1-MSN1	ERO1B
RAB11FIP3	0.000299857	0.209938	0.187	0.245	1	D1-MSN1	RAB11FIP3
ATAD5	0.000311397	0.186259	0.209	0.268	1	D1-MSN1	ATAD5
RAB5A	0.000312076	0.23268	0.11	0.147	1	D1-MSN1	RAB5A
CEP57L1	0.000312582	0.257389	0.132	0.174	1	D1-MSN1	CEP57L1
ZNF713	0.00031304	0.10226	0.113	0.149	1	D1-MSN1	ZNF713
ATP7B	0.000314009	0.259128	0.051	0.074	1	D1-MSN1	ATP7B
PWWP3A	0.000314896	0.157749	0.158	0.206	1	D1-MSN1	PWWP3A
AC023283.1	0.000316208	1.75091	0.02	0.01	1	D1-MSN1	AC023283.1
SNX8	0.000318312	0.103182	0.034	0.052	1	D1-MSN1	SNX8
SF1	0.000319845	0.186103	0.193	0.25	1	D1-MSN1	SF1
TRIP12	0.000321354	0.159191	0.267	0.347	1	D1-MSN1	TRIP12
MED24	0.000322575	0.130727	0.071	0.098	1	D1-MSN1	MED24
TM7SF3	0.000325757	0.161184	0.091	0.123	1	D1-MSN1	TM7SF3
XRN1	0.000327195	0.157739	0.296	0.382	1	D1-MSN1	XRN1
FNBP4	0.000329475	0.147933	0.238	0.306	1	D1-MSN1	FNBP4
GOLPH3	0.000330477	0.212266	0.14	0.184	1	D1-MSN1	GOLPH3
SLC38A9	0.00033456	0.200841	0.171	0.222	1	D1-MSN1	SLC38A9
GAK	0.000335145	0.176993	0.092	0.124	1	D1-MSN1	GAK
MAP2K2	0.000338848	0.13247	0.03	0.047	1	D1-MSN1	MAP2K2
HBS1L	0.000338954	0.158423	0.191	0.246	1	D1-MSN1	HBS1L
AKIRIN2	0.0003415	0.152047	0.08	0.109	1	D1-MSN1	AKIRIN2
GGA3	0.000343107	0.182121	0.049	0.072	1	D1-MSN1	GGA3
VASH1	0.000348943	0.925758	0.132	0.112	1	D1-MSN1	VASH1
SARS	0.000349339	0.117787	0.054	0.077	1	D1-MSN1	SARS
MCM9	0.00034958	0.217721	0.178	0.229	1	D1-MSN1	MCM9
AC016705.2	0.000350157	0.136084	0.051	0.074	1	D1-MSN1	AC016705.2
OSBPL10	0.000350809	1.05577	0.134	0.115	1	D1-MSN1	OSBPL10
SEC22A	0.000351383	0.277491	0.136	0.179	1	D1-MSN1	SEC22A
FAM120A	0.00035781	0.239891	0.125	0.165	1	D1-MSN1	FAM120A
CCDC90B	0.000358861	0.214094	0.153	0.199	1	D1-MSN1	CCDC90B
MYH9	0.000359717	1.11313	0.065	0.048	1	D1-MSN1	MYH9
NCALD	0.00036043	0.771233	0.182	0.161	1	D1-MSN1	NCALD
SYCP3	0.000366782	0.215528	0.052	0.075	1	D1-MSN1	SYCP3
LINC01362	0.000368829	1.16871	0.131	0.111	1	D1-MSN1	LINC01362
NCK1.DT	0.000369487	0.184812	0.114	0.151	1	D1-MSN1	NCK1.DT
YEATS4	0.000369571	0.154691	0.049	0.071	1	D1-MSN1	YEATS4
BCAR3	0.000369597	0.111042	0.087	0.118	1	D1-MSN1	BCAR3
TBC1D20	0.000370719	0.194315	0.043	0.064	1	D1-MSN1	TBC1D20
RBM19	0.000370883	0.108726	0.083	0.113	1	D1-MSN1	RBM19
TALDO1	0.000371817	0.145776	0.041	0.062	1	D1-MSN1	TALDO1
UNKL	0.000372001	0.17947	0.063	0.089	1	D1-MSN1	UNKL
RBM23	0.000372183	0.231862	0.078	0.106	1	D1-MSN1	RBM23
OBSCN	0.000373393	0.241648	0.085	0.116	1	D1-MSN1	OBSCN
MTMR6	0.00037348	0.125272	0.082	0.112	1	D1-MSN1	MTMR6
AL034405.1	0.000374703	0.177129	0.072	0.099	1	D1-MSN1	AL034405.1
AC016493.1	0.000374957	0.235458	0.186	0.24	1	D1-MSN1	AC016493.1
KDM6B	0.000376772	0.126277	0.066	0.092	1	D1-MSN1	KDM6B
TAF1A	0.000382976	0.18172	0.043	0.063	1	D1-MSN1	TAF1A
GNAI1	0.000383513	0.223053	0.146	0.191	1	D1-MSN1	GNAI1
CASC16	0.000387233	1.63477	0.015	0.007	1	D1-MSN1	CASC16
KCNK12	0.000390088	0.131804	0.12	0.157	1	D1-MSN1	KCNK12
VPS26A	0.000390859	0.17381	0.108	0.143	1	D1-MSN1	VPS26A
MIR7.3HG	0.000394059	0.122102	0.053	0.076	1	D1-MSN1	MIR7.3HG
KMT2D	0.000396524	0.156294	0.044	0.065	1	D1-MSN1	KMT2D
INTS9	0.0003977	0.208685	0.108	0.144	1	D1-MSN1	INTS9
SPCS3	0.000401987	0.176381	0.063	0.088	1	D1-MSN1	SPCS3
SQLE	0.000408138	0.136894	0.075	0.103	1	D1-MSN1	SQLE
H3F3A	0.000409205	0.507399	0.349	0.359	1	D1-MSN1	H3F3A
MITD1	0.000410292	0.173296	0.055	0.078	1	D1-MSN1	MITD1
WTAP	0.000411074	0.170705	0.175	0.226	1	D1-MSN1	WTAP
RFC2	0.000413469	0.144525	0.022	0.037	1	D1-MSN1	RFC2
COX11	0.000415582	0.309867	0.105	0.14	1	D1-MSN1	COX11
PP2D1	0.000416631	0.215697	0.026	0.042	1	D1-MSN1	PP2D1
EPN2.AS1	0.000417878	0.129999	0.066	0.092	1	D1-MSN1	EPN2.AS1
THRAP3	0.000421645	0.124243	0.207	0.265	1	D1-MSN1	THRAP3
CDK5RAP3	0.000424325	0.106033	0.049	0.071	1	D1-MSN1	CDK5RAP3
AC007262.2	0.000431345	0.120363	0.035	0.053	1	D1-MSN1	AC007262.2
AARSD1	0.000432261	0.116401	0.053	0.075	1	D1-MSN1	AARSD1
AC091564.5	0.00043348	0.211278	0.133	0.174	1	D1-MSN1	AC091564.5
NT5C2	0.000434551	0.252613	0.25	0.324	1	D1-MSN1	NT5C2
CKLF	0.0004383	0.111695	0.06	0.084	1	D1-MSN1	CKLF
GTF3C2	0.000440065	0.132792	0.061	0.085	1	D1-MSN1	GTF3C2
NDEL1	0.000440813	0.224348	0.139	0.182	1	D1-MSN1	NDEL1
ILK	0.000441481	0.247644	0.041	0.062	1	D1-MSN1	ILK
EIF4A2	0.000442089	0.201549	0.108	0.143	1	D1-MSN1	EIF4A2
RBX1	0.000442975	0.148008	0.098	0.13	1	D1-MSN1	RBX1
TSC1	0.000444465	0.213295	0.116	0.154	1	D1-MSN1	TSC1
HECTD1	0.000447161	0.114252	0.321	0.409	1	D1-MSN1	HECTD1
MEAK7	0.000450614	0.156781	0.054	0.077	1	D1-MSN1	MEAK7
FAM91A1	0.000453018	0.104566	0.066	0.091	1	D1-MSN1	FAM91A1
CCNL1	0.000455005	0.172983	0.122	0.159	1	D1-MSN1	CCNL1
NPIPB4	0.00045525	0.133292	0.031	0.049	1	D1-MSN1	NPIPB4
PPID	0.000458178	0.101673	0.052	0.074	1	D1-MSN1	PPID
LINC01735	0.000458593	1.34621	0.035	0.022	1	D1-MSN1	LINC01735
FAM76B	0.000463906	0.136496	0.055	0.078	1	D1-MSN1	FAM76B
PALM	0.00046843	0.190093	0.08	0.109	1	D1-MSN1	PALM
DDX18	0.000472463	0.148062	0.103	0.136	1	D1-MSN1	DDX18
RPS3	0.000474208	0.139235	0.09	0.121	1	D1-MSN1	RPS3
ATXN10	0.000478554	0.136118	0.325	0.418	1	D1-MSN1	ATXN10
ALKBH3.AS1	0.00047968	0.108353	0.03	0.047	1	D1-MSN1	ALKBH3.AS1
MRPS35	0.000480016	0.223682	0.071	0.098	1	D1-MSN1	MRPS35
KLHL15	0.000481226	0.208291	0.055	0.078	1	D1-MSN1	KLHL15
BAHCC1	0.000484065	0.21616	0.131	0.172	1	D1-MSN1	BAHCC1
FAM174A	0.000489585	0.103348	0.029	0.045	1	D1-MSN1	FAM174A
MAP3K3	0.000489912	0.232069	0.083	0.112	1	D1-MSN1	MAP3K3
JADE3	0.000491809	0.175839	0.117	0.152	1	D1-MSN1	JADE3
TPM4	0.000495669	0.160341	0.095	0.126	1	D1-MSN1	TPM4
ANKRA2	0.000500689	0.133856	0.045	0.066	1	D1-MSN1	ANKRA2
MORC2	0.000502446	0.186426	0.105	0.139	1	D1-MSN1	MORC2
SNX24	0.000504253	0.375955	0.09	0.121	1	D1-MSN1	SNX24
ATP11B	0.000504379	0.17739	0.181	0.232	1	D1-MSN1	ATP11B
MACO1	0.00050851	0.110901	0.265	0.338	1	D1-MSN1	MACO1
BFAR	0.000512236	0.1029	0.065	0.09	1	D1-MSN1	BFAR
NRF1	0.000514025	0.181639	0.222	0.287	1	D1-MSN1	NRF1
HMGCS1	0.000523353	0.15609	0.051	0.073	1	D1-MSN1	HMGCS1
WDR19	0.000525723	0.219674	0.144	0.188	1	D1-MSN1	WDR19
DNAJC16	0.000527334	0.193398	0.069	0.095	1	D1-MSN1	DNAJC16
LRRC1	0.00052941	0.58222	0.288	0.286	1	D1-MSN1	LRRC1
BUD23	0.000530839	0.122555	0.045	0.065	1	D1-MSN1	BUD23
COX7C	0.000531349	0.159936	0.063	0.088	1	D1-MSN1	COX7C
VIRMA	0.000531459	0.184605	0.153	0.198	1	D1-MSN1	VIRMA
SAMD8	0.000534146	0.127656	0.091	0.122	1	D1-MSN1	SAMD8
ZNF714	0.000535236	0.184013	0.121	0.158	1	D1-MSN1	ZNF714
DPP9	0.000536294	0.112359	0.029	0.046	1	D1-MSN1	DPP9
CLCN6	0.000540954	0.15813	0.09	0.12	1	D1-MSN1	CLCN6
EDRF1.AS1	0.000541474	0.109933	0.057	0.081	1	D1-MSN1	EDRF1.AS1
ESD	0.000542961	0.148172	0.073	0.099	1	D1-MSN1	ESD
WIPF2	0.000545024	0.249452	0.175	0.225	1	D1-MSN1	WIPF2
ZNF510	0.000546088	0.136394	0.043	0.063	1	D1-MSN1	ZNF510
CTBP1	0.00054631	0.250732	0.054	0.076	1	D1-MSN1	CTBP1
AHCYL1	0.000546659	0.213304	0.105	0.139	1	D1-MSN1	AHCYL1
TIMM23	0.000551449	0.228609	0.062	0.086	1	D1-MSN1	TIMM23
AC083798.2	0.000553088	0.141501	0.087	0.117	1	D1-MSN1	AC083798.2
MPP3	0.000555403	0.244604	0.045	0.066	1	D1-MSN1	MPP3
TSN	0.00055874	0.11078	0.052	0.074	1	D1-MSN1	TSN
CPNE1	0.000559005	0.17582	0.091	0.121	1	D1-MSN1	CPNE1
AC097658.3	0.000565443	1.18864	0.053	0.038	1	D1-MSN1	AC097658.3
PRRC1	0.000565535	0.28997	0.082	0.111	1	D1-MSN1	PRRC1
FBXO28	0.000566239	0.140491	0.135	0.175	1	D1-MSN1	FBXO28
IGF2BP3	0.000568049	0.147522	0.064	0.088	1	D1-MSN1	IGF2BP3
PRKAA1	0.000573445	0.170912	0.062	0.087	1	D1-MSN1	PRKAA1
RPP30	0.000577084	0.216159	0.085	0.114	1	D1-MSN1	RPP30
BLOC1S5	0.000577334	0.177143	0.048	0.069	1	D1-MSN1	BLOC1S5
NAA20	0.000581105	0.118475	0.061	0.085	1	D1-MSN1	NAA20
HEXD	0.000582109	0.130358	0.074	0.101	1	D1-MSN1	HEXD
AC009102.4	0.000582851	0.276405	0.085	0.115	1	D1-MSN1	AC009102.4
STX1A	0.000583107	0.107738	0.02	0.034	1	D1-MSN1	STX1A
PACSIN2	0.000585703	0.242702	0.102	0.135	1	D1-MSN1	PACSIN2
TATDN3	0.000586596	0.136863	0.08	0.108	1	D1-MSN1	TATDN3
GTF2H5	0.000586981	0.144105	0.047	0.068	1	D1-MSN1	GTF2H5
CHERP	0.000587717	0.156344	0.05	0.071	1	D1-MSN1	CHERP
SF3A3	0.000595471	0.15793	0.062	0.086	1	D1-MSN1	SF3A3
SLC15A4	0.000600022	0.167384	0.074	0.1	1	D1-MSN1	SLC15A4
ZNF610	0.000601825	0.197265	0.098	0.13	1	D1-MSN1	ZNF610
FAM149A	0.000602244	1.09696	0.091	0.072	1	D1-MSN1	FAM149A
FLRT2	0.000602255	0.301348	0.551	0.581	1	D1-MSN1	FLRT2
MED6	0.000602795	0.151012	0.101	0.133	1	D1-MSN1	MED6
SLC10A1	0.00060312	0.101313	0.054	0.076	1	D1-MSN1	SLC10A1
NINL	0.000606065	0.195726	0.257	0.33	1	D1-MSN1	NINL
ERCC1	0.000609557	0.128495	0.067	0.091	1	D1-MSN1	ERCC1
ZMAT1	0.000611527	0.263152	0.103	0.137	1	D1-MSN1	ZMAT1
G3BP1	0.000616212	0.126275	0.106	0.139	1	D1-MSN1	G3BP1
FAM219B	0.000617092	0.185465	0.049	0.07	1	D1-MSN1	FAM219B
ZNF326	0.000617344	0.215701	0.176	0.228	1	D1-MSN1	ZNF326
AL158071.3	0.000619094	0.134428	0.027	0.043	1	D1-MSN1	AL158071.3
SECISBP2L	0.000619245	0.263647	0.185	0.239	1	D1-MSN1	SECISBP2L
ANP32A	0.000623068	0.172503	0.089	0.119	1	D1-MSN1	ANP32A
HIF1AN	0.000624336	0.241367	0.055	0.078	1	D1-MSN1	HIF1AN
RBL2	0.000634518	0.19302	0.256	0.327	1	D1-MSN1	RBL2
CREBZF	0.00063488	0.219509	0.115	0.151	1	D1-MSN1	CREBZF
SEPTIN11	0.000639113	0.477085	0.375	0.396	1	D1-MSN1	SEPTIN11
NEK11	0.000639621	0.188601	0.092	0.122	1	D1-MSN1	NEK11
SIN3B	0.000643129	0.173592	0.103	0.136	1	D1-MSN1	SIN3B
TMTC4	0.000645514	0.831365	0.151	0.133	1	D1-MSN1	TMTC4
COMMD1	0.000645638	0.199473	0.299	0.383	1	D1-MSN1	COMMD1
SLC38A1	0.000647262	0.158384	0.261	0.334	1	D1-MSN1	SLC38A1
EPB41L5	0.000647956	0.63109	0.281	0.282	1	D1-MSN1	EPB41L5
FADS1	0.00065136	0.191189	0.061	0.084	1	D1-MSN1	FADS1
PAPOLG	0.000651934	0.156668	0.123	0.16	1	D1-MSN1	PAPOLG
LMBRD1	0.00065229	0.194536	0.184	0.234	1	D1-MSN1	LMBRD1
TRNAU1AP	0.000655205	0.29055	0.117	0.154	1	D1-MSN1	TRNAU1AP
TAB3	0.000660432	0.244391	0.06	0.084	1	D1-MSN1	TAB3
ENAH	0.000661678	0.355882	0.456	0.488	1	D1-MSN1	ENAH
STAM2	0.00067245	0.199254	0.137	0.178	1	D1-MSN1	STAM2
TRUB1	0.000673501	0.107901	0.053	0.074	1	D1-MSN1	TRUB1
GARS	0.000675562	0.203071	0.059	0.082	1	D1-MSN1	GARS
RTN4	0.000676604	0.263853	0.562	0.618	1	D1-MSN1	RTN4
UTP20	0.000681105	0.228358	0.088	0.117	1	D1-MSN1	UTP20
PPP1CC	0.000681277	0.199377	0.078	0.105	1	D1-MSN1	PPP1CC
PCDHA1	0.000684721	0.109075	0.023	0.037	1	D1-MSN1	PCDHA1
AL138689.2	0.000686831	0.19733	0.113	0.148	1	D1-MSN1	AL138689.2
NUP188	0.000688242	0.186322	0.067	0.092	1	D1-MSN1	NUP188
RNF103	0.000693521	0.143488	0.075	0.102	1	D1-MSN1	RNF103
RB1	0.000694211	0.168005	0.308	0.393	1	D1-MSN1	RB1
MLLT6	0.000694549	0.151737	0.042	0.062	1	D1-MSN1	MLLT6
FBP2	0.000697277	0.283779	0.065	0.09	1	D1-MSN1	FBP2
TCF4.AS2	0.000698529	1.11666	0.082	0.064	1	D1-MSN1	TCF4.AS2
VPS41	0.000699752	0.21918	0.224	0.287	1	D1-MSN1	VPS41
AC012085.2	0.000700198	0.269068	0.136	0.175	1	D1-MSN1	AC012085.2
ZNF852	0.000705202	0.172299	0.054	0.076	1	D1-MSN1	ZNF852
ELOA.AS1	0.000705376	0.151979	0.135	0.174	1	D1-MSN1	ELOA.AS1
BCLAF3	0.000705673	0.251539	0.155	0.2	1	D1-MSN1	BCLAF3
FBXO46	0.000721226	0.149709	0.056	0.078	1	D1-MSN1	FBXO46
SH3BP5	0.000723989	0.215443	0.178	0.229	1	D1-MSN1	SH3BP5
SNX2	0.000725004	0.232021	0.151	0.194	1	D1-MSN1	SNX2
TMEM230	0.00072504	0.239993	0.131	0.172	1	D1-MSN1	TMEM230
JPH3	0.00072606	0.174281	0.083	0.112	1	D1-MSN1	JPH3
SUZ12	0.000728249	0.255176	0.118	0.155	1	D1-MSN1	SUZ12
ANKHD1	0.000728764	0.149273	0.275	0.351	1	D1-MSN1	ANKHD1
BRWD3	0.000733356	0.222249	0.162	0.208	1	D1-MSN1	BRWD3
CHTOP	0.000735337	0.108693	0.088	0.117	1	D1-MSN1	CHTOP
TCP1	0.000737767	0.134951	0.067	0.092	1	D1-MSN1	TCP1
POU3F2	0.000740307	0.730008	0.156	0.136	1	D1-MSN1	POU3F2
ARHGAP12	0.000749221	0.579225	0.256	0.249	1	D1-MSN1	ARHGAP12
PRRC2A	0.000751974	0.12724	0.04	0.059	1	D1-MSN1	PRRC2A
ZNF407	0.000758523	0.117931	0.322	0.406	1	D1-MSN1	ZNF407
MSH6	0.000760904	0.189456	0.206	0.265	1	D1-MSN1	MSH6
ZNF155	0.000766533	0.126632	0.048	0.069	1	D1-MSN1	ZNF155
CD46	0.000770031	0.149132	0.275	0.35	1	D1-MSN1	CD46
CCSAP	0.000771754	0.142838	0.075	0.102	1	D1-MSN1	CCSAP
TRPC4AP	0.000771776	0.21652	0.184	0.237	1	D1-MSN1	TRPC4AP
AC008522.1	0.000773434	0.175339	0.068	0.093	1	D1-MSN1	AC008522.1
MMUT	0.000776218	0.168058	0.055	0.077	1	D1-MSN1	MMUT
ACTR1A	0.000781061	0.222162	0.065	0.09	1	D1-MSN1	ACTR1A
TSPAN13	0.000781437	0.135344	0.057	0.079	1	D1-MSN1	TSPAN13
BSG	0.000782168	0.125341	0.052	0.074	1	D1-MSN1	BSG
ZNF549	0.000784512	0.241877	0.075	0.102	1	D1-MSN1	ZNF549
KAT7	0.0007881	0.103876	0.078	0.105	1	D1-MSN1	KAT7
SMAD5	0.000795347	0.191347	0.126	0.163	1	D1-MSN1	SMAD5
RSRC1	0.00079703	0.145355	0.187	0.238	1	D1-MSN1	RSRC1
GOPC	0.000800473	0.211271	0.166	0.213	1	D1-MSN1	GOPC
FZR1	0.000806648	0.143571	0.03	0.047	1	D1-MSN1	FZR1
NUP54	0.000806881	0.192499	0.149	0.192	1	D1-MSN1	NUP54
SLC30A6	0.000807875	0.208981	0.157	0.202	1	D1-MSN1	SLC30A6
WDR48	0.000810943	0.243916	0.121	0.158	1	D1-MSN1	WDR48
PTPRB	0.000812868	0.988629	0.119	0.101	1	D1-MSN1	PTPRB
PTGIS	0.000813654	0.13431	0.043	0.063	1	D1-MSN1	PTGIS
NUF2	0.000814876	0.144261	0.039	0.057	1	D1-MSN1	NUF2
REEP2	0.000815207	0.108983	0.037	0.054	1	D1-MSN1	REEP2
ANKLE2	0.00081748	0.209968	0.103	0.135	1	D1-MSN1	ANKLE2
ZNF92	0.00081948	0.177033	0.054	0.076	1	D1-MSN1	ZNF92
MAP3K7	0.000829634	0.195394	0.163	0.21	1	D1-MSN1	MAP3K7
INTS4	0.000832152	0.195168	0.166	0.213	1	D1-MSN1	INTS4
TRIM24	0.000833934	0.120873	0.315	0.403	1	D1-MSN1	TRIM24
USHBP1	0.000839905	0.124313	0.051	0.072	1	D1-MSN1	USHBP1
YY1	0.000842264	0.181061	0.114	0.149	1	D1-MSN1	YY1
AP000962.1	0.000842499	0.154913	0.057	0.079	1	D1-MSN1	AP000962.1
LINC01717	0.000846187	1.24028	0.046	0.032	1	D1-MSN1	LINC01717
MPHOSPH6	0.000847772	0.184342	0.118	0.153	1	D1-MSN1	MPHOSPH6
PRKAR1A	0.000848554	0.197223	0.059	0.082	1	D1-MSN1	PRKAR1A
IFT20	0.000849399	0.156165	0.098	0.129	1	D1-MSN1	IFT20
UHMK1	0.000850561	0.152176	0.067	0.092	1	D1-MSN1	UHMK1
TMEM243	0.000854424	0.134796	0.039	0.057	1	D1-MSN1	TMEM243
RPL6	0.000864289	0.155748	0.11	0.143	1	D1-MSN1	RPL6
TMC1	0.000864545	1.23093	0.029	0.018	1	D1-MSN1	TMC1
MAPK6	0.000866453	0.220673	0.213	0.272	1	D1-MSN1	MAPK6
AC097448.1	0.000866735	0.18457	0.044	0.063	1	D1-MSN1	AC097448.1
BEX4	0.000867169	0.227612	0.093	0.123	1	D1-MSN1	BEX4
AC008443.1	0.000868375	0.172754	0.08	0.107	1	D1-MSN1	AC008443.1
ZSCAN26	0.000893557	0.156824	0.116	0.15	1	D1-MSN1	ZSCAN26
ASH2L	0.000895093	0.162306	0.068	0.093	1	D1-MSN1	ASH2L
DPP8	0.000895098	0.253575	0.133	0.172	1	D1-MSN1	DPP8
BANP	0.000909325	0.220947	0.146	0.188	1	D1-MSN1	BANP
CHID1	0.000918334	0.180095	0.046	0.066	1	D1-MSN1	CHID1
TAOK1	0.000919362	0.201838	0.302	0.388	1	D1-MSN1	TAOK1
SLC4A1AP	0.000926033	0.170653	0.061	0.084	1	D1-MSN1	SLC4A1AP
PHC3	0.000926431	0.153639	0.286	0.362	1	D1-MSN1	PHC3
MED28	0.000930429	0.2191	0.094	0.125	1	D1-MSN1	MED28
GLS	0.000930556	0.194415	0.243	0.312	1	D1-MSN1	GLS
SZRD1	0.00093143	0.17041	0.046	0.065	1	D1-MSN1	SZRD1
COPS4	0.000936073	0.243453	0.106	0.139	1	D1-MSN1	COPS4
NCK2	0.000937359	0.195237	0.241	0.307	1	D1-MSN1	NCK2
SKA2	0.000941676	0.136165	0.142	0.181	1	D1-MSN1	SKA2
TMEM39A	0.000942503	0.170788	0.069	0.093	1	D1-MSN1	TMEM39A
CRKL	0.000944643	0.177538	0.064	0.088	1	D1-MSN1	CRKL
SELENOW	0.000950863	0.138066	0.045	0.064	1	D1-MSN1	SELENOW
BRD9	0.000953318	0.210224	0.106	0.139	1	D1-MSN1	BRD9
ZNF354B	0.000963552	0.156085	0.041	0.059	1	D1-MSN1	ZNF354B
WDSUB1	0.000963843	0.125508	0.05	0.071	1	D1-MSN1	WDSUB1
CSDE1	0.00096718	0.175198	0.188	0.24	1	D1-MSN1	CSDE1
CEP89	0.000972925	0.208401	0.15	0.193	1	D1-MSN1	CEP89
ADPGK	0.000979991	0.134671	0.055	0.077	1	D1-MSN1	ADPGK
AL139022.1	0.000982697	0.141229	0.04	0.058	1	D1-MSN1	AL139022.1
U2SURP	0.000983854	0.148737	0.315	0.405	1	D1-MSN1	U2SURP
RBM12B	0.000986176	0.191654	0.103	0.134	1	D1-MSN1	RBM12B
USP39	0.000991789	0.136777	0.049	0.07	1	D1-MSN1	USP39
COMMD3	0.00100255	0.204024	0.126	0.163	1	D1-MSN1	COMMD3
WDR83	0.00100378	0.142735	0.035	0.052	1	D1-MSN1	WDR83
PTP4A2	0.00100456	0.193664	0.061	0.084	1	D1-MSN1	PTP4A2
QRSL1	0.00100457	0.107107	0.056	0.077	1	D1-MSN1	QRSL1
WASF2	0.00101015	0.210087	0.114	0.148	1	D1-MSN1	WASF2
TTBK1	0.00101282	0.212475	0.037	0.055	1	D1-MSN1	TTBK1
USP8	0.00102215	0.231833	0.167	0.214	1	D1-MSN1	USP8
LINC02125	0.00103024	1.6903	0.014	0.007	1	D1-MSN1	LINC02125
STK4	0.00103176	0.227995	0.116	0.151	1	D1-MSN1	STK4
H2AFV	0.00103615	0.262062	0.098	0.129	1	D1-MSN1	H2AFV
KRIT1	0.00103798	0.19588	0.19	0.244	1	D1-MSN1	KRIT1
AC011933.4	0.00104753	0.227919	0.12	0.155	1	D1-MSN1	AC011933.4
FOCAD	0.00105063	0.312799	0.535	0.589	1	D1-MSN1	FOCAD
AC005609.1	0.0010553	0.189778	0.075	0.101	1	D1-MSN1	AC005609.1
OPA1	0.00106167	0.148518	0.224	0.284	1	D1-MSN1	OPA1
ARHGAP21	0.00106496	0.36118	0.457	0.498	1	D1-MSN1	ARHGAP21
TMEM248	0.00107208	0.127667	0.055	0.076	1	D1-MSN1	TMEM248
STX5	0.0010832	0.143116	0.046	0.065	1	D1-MSN1	STX5
NEB	0.00109289	0.229765	0.055	0.076	1	D1-MSN1	NEB
CBL	0.00109744	0.198302	0.145	0.185	1	D1-MSN1	CBL
SUSD1	0.00109757	0.278075	0.119	0.156	1	D1-MSN1	SUSD1
TRAM1	0.00110156	0.242934	0.084	0.112	1	D1-MSN1	TRAM1
C12orf29	0.00110259	0.120383	0.051	0.072	1	D1-MSN1	C12orf29
PCGF3	0.00110492	0.236958	0.155	0.199	1	D1-MSN1	PCGF3
IGBP1	0.00112116	0.190803	0.048	0.068	1	D1-MSN1	IGBP1
PSMA7	0.00113246	0.149069	0.061	0.084	1	D1-MSN1	PSMA7
CLIP3	0.00114898	0.346696	0.066	0.09	1	D1-MSN1	CLIP3
AC022973.4	0.00115271	0.293927	0.064	0.087	1	D1-MSN1	AC022973.4
SECISBP2	0.00115871	0.140843	0.329	0.421	1	D1-MSN1	SECISBP2
AC004112.1	0.00115915	0.111584	0.027	0.042	1	D1-MSN1	AC004112.1
TPT1	0.00116101	0.158348	0.079	0.105	1	D1-MSN1	TPT1
PFKL	0.0011614	0.151828	0.033	0.05	1	D1-MSN1	PFKL
NDUFC2	0.00116686	0.107269	0.089	0.117	1	D1-MSN1	NDUFC2
PCDHA9	0.00117029	0.10606	0.062	0.084	1	D1-MSN1	PCDHA9
CYP2R1	0.0011764	0.137297	0.066	0.09	1	D1-MSN1	CYP2R1
SAMD4B	0.00118031	0.205866	0.133	0.171	1	D1-MSN1	SAMD4B
AC024619.3	0.001181	0.235091	0.039	0.057	1	D1-MSN1	AC024619.3
TTI1	0.00118127	0.169185	0.061	0.083	1	D1-MSN1	TTI1
CDK5RAP1	0.00118864	0.240715	0.064	0.087	1	D1-MSN1	CDK5RAP1
TFB2M	0.00119073	0.176456	0.026	0.041	1	D1-MSN1	TFB2M
AP3M1	0.00119517	0.216022	0.067	0.091	1	D1-MSN1	AP3M1
ARL2BP	0.00119654	0.136298	0.029	0.044	1	D1-MSN1	ARL2BP
SPPL3	0.0012007	0.158128	0.351	0.451	1	D1-MSN1	SPPL3
SLC29A1	0.00120566	0.177024	0.006	0.013	1	D1-MSN1	SLC29A1
ZBTB43	0.001212	0.168249	0.071	0.095	1	D1-MSN1	ZBTB43
AC139100.1	0.00121208	0.974273	0.071	0.055	1	D1-MSN1	AC139100.1
BCLAF1	0.00121674	0.206147	0.187	0.238	1	D1-MSN1	BCLAF1
MRPL13	0.0012184	0.24172	0.057	0.078	1	D1-MSN1	MRPL13
FAM156A	0.00121922	0.225114	0.049	0.07	1	D1-MSN1	FAM156A
HSP90B1	0.00121959	0.127859	0.138	0.177	1	D1-MSN1	HSP90B1
GDAP2	0.00122219	0.28038	0.091	0.119	1	D1-MSN1	GDAP2
EDC3	0.00122244	0.273748	0.077	0.103	1	D1-MSN1	EDC3
NDUFS1	0.00122605	0.211443	0.162	0.207	1	D1-MSN1	NDUFS1
TMOD3	0.00122937	0.217299	0.2	0.254	1	D1-MSN1	TMOD3
TBC1D23	0.00123518	0.247444	0.137	0.177	1	D1-MSN1	TBC1D23
SLAIN2	0.00123807	0.253511	0.176	0.224	1	D1-MSN1	SLAIN2
BCL2L2.PABPN1	0.0012465	0.156636	0.024	0.039	1	D1-MSN1	BCL2L2.PABPN1
P3H1	0.0012617	0.160494	0.044	0.063	1	D1-MSN1	P3H1
TBC1D22A	0.00126625	0.151553	0.269	0.341	1	D1-MSN1	TBC1D22A
NR2F1.AS1	0.00126786	0.650222	0.221	0.208	1	D1-MSN1	NR2F1.AS1
AL049840.3	0.0012694	2.22979	0.01	0.004	1	D1-MSN1	AL049840.3
NDUFA5	0.0012716	0.140894	0.064	0.088	1	D1-MSN1	NDUFA5
BMI1	0.0012729	0.234157	0.067	0.091	1	D1-MSN1	BMI1
CTSB	0.00127589	0.14492	0.024	0.039	1	D1-MSN1	CTSB
AC130324.2	0.00127785	0.203604	0.076	0.101	1	D1-MSN1	AC130324.2
ZC3HC1	0.00127806	0.160968	0.054	0.075	1	D1-MSN1	ZC3HC1
YWHAE	0.00127927	0.204422	0.238	0.304	1	D1-MSN1	YWHAE
AKAP10	0.00128265	0.162798	0.168	0.214	1	D1-MSN1	AKAP10
YEATS2	0.00128294	0.192476	0.304	0.387	1	D1-MSN1	YEATS2
AC046134.2	0.00128974	0.113433	0.329	0.414	1	D1-MSN1	AC046134.2
LINC01128	0.00129816	0.127409	0.028	0.043	1	D1-MSN1	LINC01128
ATP5F1A	0.00130158	0.212199	0.062	0.085	1	D1-MSN1	ATP5F1A
POMZP3	0.00131376	0.173271	0.042	0.06	1	D1-MSN1	POMZP3
PKD2	0.00131377	0.147593	0.271	0.342	1	D1-MSN1	PKD2
AC009498.1	0.00131753	2.39417	0.01	0.004	1	D1-MSN1	AC009498.1
ABCD4	0.0013236	0.252469	0.086	0.113	1	D1-MSN1	ABCD4
FMNL3	0.0013239	0.231462	0.069	0.093	1	D1-MSN1	FMNL3
AC073896.2	0.00132635	0.187546	0.046	0.065	1	D1-MSN1	AC073896.2
YWHAZ	0.00133358	0.108758	0.305	0.388	1	D1-MSN1	YWHAZ
PPP1R10	0.00133453	0.213545	0.185	0.235	1	D1-MSN1	PPP1R10
SLC37A3	0.00134453	0.221242	0.119	0.154	1	D1-MSN1	SLC37A3
EIF2B1	0.00135508	0.104092	0.045	0.064	1	D1-MSN1	EIF2B1
CRBN	0.00135951	0.19052	0.178	0.226	1	D1-MSN1	CRBN
RO60	0.00136104	0.183989	0.174	0.22	1	D1-MSN1	RO60
AC105429.1	0.00137861	0.187878	0.01	0.02	1	D1-MSN1	AC105429.1
AP001267.3	0.00138245	0.214462	0.036	0.053	1	D1-MSN1	AP001267.3
AP003086.1	0.00138262	0.636716	0.305	0.305	1	D1-MSN1	AP003086.1
ZNF682	0.00138661	0.10623	0.048	0.068	1	D1-MSN1	ZNF682
CLINT1	0.00138758	0.222066	0.136	0.175	1	D1-MSN1	CLINT1
RDH11	0.00140223	0.155291	0.09	0.118	1	D1-MSN1	RDH11
RPS2	0.00140749	0.124977	0.088	0.115	1	D1-MSN1	RPS2
RBM48	0.00141882	0.179547	0.068	0.092	1	D1-MSN1	RBM48
YAF2	0.00142117	0.236632	0.181	0.23	1	D1-MSN1	YAF2
GLRX3	0.00142311	0.230382	0.1	0.13	1	D1-MSN1	GLRX3
SCAF4	0.00142366	0.198537	0.105	0.136	1	D1-MSN1	SCAF4
AC007376.2	0.00142469	1.25618	0.058	0.043	1	D1-MSN1	AC007376.2
MAN1A1	0.00144891	1.21816	0.073	0.057	1	D1-MSN1	MAN1A1
GPD1	0.00147193	1.21866	0.016	0.008	1	D1-MSN1	GPD1
GSK3B	0.00147547	0.271718	0.565	0.629	1	D1-MSN1	GSK3B
ING5	0.00148035	0.249615	0.087	0.114	1	D1-MSN1	ING5
ACTR2	0.00148636	0.278316	0.126	0.162	1	D1-MSN1	ACTR2
EIF3E	0.001489	0.206248	0.124	0.159	1	D1-MSN1	EIF3E
PSMG4	0.00149966	0.187315	0.266	0.338	1	D1-MSN1	PSMG4
CEP350	0.00150169	0.187406	0.271	0.344	1	D1-MSN1	CEP350
EXTL3	0.00150323	0.226907	0.101	0.131	1	D1-MSN1	EXTL3
NSMCE2	0.00150449	0.195017	0.229	0.288	1	D1-MSN1	NSMCE2
PAFAH1B2	0.00152056	0.223442	0.073	0.098	1	D1-MSN1	PAFAH1B2
PRR12	0.00152743	0.113253	0.053	0.073	1	D1-MSN1	PRR12
BRD2	0.00153034	0.186165	0.053	0.074	1	D1-MSN1	BRD2
PSMD4	0.00154804	0.181053	0.059	0.081	1	D1-MSN1	PSMD4
TBC1D2	0.00155012	0.10249	0.03	0.045	1	D1-MSN1	TBC1D2
PSMB2	0.00155326	0.116149	0.072	0.096	1	D1-MSN1	PSMB2
ELOA	0.00155394	0.238343	0.059	0.081	1	D1-MSN1	ELOA
SPIN3	0.00156149	0.172174	0.089	0.117	1	D1-MSN1	SPIN3
AC005920.2	0.00156348	0.19933	0.124	0.159	1	D1-MSN1	AC005920.2
HCFC1	0.00156634	0.10385	0.034	0.051	1	D1-MSN1	HCFC1
NPTXR	0.00157398	0.165715	0.045	0.063	1	D1-MSN1	NPTXR
SDHB	0.00157471	0.290979	0.051	0.072	1	D1-MSN1	SDHB
ZNF350.AS1	0.00157918	0.168955	0.047	0.066	1	D1-MSN1	ZNF350.AS1
AP003066.1	0.00158735	1.12767	0.023	0.013	1	D1-MSN1	AP003066.1
PRXL2A	0.00159524	0.264982	0.06	0.082	1	D1-MSN1	PRXL2A
CTCF	0.00159807	0.291553	0.121	0.157	1	D1-MSN1	CTCF
LIMS1	0.00160094	0.27467	0.144	0.184	1	D1-MSN1	LIMS1
AC019186.1	0.00160229	1.62129	0.03	0.019	1	D1-MSN1	AC019186.1
DPY30	0.00161507	0.273964	0.1	0.131	1	D1-MSN1	DPY30
CLIP2	0.00161992	0.648395	0.254	0.249	1	D1-MSN1	CLIP2
TIPARP	0.00163531	1.31017	0.046	0.032	1	D1-MSN1	TIPARP
C9orf72	0.00163665	0.210385	0.138	0.176	1	D1-MSN1	C9orf72
CFAP161	0.00164124	0.271565	0.035	0.051	1	D1-MSN1	CFAP161
LTN1	0.00164678	0.281054	0.144	0.185	1	D1-MSN1	LTN1
CHMP5	0.00164776	0.257239	0.071	0.095	1	D1-MSN1	CHMP5
MFSD14B	0.00165353	0.181214	0.269	0.337	1	D1-MSN1	MFSD14B
C21orf91	0.00165367	0.225769	0.047	0.065	1	D1-MSN1	C21orf91
ZXDC	0.0016548	0.269513	0.141	0.181	1	D1-MSN1	ZXDC
TSEN15	0.00166429	0.12353	0.039	0.056	1	D1-MSN1	TSEN15
EMC1.AS1	0.00167351	0.18627	0.106	0.137	1	D1-MSN1	EMC1.AS1
PSD2	0.00167446	0.148073	0.059	0.081	1	D1-MSN1	PSD2
CTTNBP2NL	0.00170554	0.264423	0.172	0.218	1	D1-MSN1	CTTNBP2NL
FNTA	0.00170582	0.231993	0.115	0.148	1	D1-MSN1	FNTA
GPM6B	0.00170977	0.157336	0.677	0.738	1	D1-MSN1	GPM6B
DYNC1LI2	0.00172247	0.212001	0.163	0.208	1	D1-MSN1	DYNC1LI2
OSBPL9	0.00173509	0.149395	0.307	0.394	1	D1-MSN1	OSBPL9
AC120193.1	0.00173544	0.340351	0.026	0.041	1	D1-MSN1	AC120193.1
POLR2H	0.00173555	0.168047	0.028	0.043	1	D1-MSN1	POLR2H
SBK1	0.00173727	0.194086	0.064	0.087	1	D1-MSN1	SBK1
SNAPC3	0.00173744	0.219204	0.201	0.254	1	D1-MSN1	SNAPC3
NECAP2	0.00174205	0.148686	0.075	0.1	1	D1-MSN1	NECAP2
AC010226.1	0.00176503	0.26391	0.037	0.054	1	D1-MSN1	AC010226.1
CRCP	0.00177525	0.25159	0.133	0.17	1	D1-MSN1	CRCP
SS18L1	0.00177729	0.122699	0.074	0.098	1	D1-MSN1	SS18L1
FAM228B	0.00178172	0.24088	0.146	0.187	1	D1-MSN1	FAM228B
TLE1	0.00178201	0.126805	0.17	0.212	1	D1-MSN1	TLE1
AL357093.2	0.00178542	0.137131	0.041	0.059	1	D1-MSN1	AL357093.2
LEMD3	0.00179653	0.271581	0.166	0.211	1	D1-MSN1	LEMD3
TDG	0.00179659	0.302053	0.099	0.129	1	D1-MSN1	TDG
AC024267.4	0.0017985	0.216724	0.029	0.043	1	D1-MSN1	AC024267.4
KIF20B	0.0018003	0.314299	0.114	0.147	1	D1-MSN1	KIF20B
HABP4	0.00180414	0.183332	0.037	0.053	1	D1-MSN1	HABP4
TIMM22	0.00180957	0.117116	0.041	0.058	1	D1-MSN1	TIMM22
GATC	0.00181188	0.218278	0.071	0.095	1	D1-MSN1	GATC
JPT1	0.0018125	0.182326	0.139	0.175	1	D1-MSN1	JPT1
HACD4	0.00181312	0.279079	0.063	0.086	1	D1-MSN1	HACD4
HSCB	0.00181445	0.21695	0.042	0.06	1	D1-MSN1	HSCB
TNRC18	0.00181539	0.115426	0.33	0.416	1	D1-MSN1	TNRC18
PCMT1	0.00181751	0.189083	0.162	0.206	1	D1-MSN1	PCMT1
TMED4	0.00182331	0.142895	0.072	0.096	1	D1-MSN1	TMED4
BRWD1	0.00182388	0.109983	0.353	0.445	1	D1-MSN1	BRWD1
AC021092.1	0.00183087	0.10471	0.03	0.045	1	D1-MSN1	AC021092.1
COPE	0.00183277	0.147531	0.039	0.056	1	D1-MSN1	COPE
ITCH	0.00184891	0.156931	0.272	0.343	1	D1-MSN1	ITCH
AL450163.1	0.00185234	0.112458	0.105	0.134	1	D1-MSN1	AL450163.1
BCDIN3D	0.00185532	0.347746	0.027	0.042	1	D1-MSN1	BCDIN3D
SMU1	0.00185613	0.226588	0.126	0.161	1	D1-MSN1	SMU1
AC244517.11	0.00186273	0.159573	0.246	0.305	1	D1-MSN1	AC244517.11
STRIP1	0.00186288	0.31582	0.079	0.105	1	D1-MSN1	STRIP1
NADK2	0.00186557	0.120251	0.062	0.084	1	D1-MSN1	NADK2
GALNT13	0.00186606	0.180467	0.265	0.329	1	D1-MSN1	GALNT13
AC091826.2	0.00186821	0.345107	0.076	0.101	1	D1-MSN1	AC091826.2
AC026470.2	0.0018785	0.288923	0.074	0.099	1	D1-MSN1	AC026470.2
ADAMTS7	0.00187937	0.134599	0.065	0.088	1	D1-MSN1	ADAMTS7
DR1	0.00189131	0.106613	0.046	0.064	1	D1-MSN1	DR1
PRPF38A	0.00189458	0.145938	0.066	0.088	1	D1-MSN1	PRPF38A
RNASEK	0.00190576	0.1231	0.049	0.068	1	D1-MSN1	RNASEK
ZNF417	0.00191343	0.14156	0.032	0.047	1	D1-MSN1	ZNF417
PELI2	0.0019186	0.778691	0.198	0.186	1	D1-MSN1	PELI2
DTX4	0.00192836	0.131649	0.032	0.047	1	D1-MSN1	DTX4
HSPA13	0.00193274	0.197829	0.053	0.073	1	D1-MSN1	HSPA13
CCDC58	0.00193611	0.207306	0.027	0.041	1	D1-MSN1	CCDC58
RASA1	0.00194551	0.177726	0.689	0.755	1	D1-MSN1	RASA1
EIF4G2	0.0019463	0.165828	0.219	0.276	1	D1-MSN1	EIF4G2
YJEFN3	0.00195217	0.230516	0.03	0.045	1	D1-MSN1	YJEFN3
CCNB1IP1	0.00195445	0.145328	0.029	0.043	1	D1-MSN1	CCNB1IP1
SSB	0.00195471	0.204797	0.14	0.177	1	D1-MSN1	SSB
DBT	0.00195808	0.178123	0.067	0.09	1	D1-MSN1	DBT
AC006145.1	0.00197314	0.893165	0.107	0.09	1	D1-MSN1	AC006145.1
COPS5	0.00197911	0.22806	0.107	0.139	1	D1-MSN1	COPS5
NHLRC3	0.00199223	0.317421	0.133	0.171	1	D1-MSN1	NHLRC3
CHMP1B	0.00199787	0.208512	0.031	0.047	1	D1-MSN1	CHMP1B
ZFP82	0.00200341	0.196419	0.062	0.083	1	D1-MSN1	ZFP82
TIMM17A	0.00201184	0.160087	0.037	0.053	1	D1-MSN1	TIMM17A
JMJD1C	0.00201864	0.152884	0.796	0.864	1	D1-MSN1	JMJD1C
AL080276.2	0.00202708	0.113201	0.033	0.048	1	D1-MSN1	AL080276.2
CNOT1	0.00202905	0.196939	0.238	0.3	1	D1-MSN1	CNOT1
MED30	0.00202971	0.113034	0.039	0.056	1	D1-MSN1	MED30
ZNF514	0.0020313	0.126491	0.035	0.051	1	D1-MSN1	ZNF514
IDH2	0.00203176	0.199036	0.089	0.116	1	D1-MSN1	IDH2
TUBGCP3	0.00203481	0.237933	0.156	0.198	1	D1-MSN1	TUBGCP3
SCG3	0.00204597	0.207511	0.163	0.207	1	D1-MSN1	SCG3
AC023389.1	0.00204691	0.239123	0.162	0.205	1	D1-MSN1	AC023389.1
ERBIN	0.00204733	0.148754	0.34	0.429	1	D1-MSN1	ERBIN
SMARCB1	0.00205883	0.262925	0.123	0.157	1	D1-MSN1	SMARCB1
AL158801.3	0.00206027	0.240085	0.022	0.035	1	D1-MSN1	AL158801.3
ILF3	0.00206358	0.131389	0.243	0.301	1	D1-MSN1	ILF3
CCNJL	0.00208668	1.35631	0.041	0.028	1	D1-MSN1	CCNJL
SRCAP	0.00209682	0.108014	0.057	0.077	1	D1-MSN1	SRCAP
MOB1A	0.00210375	0.210333	0.069	0.092	1	D1-MSN1	MOB1A
ZNF33B	0.00210704	0.192968	0.21	0.263	1	D1-MSN1	ZNF33B
BICRA.AS1	0.00211726	0.130414	0.037	0.053	1	D1-MSN1	BICRA.AS1
QSER1	0.0021196	0.198928	0.207	0.261	1	D1-MSN1	QSER1
GPAT4	0.00212287	0.18885	0.065	0.087	1	D1-MSN1	GPAT4
SUPT20H	0.00212459	0.255179	0.169	0.215	1	D1-MSN1	SUPT20H
PIAS1	0.00212538	0.143608	0.305	0.386	1	D1-MSN1	PIAS1
RIF1	0.00213573	0.161746	0.262	0.328	1	D1-MSN1	RIF1
AC092535.4	0.0021497	0.135231	0.027	0.041	1	D1-MSN1	AC092535.4
LRRC47	0.00214999	0.219967	0.022	0.034	1	D1-MSN1	LRRC47
MARK1	0.00215521	0.134821	0.33	0.416	1	D1-MSN1	MARK1
RNF168	0.00215812	0.192395	0.098	0.125	1	D1-MSN1	RNF168
BRK1	0.00216115	0.205669	0.051	0.071	1	D1-MSN1	BRK1
UGDH.AS1	0.00216871	0.285597	0.086	0.113	1	D1-MSN1	UGDH.AS1
ZW10	0.00217124	0.136011	0.037	0.053	1	D1-MSN1	ZW10
PPP2R2D	0.00217159	0.230317	0.153	0.193	1	D1-MSN1	PPP2R2D
ZNF14	0.00217212	0.106175	0.045	0.063	1	D1-MSN1	ZNF14
STAG3	0.00217467	0.214478	0.242	0.307	1	D1-MSN1	STAG3
SIRT1	0.00218153	0.193548	0.107	0.138	1	D1-MSN1	SIRT1
CES2	0.00218671	0.119871	0.017	0.028	1	D1-MSN1	CES2
FAM184B	0.00220111	0.170098	0.082	0.107	1	D1-MSN1	FAM184B
BMPR1A	0.0022038	0.14396	0.344	0.433	1	D1-MSN1	BMPR1A
HPF1	0.00220609	0.291266	0.102	0.133	1	D1-MSN1	HPF1
GOSR1	0.00220773	0.184961	0.136	0.172	1	D1-MSN1	GOSR1
CDK7	0.00221176	0.129687	0.05	0.069	1	D1-MSN1	CDK7
CANX	0.00221645	0.206246	0.106	0.137	1	D1-MSN1	CANX
DCAF7	0.00221761	0.151473	0.13	0.165	1	D1-MSN1	DCAF7
FBN2	0.00221888	0.769479	0.101	0.083	1	D1-MSN1	FBN2
AL357568.1	0.00222326	0.126847	0.043	0.061	1	D1-MSN1	AL357568.1
GGA1	0.00223684	0.169101	0.075	0.099	1	D1-MSN1	GGA1
GTF3A	0.00225221	0.186775	0.057	0.077	1	D1-MSN1	GTF3A
SNCAIP	0.00226943	0.162483	0.271	0.339	1	D1-MSN1	SNCAIP
FUS	0.00226989	0.101464	0.353	0.443	1	D1-MSN1	FUS
RNF38	0.00227765	0.478701	0.358	0.381	1	D1-MSN1	RNF38
BZW1	0.00227842	0.291244	0.055	0.076	1	D1-MSN1	BZW1
MBD1	0.00228147	0.172574	0.066	0.088	1	D1-MSN1	MBD1
AREL1	0.0022869	0.282529	0.05	0.07	1	D1-MSN1	AREL1
AC123567.2	0.00229348	0.818483	0.098	0.081	1	D1-MSN1	AC123567.2
AC008676.1	0.00229926	0.268197	0.022	0.034	1	D1-MSN1	AC008676.1
2025-03-08	0.0023002	0.251267	0.138	0.175	1	D1-MSN1	2025-03-08
NBPF11	0.00231285	0.241124	0.104	0.134	1	D1-MSN1	NBPF11
COCH	0.00231347	0.189353	0.054	0.074	1	D1-MSN1	COCH
NAA16	0.00231862	0.160621	0.216	0.271	1	D1-MSN1	NAA16
AC005562.1	0.00231902	0.258107	0.102	0.131	1	D1-MSN1	AC005562.1
SMARCAL1	0.00233059	0.139706	0.085	0.111	1	D1-MSN1	SMARCAL1
SH2B3	0.00233229	0.219648	0.022	0.035	1	D1-MSN1	SH2B3
ENY2	0.00234218	0.214483	0.124	0.158	1	D1-MSN1	ENY2
TOX4	0.0023509	0.240136	0.12	0.153	1	D1-MSN1	TOX4
POLG2	0.00238156	0.189892	0.052	0.072	1	D1-MSN1	POLG2
KLHDC2	0.00238995	0.188676	0.206	0.259	1	D1-MSN1	KLHDC2
USP33	0.00239208	0.19385	0.297	0.377	1	D1-MSN1	USP33
LENG8	0.00240946	0.235359	0.214	0.271	1	D1-MSN1	LENG8
CDC73	0.00241298	0.254936	0.222	0.28	1	D1-MSN1	CDC73
AC002116.2	0.00241457	0.101965	0.055	0.074	1	D1-MSN1	AC002116.2
NEPRO	0.00241601	0.111683	0.055	0.075	1	D1-MSN1	NEPRO
LEPROTL1	0.00241927	0.31961	0.09	0.118	1	D1-MSN1	LEPROTL1
EIF3H	0.00242005	0.234323	0.185	0.232	1	D1-MSN1	EIF3H
CCDC174	0.00242198	0.153986	0.054	0.074	1	D1-MSN1	CCDC174
SLF2	0.00244231	0.226466	0.141	0.178	1	D1-MSN1	SLF2
DYNLL1	0.00246316	0.198966	0.185	0.234	1	D1-MSN1	DYNLL1
ANGEL2	0.00246721	0.172917	0.095	0.123	1	D1-MSN1	ANGEL2
UBE2B	0.00246952	0.233206	0.171	0.216	1	D1-MSN1	UBE2B
EIF2AK1	0.00247403	0.201009	0.094	0.122	1	D1-MSN1	EIF2AK1
WRNIP1	0.00247645	0.147798	0.061	0.081	1	D1-MSN1	WRNIP1
AP1S2	0.00248369	0.350646	0.157	0.201	1	D1-MSN1	AP1S2
TOPBP1	0.00249231	0.171664	0.113	0.144	1	D1-MSN1	TOPBP1
TRAPPC2	0.00249701	0.19143	0.069	0.091	1	D1-MSN1	TRAPPC2
ARRDC1	0.00250394	0.11213	0.013	0.023	1	D1-MSN1	ARRDC1
CDC16	0.00251159	0.162038	0.154	0.193	1	D1-MSN1	CDC16
DCAF13	0.00251706	0.154595	0.051	0.07	1	D1-MSN1	DCAF13
CCZ1	0.00253012	0.319968	0.085	0.112	1	D1-MSN1	CCZ1
ZNF41	0.00253476	0.349199	0.053	0.072	1	D1-MSN1	ZNF41
WDR45B	0.00253506	0.165112	0.088	0.114	1	D1-MSN1	WDR45B
AL049637.1	0.00254895	0.111498	0.033	0.048	1	D1-MSN1	AL049637.1
ZFP90	0.00255801	0.210287	0.192	0.241	1	D1-MSN1	ZFP90
LINC02253	0.00257094	0.248561	0.15	0.187	1	D1-MSN1	LINC02253
ZNF394	0.0025749	0.200699	0.071	0.093	1	D1-MSN1	ZNF394
LIN54	0.00257598	0.196807	0.081	0.106	1	D1-MSN1	LIN54
ATP6V0B	0.00257996	0.264355	0.051	0.071	1	D1-MSN1	ATP6V0B
WDR3	0.00258869	0.166493	0.05	0.069	1	D1-MSN1	WDR3
NUB1	0.00260213	0.710761	0.145	0.129	1	D1-MSN1	NUB1
CNIH4	0.00260825	0.178167	0.059	0.08	1	D1-MSN1	CNIH4
LRRC57	0.00261339	0.171707	0.037	0.053	1	D1-MSN1	LRRC57
COQ7	0.0026178	0.206634	0.053	0.072	1	D1-MSN1	COQ7
AL513188.1	0.00262325	0.124804	0.095	0.121	1	D1-MSN1	AL513188.1
WNT2B	0.00262441	0.268268	0.083	0.109	1	D1-MSN1	WNT2B
RBFA	0.0026402	0.238704	0.072	0.095	1	D1-MSN1	RBFA
RBM45	0.00264887	0.121288	0.044	0.062	1	D1-MSN1	RBM45
UBE4A	0.00266716	0.217344	0.096	0.124	1	D1-MSN1	UBE4A
EI24	0.00267767	0.222178	0.028	0.042	1	D1-MSN1	EI24
ACLY	0.00268347	0.128007	0.038	0.054	1	D1-MSN1	ACLY
SF3B1	0.00269121	0.184602	0.266	0.337	1	D1-MSN1	SF3B1
UBE2K	0.00269438	0.20216	0.304	0.387	1	D1-MSN1	UBE2K
TTBK2	0.00269768	0.219602	0.226	0.282	1	D1-MSN1	TTBK2
SPN	0.00272518	1.94167	0.013	0.007	1	D1-MSN1	SPN
PRR14L	0.00274055	0.196279	0.113	0.144	1	D1-MSN1	PRR14L
TVP23C	0.00275954	0.113251	0.318	0.398	1	D1-MSN1	TVP23C
HSPD1	0.0027599	0.112211	0.146	0.183	1	D1-MSN1	HSPD1
CAMK2G	0.00277439	0.244491	0.092	0.119	1	D1-MSN1	CAMK2G
BORCS5	0.00280396	0.153531	0.104	0.133	1	D1-MSN1	BORCS5
AC026803.3	0.00280974	0.110205	0.026	0.039	1	D1-MSN1	AC026803.3
ARHGEF18	0.00281626	0.180401	0.057	0.078	1	D1-MSN1	ARHGEF18
KCNMB2	0.00282464	0.262003	0.302	0.288	1	D1-MSN1	KCNMB2
GOLGB1	0.00283414	0.151537	0.193	0.241	1	D1-MSN1	GOLGB1
ANXA6	0.00284211	0.422338	0.061	0.083	1	D1-MSN1	ANXA6
MON2	0.00285547	0.111355	0.352	0.438	1	D1-MSN1	MON2
COX6B1	0.00285682	0.1519	0.042	0.059	1	D1-MSN1	COX6B1
TTC1	0.0028578	0.184706	0.231	0.287	1	D1-MSN1	TTC1
PAM16	0.00286052	0.171991	0.038	0.054	1	D1-MSN1	PAM16
AL683813.1	0.00286511	0.228655	0.095	0.123	1	D1-MSN1	AL683813.1
GFOD2	0.00287488	0.181863	0.095	0.121	1	D1-MSN1	GFOD2
TSPAN18	0.00288749	1.08578	0.077	0.062	1	D1-MSN1	TSPAN18
BRINP1	0.00289814	0.778314	0.202	0.193	1	D1-MSN1	BRINP1
ZNF568	0.00289934	0.197663	0.069	0.091	1	D1-MSN1	ZNF568
GOLM1	0.00291801	0.197948	0.266	0.336	1	D1-MSN1	GOLM1
MDM4	0.0029236	0.139737	0.249	0.312	1	D1-MSN1	MDM4
MAST1	0.00293018	0.154337	0.153	0.192	1	D1-MSN1	MAST1
SMPD3	0.00293279	0.196625	0.157	0.197	1	D1-MSN1	SMPD3
C18orf32	0.00293779	0.259515	0.088	0.115	1	D1-MSN1	C18orf32
KIF21A	0.00295891	0.308381	0.505	0.557	1	D1-MSN1	KIF21A
CACNB1	0.00297979	0.158862	0.029	0.042	1	D1-MSN1	CACNB1
PTPN12	0.00298259	0.434703	0.362	0.377	1	D1-MSN1	PTPN12
DUSP28	0.00299042	0.115246	0.01	0.019	1	D1-MSN1	DUSP28
CHIC1	0.00299263	0.287936	0.157	0.199	1	D1-MSN1	CHIC1
PALB2	0.00299312	0.143177	0.023	0.035	1	D1-MSN1	PALB2
SNAPC1	0.00299485	0.271773	0.064	0.086	1	D1-MSN1	SNAPC1
CLPX	0.00299608	0.172035	0.081	0.106	1	D1-MSN1	CLPX
PSAP	0.00300018	0.252089	0.149	0.189	1	D1-MSN1	PSAP
CLK3	0.00300588	0.295702	0.045	0.063	1	D1-MSN1	CLK3
GTPBP6	0.00301422	0.275468	0.046	0.064	1	D1-MSN1	GTPBP6
SNX30	0.00301807	0.149735	0.082	0.107	1	D1-MSN1	SNX30
RPAP1	0.00302966	0.227497	0.028	0.042	1	D1-MSN1	RPAP1
GPR135	0.00303012	0.272872	0.093	0.12	1	D1-MSN1	GPR135
PHF21A	0.00305189	0.371923	0.44	0.479	1	D1-MSN1	PHF21A
RNF214	0.00306118	0.217953	0.118	0.149	1	D1-MSN1	RNF214
ITGB1BP1	0.00306846	0.295394	0.126	0.16	1	D1-MSN1	ITGB1BP1
TPRKB	0.00308271	0.150553	0.068	0.09	1	D1-MSN1	TPRKB
MTBP	0.00309626	0.129108	0.041	0.058	1	D1-MSN1	MTBP
MPLKIP	0.00311486	0.158036	0.083	0.107	1	D1-MSN1	MPLKIP
AC073283.2	0.00311672	0.148976	0.015	0.026	1	D1-MSN1	AC073283.2
GBE1	0.0031237	0.248876	0.041	0.057	1	D1-MSN1	GBE1
TCEAL4	0.00315031	0.238668	0.106	0.135	1	D1-MSN1	TCEAL4
STRN3	0.00316233	0.161144	0.33	0.412	1	D1-MSN1	STRN3
RNF11	0.00318586	0.339075	0.08	0.105	1	D1-MSN1	RNF11
STX6	0.00320976	0.229828	0.151	0.19	1	D1-MSN1	STX6
NHS	0.00321274	0.209322	0.181	0.225	1	D1-MSN1	NHS
ZBTB4	0.00321888	0.252874	0.066	0.088	1	D1-MSN1	ZBTB4
NLGN1	0.00322739	0.103542	0.34	0.322	1	D1-MSN1	NLGN1
PSMC1	0.0032451	0.167067	0.067	0.088	1	D1-MSN1	PSMC1
ANKH	0.00324876	0.611495	0.284	0.29	1	D1-MSN1	ANKH
MFSD6	0.00324956	0.242674	0.136	0.172	1	D1-MSN1	MFSD6
CAPZA1	0.00326118	0.180582	0.16	0.202	1	D1-MSN1	CAPZA1
ARMC10	0.00326257	0.271473	0.063	0.084	1	D1-MSN1	ARMC10
PROSER1	0.00327878	0.161126	0.058	0.078	1	D1-MSN1	PROSER1
RGMB	0.00329317	0.219538	0.087	0.113	1	D1-MSN1	RGMB
FNIP1	0.00330817	0.1562	0.271	0.339	1	D1-MSN1	FNIP1
ATP5MG	0.00331113	0.110243	0.072	0.095	1	D1-MSN1	ATP5MG
BAG2	0.00331279	0.177869	0.025	0.038	1	D1-MSN1	BAG2
C11orf58	0.00331546	0.176038	0.21	0.263	1	D1-MSN1	C11orf58
AC025576.3	0.00331616	0.281972	0.071	0.094	1	D1-MSN1	AC025576.3
REXO4	0.00333129	0.18195	0.038	0.054	1	D1-MSN1	REXO4
RHOXF1.AS1	0.00333234	0.133158	0.055	0.074	1	D1-MSN1	RHOXF1.AS1
SLC35F5	0.00333598	0.193123	0.203	0.253	1	D1-MSN1	SLC35F5
SNHG22	0.00333874	0.124704	0.024	0.036	1	D1-MSN1	SNHG22
GPBP1	0.00334281	0.147147	0.326	0.409	1	D1-MSN1	GPBP1
LINC01980	0.00334481	0.154286	0.048	0.066	1	D1-MSN1	LINC01980
MFAP3	0.00336641	0.119802	0.058	0.077	1	D1-MSN1	MFAP3
MRPL47	0.00337772	0.106964	0.04	0.057	1	D1-MSN1	MRPL47
TMEM44.AS1	0.00339505	0.252901	0.028	0.042	1	D1-MSN1	TMEM44.AS1
NKIRAS1	0.00339775	0.227744	0.079	0.103	1	D1-MSN1	NKIRAS1
PRDM4	0.00339917	0.157323	0.06	0.08	1	D1-MSN1	PRDM4
CC2D2A	0.00340267	0.145514	0.304	0.377	1	D1-MSN1	CC2D2A
ZFYVE21	0.003424	0.223666	0.039	0.055	1	D1-MSN1	ZFYVE21
CPSF3	0.00343276	0.231602	0.057	0.077	1	D1-MSN1	CPSF3
AC009303.2	0.00343305	0.243824	0.021	0.033	1	D1-MSN1	AC009303.2
RHBDL3	0.00343417	0.155973	0.026	0.039	1	D1-MSN1	RHBDL3
PSMC2	0.00344063	0.132421	0.047	0.064	1	D1-MSN1	PSMC2
AC018362.1	0.00345309	0.251494	0.135	0.17	1	D1-MSN1	AC018362.1
DHX15	0.00348088	0.191049	0.179	0.224	1	D1-MSN1	DHX15
ZFP28	0.00352464	0.109304	0.015	0.026	1	D1-MSN1	ZFP28
MOSPD2	0.00353221	0.106217	0.041	0.057	1	D1-MSN1	MOSPD2
GIGYF1	0.00353875	0.182734	0.136	0.172	1	D1-MSN1	GIGYF1
ARID3B	0.00353953	0.170327	0.067	0.088	1	D1-MSN1	ARID3B
RNF111	0.00355118	0.100403	0.426	0.534	1	D1-MSN1	RNF111
PCBD2	0.00357003	0.254813	0.055	0.074	1	D1-MSN1	PCBD2
PAICS	0.00357762	0.240291	0.141	0.178	1	D1-MSN1	PAICS
EIF2AK2	0.00358899	0.264942	0.128	0.162	1	D1-MSN1	EIF2AK2
TADA3	0.0036231	0.160654	0.038	0.054	1	D1-MSN1	TADA3
WBP1L	0.00366952	0.238418	0.086	0.111	1	D1-MSN1	WBP1L
LYRM9	0.0036953	0.161386	0.031	0.046	1	D1-MSN1	LYRM9
LITAF	0.00370109	1.08356	0.048	0.035	1	D1-MSN1	LITAF
FKBP1A	0.0037014	0.173887	0.057	0.076	1	D1-MSN1	FKBP1A
AP002518.2	0.00371261	1.57718	0.031	0.021	1	D1-MSN1	AP002518.2
AL392172.1	0.00371694	0.195921	0.05	0.068	1	D1-MSN1	AL392172.1
ZNF654	0.00374991	0.191328	0.224	0.276	1	D1-MSN1	ZNF654
SYNCRIP	0.00376797	0.213116	0.17	0.213	1	D1-MSN1	SYNCRIP
AC244517.2	0.0037773	0.144625	0.173	0.214	1	D1-MSN1	AC244517.2
ZDHHC6	0.00377938	0.136977	0.054	0.072	1	D1-MSN1	ZDHHC6
SEC62.AS1	0.0038165	0.132744	0.013	0.022	1	D1-MSN1	SEC62.AS1
AC007038.1	0.00382801	0.328643	0.144	0.181	1	D1-MSN1	AC007038.1
ZBED4	0.00383557	0.22165	0.183	0.228	1	D1-MSN1	ZBED4
KCNB2	0.00384019	0.248004	0.581	0.632	1	D1-MSN1	KCNB2
PCBP3	0.00384241	0.547721	0.255	0.251	1	D1-MSN1	PCBP3
RMND5A	0.00384312	0.164871	0.066	0.088	1	D1-MSN1	RMND5A
GTPBP4	0.00384378	0.291999	0.048	0.065	1	D1-MSN1	GTPBP4
ZNF519	0.00385961	0.246551	0.146	0.184	1	D1-MSN1	ZNF519
NDUFV2.AS1	0.00385991	0.274638	0.153	0.192	1	D1-MSN1	NDUFV2.AS1
HPS4	0.00386621	0.297127	0.063	0.084	1	D1-MSN1	HPS4
AKTIP	0.00387966	0.142568	0.053	0.072	1	D1-MSN1	AKTIP
AC097376.3	0.00388174	0.220326	0.257	0.319	1	D1-MSN1	AC097376.3
MUS81	0.00388914	0.11202	0.045	0.062	1	D1-MSN1	MUS81
AL035658.1	0.00390964	0.147639	0.025	0.038	1	D1-MSN1	AL035658.1
TPR	0.00391	0.283973	0.2	0.251	1	D1-MSN1	TPR
PABPC4	0.00391102	0.105601	0.04	0.056	1	D1-MSN1	PABPC4
MTPAP	0.00391471	0.149376	0.031	0.045	1	D1-MSN1	MTPAP
TP53BP2	0.00391652	0.19061	0.087	0.112	1	D1-MSN1	TP53BP2
SAP30BP	0.00393082	0.160031	0.088	0.113	1	D1-MSN1	SAP30BP
DNAJC27	0.00393614	0.295091	0.043	0.06	1	D1-MSN1	DNAJC27
MRPL37	0.00394238	0.122535	0.035	0.05	1	D1-MSN1	MRPL37
CNEP1R1	0.00399473	0.119548	0.058	0.078	1	D1-MSN1	CNEP1R1
SASS6	0.00400205	0.142347	0.047	0.064	1	D1-MSN1	SASS6
SRI	0.00400244	0.163387	0.073	0.095	1	D1-MSN1	SRI
PRRC2C	0.0040132	0.162263	0.359	0.453	1	D1-MSN1	PRRC2C
GPR155	0.00401964	0.303062	0.186	0.234	1	D1-MSN1	GPR155
COX20	0.00402009	0.220451	0.171	0.214	1	D1-MSN1	COX20
RTF2	0.00402482	0.256354	0.064	0.084	1	D1-MSN1	RTF2
TXNL4A	0.00402672	0.30162	0.132	0.168	1	D1-MSN1	TXNL4A
FKBP9	0.00403355	0.129948	0.023	0.035	1	D1-MSN1	FKBP9
RTN2	0.00404996	0.129588	0.034	0.048	1	D1-MSN1	RTN2
FAM20C	0.00407078	0.379054	0.05	0.068	1	D1-MSN1	FAM20C
MTPN	0.00407468	0.272493	0.071	0.093	1	D1-MSN1	MTPN
GEMIN2	0.00412331	0.185332	0.058	0.077	1	D1-MSN1	GEMIN2
C11orf54	0.00414464	0.242271	0.13	0.163	1	D1-MSN1	C11orf54
SLC1A2	0.00415752	0.411848	0.406	0.433	1	D1-MSN1	SLC1A2
AC004448.2	0.00415783	0.160969	0.039	0.055	1	D1-MSN1	AC004448.2
TCF3	0.00417404	0.956112	0.108	0.094	1	D1-MSN1	TCF3
KCTD20	0.00418105	0.217099	0.094	0.121	1	D1-MSN1	KCTD20
RNF217.AS1	0.00420143	0.193792	0.231	0.282	1	D1-MSN1	RNF217.AS1
LRRC40	0.00421391	0.218667	0.227	0.284	1	D1-MSN1	LRRC40
AC008056.3	0.00421625	0.246696	0.027	0.041	1	D1-MSN1	AC008056.3
CCDC126	0.00423791	0.270478	0.077	0.099	1	D1-MSN1	CCDC126
RHOT2	0.00424572	0.180842	0.034	0.048	1	D1-MSN1	RHOT2
EIF2B4	0.00427981	0.112298	0.039	0.054	1	D1-MSN1	EIF2B4
FBXO7	0.00431531	0.145943	0.075	0.098	1	D1-MSN1	FBXO7
CCDC117	0.00433512	0.118454	0.039	0.054	1	D1-MSN1	CCDC117
DNAAF5	0.00434902	0.152973	0.046	0.062	1	D1-MSN1	DNAAF5
EZH1	0.00435371	0.234421	0.175	0.218	1	D1-MSN1	EZH1
SETD4	0.00435477	0.21655	0.049	0.067	1	D1-MSN1	SETD4
UTP14A	0.00437687	0.323407	0.066	0.087	1	D1-MSN1	UTP14A
KLHL12	0.0043825	0.228912	0.05	0.067	1	D1-MSN1	KLHL12
CUTC	0.00439938	0.103224	0.04	0.055	1	D1-MSN1	CUTC
ZSCAN16.AS1	0.00440667	0.223985	0.107	0.136	1	D1-MSN1	ZSCAN16.AS1
AP3S2	0.00442175	0.265067	0.085	0.11	1	D1-MSN1	AP3S2
HIVEP1	0.00445924	0.906658	0.125	0.11	1	D1-MSN1	HIVEP1
B4GALT4	0.0044609	0.22088	0.029	0.042	1	D1-MSN1	B4GALT4
AMOTL1	0.00448298	0.241985	0.165	0.206	1	D1-MSN1	AMOTL1
TOB2	0.00449239	0.174779	0.037	0.052	1	D1-MSN1	TOB2
EXOSC8	0.00450493	0.202297	0.076	0.098	1	D1-MSN1	EXOSC8
AC091153.2	0.00452243	0.195054	0.043	0.06	1	D1-MSN1	AC091153.2
EWSR1	0.00452438	0.232182	0.206	0.258	1	D1-MSN1	EWSR1
DPY19L2	0.00453253	0.248423	0.174	0.218	1	D1-MSN1	DPY19L2
SCML1	0.00454264	0.156527	0.051	0.069	1	D1-MSN1	SCML1
AL049869.3	0.00455046	0.304309	0.083	0.108	1	D1-MSN1	AL049869.3
SLC39A6	0.00457077	0.143302	0.111	0.14	1	D1-MSN1	SLC39A6
FAM13A.AS1	0.00459969	0.234093	0.051	0.069	1	D1-MSN1	FAM13A.AS1
LINC01772	0.00461565	0.180505	0.026	0.039	1	D1-MSN1	LINC01772
FDPS	0.00464284	0.172782	0.037	0.052	1	D1-MSN1	FDPS
LY6G5B	0.00464913	0.103154	0.022	0.034	1	D1-MSN1	LY6G5B
ERV3.1	0.00466076	0.155317	0.04	0.055	1	D1-MSN1	ERV3.1
UBE2V1	0.00466957	0.197885	0.087	0.111	1	D1-MSN1	UBE2V1
PIGH	0.00467845	0.10182	0.024	0.036	1	D1-MSN1	PIGH
AL451070.1	0.00467851	0.131168	0.037	0.052	1	D1-MSN1	AL451070.1
GULP1	0.00468682	1.05835	0.117	0.103	1	D1-MSN1	GULP1
SNX3	0.00470899	0.331375	0.081	0.106	1	D1-MSN1	SNX3
VHL	0.00471016	0.188522	0.042	0.058	1	D1-MSN1	VHL
MAP3K4	0.00471409	0.304645	0.181	0.226	1	D1-MSN1	MAP3K4
NHLRC2	0.00472595	0.354352	0.125	0.159	1	D1-MSN1	NHLRC2
HHIP	0.00474804	0.290075	0.132	0.164	1	D1-MSN1	HHIP
RAD51	0.00475264	0.128402	0.015	0.025	1	D1-MSN1	RAD51
ACTR6	0.00477973	0.246411	0.097	0.124	1	D1-MSN1	ACTR6
WAC	0.00478003	0.168471	0.286	0.359	1	D1-MSN1	WAC
CSNK1G2	0.00478631	0.171567	0.044	0.061	1	D1-MSN1	CSNK1G2
TRIM26	0.00480295	0.29867	0.032	0.046	1	D1-MSN1	TRIM26
SLC25A28	0.00483273	0.182323	0.038	0.053	1	D1-MSN1	SLC25A28
AL132857.1	0.00483905	1.91818	0.01	0.005	1	D1-MSN1	AL132857.1
RNF149	0.00484385	0.242973	0.156	0.195	1	D1-MSN1	RNF149
DHX32	0.00487006	0.27773	0.073	0.095	1	D1-MSN1	DHX32
POLR3D	0.00487321	0.2027	0.037	0.052	1	D1-MSN1	POLR3D
CCDC28B	0.00487401	0.2155	0.032	0.046	1	D1-MSN1	CCDC28B
CYB5R3	0.00488585	0.190905	0.047	0.064	1	D1-MSN1	CYB5R3
DCBLD2	0.00489039	0.260481	0.18	0.224	1	D1-MSN1	DCBLD2
PLRG1	0.00490354	0.205551	0.057	0.076	1	D1-MSN1	PLRG1
MMADHC	0.0049052	0.203804	0.062	0.081	1	D1-MSN1	MMADHC
HNRNPA1	0.00490939	0.267722	0.11	0.139	1	D1-MSN1	HNRNPA1
IER3IP1	0.00490971	0.272682	0.042	0.058	1	D1-MSN1	IER3IP1
SMIM10L1	0.00492471	0.171722	0.018	0.029	1	D1-MSN1	SMIM10L1
AC005480.1	0.00493319	0.323322	0.165	0.206	1	D1-MSN1	AC005480.1
MYL6	0.0049375	0.216262	0.093	0.119	1	D1-MSN1	MYL6
TBC1D30	0.00496528	0.300615	0.078	0.101	1	D1-MSN1	TBC1D30
OCIAD2	0.00497183	0.202801	0.057	0.076	1	D1-MSN1	OCIAD2
PWP1	0.00501962	0.274641	0.093	0.119	1	D1-MSN1	PWP1
DYNC1LI1	0.00502036	0.267061	0.146	0.183	1	D1-MSN1	DYNC1LI1
RECK	0.00502641	0.215529	0.121	0.152	1	D1-MSN1	RECK
DNMT3B	0.00503531	0.900637	0.077	0.062	1	D1-MSN1	DNMT3B
TIMMDC1	0.00505578	0.284574	0.073	0.095	1	D1-MSN1	TIMMDC1
CASP2	0.00505876	0.270455	0.075	0.097	1	D1-MSN1	CASP2
SPTBN1	0.00506048	0.103111	0.419	0.529	1	D1-MSN1	SPTBN1
MFSD2B	0.00507637	0.107857	0.035	0.05	1	D1-MSN1	MFSD2B
ZNF226	0.00510483	0.223197	0.056	0.075	1	D1-MSN1	ZNF226
SMAD7	0.00513176	0.376318	0.035	0.049	1	D1-MSN1	SMAD7
ST3GAL4	0.00517515	0.247794	0.058	0.077	1	D1-MSN1	ST3GAL4
MTF2	0.00520401	0.144706	0.322	0.404	1	D1-MSN1	MTF2
MYCBP	0.0052047	0.211485	0.057	0.076	1	D1-MSN1	MYCBP
IFT46	0.0052201	0.175143	0.051	0.069	1	D1-MSN1	IFT46
SEC61G	0.00522085	0.235394	0.059	0.078	1	D1-MSN1	SEC61G
BCAS4	0.00522857	0.234975	0.038	0.053	1	D1-MSN1	BCAS4
MREG	0.00523428	0.167507	0.032	0.045	1	D1-MSN1	MREG
SQSTM1	0.00523944	0.185421	0.094	0.12	1	D1-MSN1	SQSTM1
ECD	0.00524913	0.281135	0.111	0.141	1	D1-MSN1	ECD
ATF7IP	0.00526571	0.110113	0.411	0.508	1	D1-MSN1	ATF7IP
CHMP7	0.0052817	0.18579	0.043	0.059	1	D1-MSN1	CHMP7
UBAC1	0.00530604	0.295088	0.04	0.056	1	D1-MSN1	UBAC1
OTUB1	0.00531226	0.166544	0.045	0.061	1	D1-MSN1	OTUB1
TMEM170B	0.0053228	0.345589	0.05	0.067	1	D1-MSN1	TMEM170B
MLF2	0.00532353	0.247472	0.058	0.077	1	D1-MSN1	MLF2
TMEM213	0.00533986	0.180854	0.045	0.061	1	D1-MSN1	TMEM213
SRP54	0.00537034	0.203124	0.152	0.189	1	D1-MSN1	SRP54
AL035681.1	0.00537613	0.114211	0.024	0.035	1	D1-MSN1	AL035681.1
KPNB1	0.00541369	0.292286	0.153	0.191	1	D1-MSN1	KPNB1
USP30	0.00544526	0.150785	0.056	0.075	1	D1-MSN1	USP30
DNMBP	0.0054602	0.146286	0.035	0.049	1	D1-MSN1	DNMBP
TRPV1	0.00546479	0.316985	0.038	0.053	1	D1-MSN1	TRPV1
NDRG1	0.00548019	1.12583	0.034	0.024	1	D1-MSN1	NDRG1
RPS14	0.00549632	0.129683	0.128	0.159	1	D1-MSN1	RPS14
KLHL9	0.00550383	0.107179	0.034	0.049	1	D1-MSN1	KLHL9
STMP1	0.00551311	0.376242	0.117	0.148	1	D1-MSN1	STMP1
ZCRB1	0.00552881	0.149642	0.029	0.042	1	D1-MSN1	ZCRB1
AC009754.1	0.00554344	1.76068	0.01	0.005	1	D1-MSN1	AC009754.1
MDC1	0.00554918	0.212307	0.036	0.051	1	D1-MSN1	MDC1
ELP2	0.00556656	0.155762	0.271	0.333	1	D1-MSN1	ELP2
NFIC	0.0055677	0.177818	0.066	0.086	1	D1-MSN1	NFIC
ACTR10	0.00557771	0.278472	0.187	0.234	1	D1-MSN1	ACTR10
AC092835.1	0.00558045	0.284022	0.126	0.159	1	D1-MSN1	AC092835.1
ERC2	0.00562407	0.285539	0.595	0.644	1	D1-MSN1	ERC2
AC139887.2	0.00562803	0.279812	0.083	0.107	1	D1-MSN1	AC139887.2
CHIC2	0.00565203	0.292986	0.154	0.193	1	D1-MSN1	CHIC2
VAMP3	0.00565254	0.241394	0.023	0.035	1	D1-MSN1	VAMP3
ZFP64	0.00566674	0.238723	0.076	0.098	1	D1-MSN1	ZFP64
CAPN7	0.00568546	0.202828	0.279	0.347	1	D1-MSN1	CAPN7
NR2C2	0.00569164	0.248734	0.226	0.281	1	D1-MSN1	NR2C2
GDAP1L1	0.00569635	0.142307	0.063	0.082	1	D1-MSN1	GDAP1L1
VRK3	0.00573635	0.191153	0.043	0.059	1	D1-MSN1	VRK3
KCTD6	0.00577773	0.131162	0.026	0.038	1	D1-MSN1	KCTD6
POLR2B	0.00579289	0.311802	0.146	0.183	1	D1-MSN1	POLR2B
PPAT	0.00580461	0.15341	0.045	0.061	1	D1-MSN1	PPAT
HNRNPUL1	0.00580895	0.307633	0.097	0.123	1	D1-MSN1	HNRNPUL1
AL354740.1	0.00581342	0.302475	0.09	0.116	1	D1-MSN1	AL354740.1
SNX14	0.00581723	0.198277	0.265	0.33	1	D1-MSN1	SNX14
PSMC4	0.00584792	0.216508	0.045	0.061	1	D1-MSN1	PSMC4
DLGAP4.AS1	0.00585677	0.25611	0.15	0.187	1	D1-MSN1	DLGAP4.AS1
AL606753.2	0.00588459	1.21193	0.017	0.01	1	D1-MSN1	AL606753.2
CREB3	0.00590974	0.140449	0.021	0.032	1	D1-MSN1	CREB3
EIF3J	0.00591083	0.278097	0.086	0.11	1	D1-MSN1	EIF3J
HINT3	0.00591432	0.194282	0.039	0.054	1	D1-MSN1	HINT3
AC016168.2	0.00591501	0.231408	0.04	0.055	1	D1-MSN1	AC016168.2
AC013643.2	0.00592323	0.180874	0.032	0.046	1	D1-MSN1	AC013643.2
CCDC59	0.00592668	0.139117	0.035	0.049	1	D1-MSN1	CCDC59
AC020611.2	0.00593715	0.26482	0.217	0.269	1	D1-MSN1	AC020611.2
ZNF322	0.00597221	0.176288	0.045	0.061	1	D1-MSN1	ZNF322
POLQ	0.00598439	0.24342	0.053	0.071	1	D1-MSN1	POLQ
N4BP1	0.00604644	0.309979	0.182	0.228	1	D1-MSN1	N4BP1
TLCD5	0.00606159	0.145697	0.023	0.034	1	D1-MSN1	TLCD5
MAGI2.AS3	0.00606535	0.725411	0.079	0.065	1	D1-MSN1	MAGI2.AS3
MLYCD	0.00606687	0.187586	0.022	0.033	1	D1-MSN1	MLYCD
BMERB1	0.00606809	0.1794	0.379	0.479	1	D1-MSN1	BMERB1
KANSL2	0.00606864	0.280293	0.071	0.092	1	D1-MSN1	KANSL2
AC064856.1	0.00607943	1.00857	0.035	0.025	1	D1-MSN1	AC064856.1
USP15	0.00609115	0.110953	0.375	0.468	1	D1-MSN1	USP15
SIAH1	0.00609267	0.259552	0.185	0.23	1	D1-MSN1	SIAH1
SALL1	0.00609365	0.886466	0.072	0.058	1	D1-MSN1	SALL1
UTP23	0.00609382	0.251707	0.211	0.263	1	D1-MSN1	UTP23
BSDC1	0.00609751	0.22763	0.127	0.159	1	D1-MSN1	BSDC1
TATDN2	0.00613459	0.233061	0.026	0.038	1	D1-MSN1	TATDN2
TMEM254	0.00619375	0.146217	0.027	0.04	1	D1-MSN1	TMEM254
ENO1	0.00619923	0.105276	0.03	0.043	1	D1-MSN1	ENO1
ZNF850	0.0062088	0.192627	0.029	0.041	1	D1-MSN1	ZNF850
KIAA1549	0.00622705	0.18041	0.286	0.357	1	D1-MSN1	KIAA1549
SH3RF3	0.00623305	0.544006	0.298	0.306	1	D1-MSN1	SH3RF3
BLOC1S2	0.00623655	0.106188	0.024	0.036	1	D1-MSN1	BLOC1S2
SMC1B	0.00624489	0.413776	0.026	0.039	1	D1-MSN1	SMC1B
ZNF626	0.00624789	0.163069	0.038	0.053	1	D1-MSN1	ZNF626
TARDBP	0.00626077	0.227897	0.097	0.123	1	D1-MSN1	TARDBP
SPARCL1	0.00629619	0.116094	0.09	0.113	1	D1-MSN1	SPARCL1
ZNF84	0.00630468	0.235407	0.201	0.25	1	D1-MSN1	ZNF84
TMEM246.AS1	0.00630928	0.115119	0.017	0.027	1	D1-MSN1	TMEM246.AS1
C19orf25	0.00631916	0.257217	0.096	0.122	1	D1-MSN1	C19orf25
ATL1	0.00632287	0.274614	0.209	0.259	1	D1-MSN1	ATL1
ARMC1	0.00633649	0.165544	0.097	0.122	1	D1-MSN1	ARMC1
TUBGCP4	0.0063505	0.180066	0.079	0.101	1	D1-MSN1	TUBGCP4
KMT2E	0.00635078	0.287324	0.527	0.588	1	D1-MSN1	KMT2E
PLA2G12A	0.00635709	0.220998	0.093	0.118	1	D1-MSN1	PLA2G12A
EMSY	0.0063627	0.184032	0.259	0.32	1	D1-MSN1	EMSY
RCHY1	0.00636786	0.279323	0.089	0.113	1	D1-MSN1	RCHY1
RAP2C	0.00637684	0.11179	0.041	0.056	1	D1-MSN1	RAP2C
MAPT.IT1	0.00639421	0.161642	0.017	0.027	1	D1-MSN1	MAPT.IT1
SPSB3	0.00640536	0.230511	0.051	0.068	1	D1-MSN1	SPSB3
STPG2.AS1	0.00641371	0.369634	0.017	0.027	1	D1-MSN1	STPG2.AS1
ADSL	0.00641416	0.141229	0.043	0.059	1	D1-MSN1	ADSL
METTL16	0.0064147	0.170983	0.163	0.202	1	D1-MSN1	METTL16
LAMP1	0.00641812	0.309947	0.051	0.068	1	D1-MSN1	LAMP1
ALOX12	0.00642944	0.131031	0.03	0.043	1	D1-MSN1	ALOX12
PCDHB14	0.00643046	0.248802	0.046	0.062	1	D1-MSN1	PCDHB14
CELSR3	0.00644637	0.129422	0.039	0.054	1	D1-MSN1	CELSR3
THAP9.AS1	0.00645175	0.189516	0.019	0.03	1	D1-MSN1	THAP9.AS1
PHACTR4	0.00646949	0.360074	0.432	0.469	1	D1-MSN1	PHACTR4
AC119396.1	0.00647415	0.16774	0.041	0.056	1	D1-MSN1	AC119396.1
GATD1	0.00648123	0.169244	0.032	0.046	1	D1-MSN1	GATD1
GABPA	0.00648809	0.327465	0.079	0.102	1	D1-MSN1	GABPA
MBOAT7	0.00650646	0.141553	0.025	0.037	1	D1-MSN1	MBOAT7
SEC23IP	0.00653424	0.320076	0.091	0.116	1	D1-MSN1	SEC23IP
SUFU	0.00656566	0.302397	0.115	0.145	1	D1-MSN1	SUFU
COPS8	0.00657706	0.274794	0.069	0.09	1	D1-MSN1	COPS8
SMG6	0.00658181	0.174633	0.262	0.325	1	D1-MSN1	SMG6
AMOTL2	0.0066593	0.958037	0.036	0.026	1	D1-MSN1	AMOTL2
ZNF480	0.00667812	0.154574	0.043	0.058	1	D1-MSN1	ZNF480
TSNAX	0.0066978	0.229808	0.088	0.111	1	D1-MSN1	TSNAX
AF230666.1	0.00671905	0.10488	0.034	0.048	1	D1-MSN1	AF230666.1
AC008147.2	0.00674623	1.22522	0.014	0.008	1	D1-MSN1	AC008147.2
SMIM19	0.00674649	0.19902	0.031	0.044	1	D1-MSN1	SMIM19
ALKBH3	0.00677718	0.308175	0.06	0.079	1	D1-MSN1	ALKBH3
MFSD14C	0.00678866	0.159463	0.333	0.417	1	D1-MSN1	MFSD14C
CRK	0.00679903	0.20754	0.096	0.121	1	D1-MSN1	CRK
AC009053.3	0.0068413	0.283808	0.021	0.031	1	D1-MSN1	AC009053.3
SMC2	0.00684666	0.169598	0.027	0.039	1	D1-MSN1	SMC2
OTUD6B	0.00684897	0.289962	0.047	0.063	1	D1-MSN1	OTUD6B
FBXL16	0.00684906	0.239704	0.031	0.044	1	D1-MSN1	FBXL16
HADHB	0.00685387	0.284297	0.081	0.104	1	D1-MSN1	HADHB
ATP5F1C	0.00687278	0.331188	0.119	0.149	1	D1-MSN1	ATP5F1C
TRMT10C	0.00690078	0.124915	0.027	0.04	1	D1-MSN1	TRMT10C
ADAR	0.00692927	0.276256	0.166	0.206	1	D1-MSN1	ADAR
CTNNA1	0.00693299	0.47363	0.296	0.3	1	D1-MSN1	CTNNA1
CTSL	0.00694911	0.104951	0.022	0.033	1	D1-MSN1	CTSL
RPS24	0.00695384	0.196591	0.117	0.146	1	D1-MSN1	RPS24
NANOS3	0.00696264	0.220456	0.026	0.038	1	D1-MSN1	NANOS3
HMCES	0.006975	0.138122	0.029	0.041	1	D1-MSN1	HMCES
DISC1FP1	0.0069817	0.14206	0.095	0.118	1	D1-MSN1	DISC1FP1
PAFAH1B3	0.00698652	0.240538	0.082	0.105	1	D1-MSN1	PAFAH1B3
KDM2B	0.00698926	0.269353	0.15	0.186	1	D1-MSN1	KDM2B
PSMC6	0.00699227	0.227635	0.109	0.136	1	D1-MSN1	PSMC6
RFNG	0.00700071	0.119218	0.045	0.06	1	D1-MSN1	RFNG
NUDT4	0.00700296	0.250447	0.081	0.103	1	D1-MSN1	NUDT4
GDI1	0.00700411	0.265723	0.058	0.077	1	D1-MSN1	GDI1
OARD1	0.00702645	0.226103	0.054	0.071	1	D1-MSN1	OARD1
SRSF5	0.0070268	0.101063	0.352	0.442	1	D1-MSN1	SRSF5
FAF2	0.00702806	0.285764	0.136	0.169	1	D1-MSN1	FAF2
TBC1D13	0.00705645	0.219332	0.038	0.052	1	D1-MSN1	TBC1D13
PLD2	0.00711547	0.19784	0.014	0.022	1	D1-MSN1	PLD2
PPP1R42	0.00711681	0.12814	0.007	0.013	1	D1-MSN1	PPP1R42
ZNF43	0.00711769	0.824345	0.112	0.098	1	D1-MSN1	ZNF43
LRP1	0.0071311	0.256196	0.168	0.21	1	D1-MSN1	LRP1
MXRA7	0.00714908	0.270414	0.018	0.029	1	D1-MSN1	MXRA7
AP002812.2	0.00715399	0.255827	0.083	0.106	1	D1-MSN1	AP002812.2
STARD4.AS1	0.00716975	0.324061	0.485	0.537	1	D1-MSN1	STARD4.AS1
TENT4A	0.00718552	0.326418	0.126	0.158	1	D1-MSN1	TENT4A
EFCAB2	0.00719913	0.200787	0.205	0.25	1	D1-MSN1	EFCAB2
AGAP5	0.00724539	0.203125	0.019	0.029	1	D1-MSN1	AGAP5
DCTN2	0.00727586	0.296455	0.087	0.11	1	D1-MSN1	DCTN2
WARS2	0.0073348	0.143409	0.038	0.053	1	D1-MSN1	WARS2
CRIPT	0.00736963	0.160729	0.085	0.108	1	D1-MSN1	CRIPT
AC005884.1	0.00737326	0.2215	0.029	0.041	1	D1-MSN1	AC005884.1
LDHAL6A	0.00738234	0.175139	0.053	0.07	1	D1-MSN1	LDHAL6A
PBX4	0.00738999	0.186636	0.069	0.089	1	D1-MSN1	PBX4
JTB	0.00740051	0.127585	0.031	0.043	1	D1-MSN1	JTB
ZBTB7A	0.00740737	0.260194	0.019	0.029	1	D1-MSN1	ZBTB7A
AC010320.2	0.00742284	0.194369	0.039	0.054	1	D1-MSN1	AC010320.2
MTA1	0.00743324	0.284019	0.074	0.095	1	D1-MSN1	MTA1
MMS19	0.00746525	0.22875	0.152	0.189	1	D1-MSN1	MMS19
NCL	0.00748514	0.181149	0.127	0.158	1	D1-MSN1	NCL
ZNF500	0.00748898	0.266031	0.041	0.056	1	D1-MSN1	ZNF500
AC046143.1	0.00749286	0.166761	0.018	0.028	1	D1-MSN1	AC046143.1
ABHD10	0.00754239	0.158905	0.066	0.085	1	D1-MSN1	ABHD10
IKBIP	0.00754341	0.143136	0.075	0.095	1	D1-MSN1	IKBIP
SLCO1A2	0.00754892	0.291296	0.09	0.113	1	D1-MSN1	SLCO1A2
CEP72	0.007561	0.134921	0.026	0.038	1	D1-MSN1	CEP72
RUSC1	0.00756309	0.137064	0.055	0.072	1	D1-MSN1	RUSC1
ABCB7	0.00761212	0.216637	0.154	0.19	1	D1-MSN1	ABCB7
ZFP69	0.00761369	0.202546	0.032	0.045	1	D1-MSN1	ZFP69
SLC39A10	0.00764591	0.151395	0.237	0.291	1	D1-MSN1	SLC39A10
FLNA	0.00768058	0.152251	0.065	0.084	1	D1-MSN1	FLNA
PRRC2B	0.00771132	0.14648	0.386	0.488	1	D1-MSN1	PRRC2B
AC133040.1	0.007723	1.2487	0.052	0.041	1	D1-MSN1	AC133040.1
STK39	0.00772704	0.138337	0.318	0.39	1	D1-MSN1	STK39
ZNF548	0.00773011	0.234192	0.038	0.052	1	D1-MSN1	ZNF548
TGFBRAP1	0.00773511	0.278298	0.038	0.052	1	D1-MSN1	TGFBRAP1
UHRF2	0.00774987	0.263682	0.196	0.244	1	D1-MSN1	UHRF2
GANAB	0.00775427	0.140884	0.067	0.087	1	D1-MSN1	GANAB
AC135782.1	0.00776477	0.111416	0.033	0.046	1	D1-MSN1	AC135782.1
ZSCAN21	0.00786558	0.116748	0.044	0.06	1	D1-MSN1	ZSCAN21
TTC9B	0.00788551	0.270956	0.05	0.067	1	D1-MSN1	TTC9B
TMEM9	0.00789156	0.191193	0.042	0.057	1	D1-MSN1	TMEM9
DBNL	0.00790451	0.197369	0.057	0.074	1	D1-MSN1	DBNL
MAP3K10	0.00792295	0.147081	0.047	0.063	1	D1-MSN1	MAP3K10
AC073571.1	0.00795895	0.393614	0.139	0.174	1	D1-MSN1	AC073571.1
ZNF367	0.00797544	0.165336	0.01	0.017	1	D1-MSN1	ZNF367
ZNF445	0.00797695	0.369289	0.136	0.171	1	D1-MSN1	ZNF445
SLC44A2	0.00798621	0.239945	0.074	0.095	1	D1-MSN1	SLC44A2
NAIP	0.0080262	0.259198	0.134	0.166	1	D1-MSN1	NAIP
ADA2	0.00803341	1.1255	0.037	0.026	1	D1-MSN1	ADA2
GATB	0.00803729	0.152023	0.029	0.041	1	D1-MSN1	GATB
TDRD7	0.00804446	0.201879	0.041	0.056	1	D1-MSN1	TDRD7
TBCB	0.00804581	0.218847	0.055	0.072	1	D1-MSN1	TBCB
ZBTB18	0.00805788	0.81758	0.067	0.054	1	D1-MSN1	ZBTB18
PRL	0.00808141	1.30196	0.024	0.015	1	D1-MSN1	PRL
SLC36A1	0.00820858	0.17996	0.027	0.039	1	D1-MSN1	SLC36A1
ARL5B	0.00824863	0.14355	0.07	0.089	1	D1-MSN1	ARL5B
ZNF227	0.00827738	0.198704	0.054	0.071	1	D1-MSN1	ZNF227
CCDC25	0.00836061	0.152499	0.04	0.054	1	D1-MSN1	CCDC25
DHRS7	0.00836294	0.249426	0.077	0.098	1	D1-MSN1	DHRS7
PIK3R2	0.0083632	0.150163	0.035	0.048	1	D1-MSN1	PIK3R2
SVBP	0.00837783	0.173221	0.047	0.063	1	D1-MSN1	SVBP
IFI44	0.00840225	0.132162	0.15	0.184	1	D1-MSN1	IFI44
FANCL	0.00840521	0.259215	0.202	0.25	1	D1-MSN1	FANCL
UBR5	0.00840558	0.103649	0.416	0.515	1	D1-MSN1	UBR5
MTMR3	0.00840832	0.179529	0.257	0.316	1	D1-MSN1	MTMR3
PRRG3	0.00847045	0.232144	0.014	0.023	1	D1-MSN1	PRRG3
CSNK1E	0.00847925	0.272016	0.186	0.232	1	D1-MSN1	CSNK1E
HEATR6	0.00850295	0.260246	0.045	0.06	1	D1-MSN1	HEATR6
NBPF1	0.00850883	0.251619	0.141	0.175	1	D1-MSN1	NBPF1
SEPHS1	0.00855911	0.112663	0.038	0.052	1	D1-MSN1	SEPHS1
ARRDC4	0.00856282	1.05722	0.058	0.046	1	D1-MSN1	ARRDC4
PFKFB4	0.00863012	0.199309	0.042	0.057	1	D1-MSN1	PFKFB4
PMEPA1	0.00863989	0.25546	0.104	0.131	1	D1-MSN1	PMEPA1
MZT1	0.00864499	0.246238	0.012	0.02	1	D1-MSN1	MZT1
UGGT2	0.00865487	0.66162	0.195	0.186	1	D1-MSN1	UGGT2
HDGFL3	0.0086688	0.106665	0.388	0.478	1	D1-MSN1	HDGFL3
ZNF330	0.00868344	0.222694	0.047	0.062	1	D1-MSN1	ZNF330
FBXL18	0.00871615	0.246983	0.063	0.082	1	D1-MSN1	FBXL18
CDS2	0.00872502	0.310773	0.127	0.158	1	D1-MSN1	CDS2
MBD6	0.00872691	0.131093	0.029	0.041	1	D1-MSN1	MBD6
MIR9.3HG	0.00872994	0.283842	0.138	0.172	1	D1-MSN1	MIR9.3HG
ARL4C	0.00880332	0.212315	0.09	0.113	1	D1-MSN1	ARL4C
[truncated: 15,486 more rows]
