# Supplementary material for: 3D cultured human medium spiny neurons functionally integrate and rescue motor deficits in Huntington’s disease mice
Source: J Clin Invest. 2025 Oct 15;135(20):e187941. doi: 10.1172/JCI187941 (PMC12520685; doi:10.1172/JCI187941)
Supplement: Supplemental table 5 [file jci-135-187941-s154.xlsx]

## Sheet: antibody
Supplemental Table 5: Key resources table
primary antibody（anti-）	host(source)	catlog	company
FOXG1	rabbit	ab18259	Abcam
EBF1	mouse	sc-137065	Santa Cruz
SIX3	mouse	sc-398797	Santa Cruz
ENK	rabbit	20065	Immunostar
DARPP32	rabbit	ab40801	Abcam
SP	rabbit	ab1566	Millipore
FOXP2	rabbit	ab16046	Abcam
GFAP	rabbit	ab15580	DAKO
hN	mouse	MAB1281	Millipore
hNCAM	mouse	sc-106	Santa Cruz
MAP2	rabbit	AB5622	Sigma
MAP2	mouse	M1406	Sigma
CR	goat	ab1550	Millipore
GABA	rabbit	A2052	Sigma
MEIS2	mouse	sc-101850	Santa Cruz
CTIP2	rat	ab18465	Abcam
CTIP2	rabbit	ab28448	Abcam
TBR1	rabbit	ab31940	Abcam
PV	mouse	P3088	Sigma
MBP	rat	ab11223	Abcam
TH	rabbit	P40101-150	Pel-Freez Biologicals
mCherry	Rat	M11217	Invitrogen
GFP	Chicken	ab13970	Abcam
GSH2	rabbit	3388451	Millipore
NKX2.1	rabbit	ab76013	abcam
NKX2.1	mouse	sc-53136	Santa Cruz
SATB2	rabbit	ab92446	Abcam
KI67	rabbit	ab15580	Abcam
PSD95	goat	ab12093	Abcam
GLI1	rabbit	43926	SAB
SHH	rabbit	ab53281	Abcam
CHAT	goat	AB144P	Chemicon
CR	goat	AB1550	Millipore
EMX1	rabbit	HPA00642	Sigma
LHX6	mouse	sc-271433	Santa Cruz
ASCL1	mouse	556604	BD
hSYN	mouse	ADI-905-782-100	ENZO
tdTomato	goat	AB8181-200	SICGEN
GAD67	mouse	MAB5406	Sigma
secondary antibody	host(source)	catlog	company
Alexa Fluor 488 donkey anti-rabbit	donkey	A21206	Invitrogen
568 Donkey anti-Mouse	donkey	ab175472	Abcam
Alexa Fluor 568 donkey anti-Rabbit	donkey	A10042	Invitrogen
Alexa Fluor 647 donkey anti-goat	donkey	A21447	Invitrogen
Alexa Fluor 488 donkey anti-mouse	donkey	A21202	Invitrogen
Alexa Fluor 647 donkey anti-rabbit	donkey	A31573	Invitrogen
Alexa Fluor 488 donkey anti-chicken	donkey	703-545-155	Jackson
Alexa Fluor 647 donkey anti-rat	donkey	712-605-150	Jackson
Alexa Fluor 405 donkey anti-mouse	donkey	ab175658	Abcam
Alexa Fluor 570 donkey anti-goat	donkey	A11057	Invitrogen
Alexa Fluor 594 donkey anti-rat	donkey	A21209	Invitrogen

## Sheet: experimental models  cell lines
experimental models: cell lines	source	identifier
H9 hESCs	WiCell	Cat#WA09
H9 AAVS1-GFP	Wu et al. (2024)	N/A
H9 AAVS1-GFPnls	Xu et al. (2022)	N/A
H9 AAVS1-mcherry	Xiong et al. (2021)	N/A
iPSC	This work	N/A

## Sheet: experimental models  animals
experimental models: animals	source	identifier
SCID	Vital River Laboratories	N/A
Drd1-cre/Ai9-SCID	This work	N/A
Drd2-cre/Ai9-SCID	This work	N/A
