# Supplementary material for: 3D cultured human medium spiny neurons functionally integrate and rescue motor deficits in Huntington’s disease mice
Source: J Clin Invest. 2025 Oct 15;135(20):e187941. doi: 10.1172/JCI187941 (PMC12520685; doi:10.1172/JCI187941)
Supplement: Supporting data values [file jci-135-187941-s155.xls]

## Sheet: figure 1F
	0 μM SAG										0.02 μM SAG											0.05 μM SAG
FOXG1	98.0063	89.1313	98.8689	95.2163	94.8905	99.2771	94.7851	98.3325	96.3145		96.346	90.123	98.2115	92.345	93.4395	93.4459	89.659	90.123	92.3307	95.124		93.2398	88.8124	91.0421	92.3395	92.135	95.673	92	89.235
EMX1	0	0.07782	1.13895	1.42045	0	0.16502	3.09023	3.60797	2.31006		0	0	0.37086	0	0.52192	0.21552	0	0	0.34045			0	0.07622	0	0.58824	0	0.35511	0	0.112668	0
NKX2.1	0	0	0	4.89341	3.12498	0	0	2.2134	1.75443		75.5905	76.2226	71.5247	62.4606	58.8115	68.3908	71.9101	82.9268	60.4167			92.6955	88.5875	87.0011	88.8215	93.0793	89.4598	82.2115	88.3929	90.5028	88.75
LHX6	1.7917	5.0595	0	0	0	6.8584	0	0	4.7952		26.6732	26.5599	27.3543	22.5698	17.6527	18.7322	25.1781	13.7195	14.3819	14.4964		20.7495	9.31677	9.84704	8.36732	7.86388	6.26998	10.4208	10.8525	11.7908

## Sheet: Figure 1G
	0 μM SAG											0.02 μM SAG												0.05 μM SAG
MEIS2	92.6556	83.6291	93.2639	86.6391	79.5735	92.1818	84.657	88.2724	87.1358			40.4221	39.688	39.5366	43.2028	45.3664	35.5819	42.4722	24.9537	34.375	28.1879	26.4937		11.5385	12.878	21.0672	13.6812	33.6707	34	39.0558	26.5277	31.8422	52.7407
GSH2	82.7864	90.7923	84.9372	69.0162	74.7815	70.8578	84.0349	79.3651	88.2083			0.28234	1.69173	1.52778	0.26882	0.3453	0.29634	0.23508	0.47892	0.55236				0	0.20161	1.76809	0	0.39773	0.35377	0	0.567222	0.456206
EBF1	13.808	24.6253	34.9671	20.0304	18.7266	26.087	21.0909	22.2615	19.0863			0	9.009	2.7473	4.712	0	9.0826	9.8511	26.2679	0				0	0	0	0	0	6.0498	0	15.1261	0
ASCL1	14.6967	17.2297	16.0237	18.753	17.9315	19.9738	41.1647	30.1167	30.467	30.6818		23.4995	19.4657	25.3731	24.3823	25.315	22.5725	18.1159	9.33633	10.1648	11.4719			4.29799	20.7031	12.5307	4.7561	22.4727	19.8297	16.7002	14.1653	10.7865

## Sheet: figure 1L
SHH/HO(%)	2D-default	3D-default
Day7	68.6076	86.6071
	84.6154	93.1159
	82.9268	89.8374
	94.6015	91.1765
	81.6832	90.625
	78.3883	94.3182
	72.3809	88.9821																					25.2907	10.0698	49.0029	25.5875	10.7143	16.5154	44.6927	12.8421	13.7525												3.39123	1.46042	1.84478	0	0	8.06175	0.44643
	86.8687	90.8702																					12.0539	6.38462	13.1579	9.26396	0	0	0	0	7.55064												2.44264	12.2296	8.15109	4.56461	0	14.172	0
	75.1592	89.0932
Day14	25.2907	12.0539
	10.0698	6.38462
	49.0029	13.1579
	25.5875	9.26396
	10.7143	0
	16.5154	0
	44.6927	0
	12.8421	0
	13.7525	7.55064
Day20	3.39123	2.44264
	1.46042	12.2296
	1.84478	8.15109
	0	4.56461
	0	0
	8.06175	14.172
	0.44643	0
	11.5666	6.1116
	1.27119	3.66442
[truncated: 2 more columns]

## Sheet: figure 1M
GLI1/HO（%）	day7									day14									day20
2D-default	6.41026	5.6962	1.49254	1.36054	0	0	0.51546	6.07903	0	1.52144	0	0.5	0.63966	1.39417	1.00806	8.57143	0.22371	0	3.4188	18.0715	0	19.3986	0	0	9.27374	3.86179	0
3D-default	33.9506	57.5163	54.8485	67.6829	75.3494	69.9313	70.3412	80.0821	78.2561	4.91505	4.59007	8.44017	4.81928	8.01418	7.52941	8.27465	5.97015	2.60903	13.6364	9.81735	5.31958	7.45383	12.9735	13.8762	10.1142	2.79201	20.0557

## Sheet: figure 1N
2D-Default	3D-Default
1.41095	80.6349
1.86607	39.8544
2.47942	55.7152

## Sheet: figure 1O
2D-default	3D-default
0.942193	6.77928
0.725592	6.16685
1.33221	8.90369

## Sheet: figure 1Q
3D-default			3D-default cyclopamine
gsh2	ebf1	ascl1	gsh2	ebf1	ascl1
81.2213	22.3493	27.6012	27.2981	5.538	2.2091
77.8274	17.7083	35.6884	31.7982	6.0065	6.108
84.0317	12.231	41.0651	43.9716	1.7384	5.8824
91.8719	16.0099	19.4373	48.6354	2.7687	4.3324
76.7628	17.1474	45.4545	25.39	2.2318	3.8075
78.5464	18.6927	42.3267	16.22	1.5038	4.4046
83.6093	30.1665	15.0803	43.0804	2.384	2.226
73.0946	22.7163	19.5477	30.2817	4.6332	13.6179
76.3744	30	15.7084	39.2857	5.5288	2.4569

## Sheet: figure S1 D
SHH intensity	Day1	Day3	Day5	Day7	Day9	Day11	Day13	Day15	Day17	Day19	Day21
	1228.57	368.429	1364.39	3163.73	2067.39	1766.64	1132.05	1203.03	865.772	959.65	691.983
	790.795	1106.38	1374.47	1966.27	2264.07	1886.31	998.704	1257.84	428.143	432.079	590.868
	953.254	606.334	1469.18	1317.82	2957.73	2251.67	1297.05	781.767	1220.25	1086.65	719.532
	1242.34	671.367	1606.96	2086.91	2991.68	1994.65	1297.05	738.269	829.892	1131.07	710.96
	1259.57	324.486	1399	2865.74	2897.51	1861.13	1510.3	997.109	648.846	549.678	750.003
	932.414	1041.06	1225.38	1772.96	3042.77	1822.17	1236	973.792	633.69	1020.21	721.293
	921.14	1000.98	1630.47	1944.72	2561.95	1809.05	1454.31	945.85	900.156	830.697	634.767
	815.37	718.576	1527.25	1000.13	3248.7	2269.87	1095.97	1191.67	657.124	1021.89	647.156
	990.854	421.433	1696.25	2457.24	3206.78	2017.76	1254.9	1052.83	685.348	400.706	692.262
	748.425	967.967	1417.59		2917.69		767.175	1282.27		433.306
	816.688	983.069	1671.19		3228.83			1227.3
	747.135	468.8	1791.12					1284.87
	783.603	357.049	2451.78					1174.5
	967.742	351.458	1813.59					951.878
		356.042						992.876
								919.461
								896.952
								840.576
								1027.79
								1303.48

## Sheet: figure S1 E
GLI1 intensity	Day1	Day3	Day5	Day7	Day9	Day11	Day13	Day15	Day17	Day19	Day21
	186.041	310.716	425.92	1150.82	1480.79	1211.96	537.81	1222.79	490.558	463.134	394.683
	170.664	451.644	650.887	809.85	1490.68	699.928	1191.6	1036.27	608.709	513.765	569.705
	228.713	309.666	560.665	710.82	1487.92	661.837	808.822	981.108	573.632	482.901	600.208
	242.996	296.98	479.754	1163.39	1988.61	829.602	761.889	1173.18	664.901	428.588	604.872
	345.665	348.728	373.751	1489.59	1780.27	611.24	973.281	1120.68	627.464	450.658	446.009
	270.931	417.716	390.408	1195.87	2085.01	916.764	921.989	905.554	796.427	623.449	539.426
	291.716	318.492	391.235	1202.4	2288.88	652.532	1063.26	1015.08	1007.32	570.83	590.128
	327.779	346.664	359.928	1034.16	1859.66	520.099	765.923	785.333	569.868	507.581	533.701
	343.654	322.927	340.236	1089.08	1712.7	743.795	1182.28	765.924	680.148	486.31	494.616
	302.381	304.04	282.777				974.339	491.384			532.074
	293.933		304.627				1265.98	509.751
	252.353		285.016					911.333
	237.329		276.309					911.497
	274.826		290.382					774.621
	287.529		339.219					873.201
	287.441							865.622
	284.207							1073.31
	292.487
	280.69
	275.765
	297.148
	274.261
	270.291
	267.393
	275.008

## Sheet: figure S1F
Day1	0	0	0	0	0	0	0	0	0
Day3	0	0	0	0	0	0	0	0	0
Day5	0	0	0	0	0	0	0	0	0
Day7	0	0	0	0	0	0	0	0	0
Day9	0	0	0	0	0	0	0	0	0
Day11	76.6145	75.3129	68.2105	79.8793	75.7362	69.1899	75	63.7168	83.9695
Day13	67.4541	77.9537	85.0586	73.3114	82.7731	91.2173	92.2179	84.8837	73.4177
Day15	76.5714	78.3784	82.5243	80	76.9231	84.8315	77.2727	81.6479	77.65
Day17	79.6675	87.9416	89.0329	89.1501	87.6	88.38	93.22	92.31	91.87

[truncated: 59 more sheets: figure S1G, figure S1I, figure 2C, fiigure 2D, figure 2E, figure 2H, figure 2J, figure2K, figure 2P, figure 2Q, figure 2V, figure 2W, figure S2D, figure S2E, figure S2F, figure S2G, figure S2I, figure S2K, figure S2L, figure S2N …]
